# Supplementary material for: p63 Attenuates Epithelial to Mesenchymal Potential in an Experimental Prostate Cell Model
Source: PLoS One. 2013 May 1;8(5):e62547. doi: 10.1371/journal.pone.0062547 (PMC3641034; doi:10.1371/journal.pone.0062547)
Supplement: Table S1 — Relative enrichment of GO-terms related to cell adhesion in EP156T p63 knock-down (p63KD) compared to EP156T, using specific search for terms for different cell adhesion complexes. P-values are nominal and calculated by Fischer’s exact test. (XLSX) [file pone.0062547.s005.xlsx]

## Sheet: TABLE S1
TABLE S1
CELL ADHESION GROUP	GENE ONTOLOGY	DIFFERENTIALLY EXPRESSED GENES	GENES IN GROUP IN DATASET	P VALUE
Biological adhesion	GO:0022610	94	737	0.0184
Cell junction	GO:0030054	92	635	0.0004
Gap junction	GO:0005921	5	20	0.0450
Desmosome	GO:0030057	4	22	0.1566
Adherens junctions	GO:0005912	10	74	0.3316
Cell-cell junction	GO:0005911	26	160	0.0168
Focal adhesion	GO:0005925	22	122	0.0064
Tight Junction	GO:0005923	19	94	0.0030
Cell-matrix adhesion	GO:0007160	11	95	0.6083
Hemisdesmosome	GO:0030056	2	8	0.1903
