# Supplementary material for: p63 Attenuates Epithelial to Mesenchymal Potential in an Experimental Prostate Cell Model
Source: PLoS One. 2013 May 1;8(5):e62547. doi: 10.1371/journal.pone.0062547 (PMC3641034; doi:10.1371/journal.pone.0062547)
Supplement: Table S2 — List of 7021 binding peaks called with MACS after p63 ChIP-seq in EP156T cells in BED format. (BED) [file pone.0062547.s006.bed]

chr1	1356600	1357171	MACS_peak_1	113.76
chr1	1838596	1839181	MACS_peak_2	184.89
chr1	2362645	2362990	MACS_peak_3	140.98
chr1	3607073	3607324	MACS_peak_4	59.32
chr1	5712255	5712750	MACS_peak_5	612.94
chr1	6361562	6361949	MACS_peak_6	211.32
chr1	6427617	6428048	MACS_peak_7	82.58
chr1	6474535	6474878	MACS_peak_8	78.16
chr1	6549110	6549450	MACS_peak_9	75.13
chr1	8064702	8065193	MACS_peak_10	69.60
chr1	8066360	8066717	MACS_peak_11	60.32
chr1	8411939	8412359	MACS_peak_12	81.80
chr1	8600335	8600807	MACS_peak_13	187.92
chr1	8971646	8971911	MACS_peak_14	112.65
chr1	9015409	9015732	MACS_peak_15	75.71
chr1	9242017	9242357	MACS_peak_16	53.67
chr1	9653733	9654218	MACS_peak_17	136.75
chr1	9835731	9836083	MACS_peak_18	89.55
chr1	9951046	9951535	MACS_peak_19	85.46
chr1	10123960	10124268	MACS_peak_20	492.74
chr1	10516694	10517062	MACS_peak_21	161.64
chr1	10555898	10556428	MACS_peak_22	147.40
chr1	10878650	10879086	MACS_peak_23	108.18
chr1	10959777	10960159	MACS_peak_24	89.87
chr1	10980643	10980957	MACS_peak_25	56.54
chr1	11085844	11086617	MACS_peak_26	647.98
chr1	11619139	11619692	MACS_peak_27	630.93
chr1	12267230	12267490	MACS_peak_28	73.64
chr1	12292361	12292693	MACS_peak_29	71.43
chr1	14010773	14011135	MACS_peak_30	338.61
chr1	14463872	14464250	MACS_peak_31	73.03
chr1	14847318	14847626	MACS_peak_32	51.65
chr1	15059491	15060016	MACS_peak_33	348.17
chr1	15240145	15240507	MACS_peak_34	61.61
chr1	16008033	16008667	MACS_peak_35	297.58
chr1	16143196	16143483	MACS_peak_36	54.29
chr1	16157370	16157645	MACS_peak_37	114.56
chr1	16482351	16482767	MACS_peak_38	102.40
chr1	16511096	16511617	MACS_peak_39	236.72
chr1	16514762	16515196	MACS_peak_40	217.76
chr1	16626934	16627412	MACS_peak_41	162.80
chr1	17252051	17252608	MACS_peak_42	137.89
chr1	17541881	17542287	MACS_peak_43	64.29
chr1	18284213	18284821	MACS_peak_44	126.25
chr1	18911324	18911695	MACS_peak_45	92.98
chr1	19324780	19325159	MACS_peak_46	298.56
chr1	19687628	19688192	MACS_peak_47	318.80
chr1	20066136	20066506	MACS_peak_48	86.68
chr1	20121139	20121432	MACS_peak_49	53.51
chr1	20538048	20538469	MACS_peak_50	79.33
chr1	21061954	21062596	MACS_peak_51	425.42
chr1	21210329	21210697	MACS_peak_52	110.90
chr1	21692755	21693223	MACS_peak_53	94.36
chr1	21723081	21723435	MACS_peak_54	67.89
chr1	21728339	21728655	MACS_peak_55	50.69
chr1	22282345	22282658	MACS_peak_56	67.97
chr1	22369619	22370052	MACS_peak_57	74.01
chr1	22380989	22381256	MACS_peak_58	81.89
chr1	22463875	22464284	MACS_peak_59	78.59
chr1	23144045	23144306	MACS_peak_60	103.71
chr1	23156746	23157111	MACS_peak_61	74.87
chr1	23370452	23371030	MACS_peak_62	57.10
chr1	23591475	23591786	MACS_peak_63	83.40
chr1	23710655	23711140	MACS_peak_64	225.95
chr1	23915433	23915927	MACS_peak_65	125.70
chr1	23988415	23988835	MACS_peak_66	355.10
chr1	24643426	24643864	MACS_peak_67	102.63
chr1	24645959	24646506	MACS_peak_68	223.53
chr1	25298655	25299112	MACS_peak_69	137.89
chr1	25368929	25369163	MACS_peak_70	68.84
chr1	25379666	25380109	MACS_peak_71	175.15
chr1	25418737	25419045	MACS_peak_72	51.65
chr1	25894788	25895132	MACS_peak_73	76.67
chr1	26074998	26075429	MACS_peak_74	64.31
chr1	26197956	26198397	MACS_peak_75	89.68
chr1	26281458	26281732	MACS_peak_76	53.51
chr1	26654494	26654920	MACS_peak_77	99.08
chr1	26656309	26656645	MACS_peak_78	164.97
chr1	26728307	26728897	MACS_peak_79	254.24
chr1	27181431	27181876	MACS_peak_80	84.69
chr1	27188509	27188894	MACS_peak_81	179.71
chr1	27573758	27574357	MACS_peak_82	110.16
chr1	27669379	27669736	MACS_peak_83	51.60
chr1	27803736	27804064	MACS_peak_84	57.50
chr1	27848889	27849357	MACS_peak_85	180.54
chr1	28497751	28498105	MACS_peak_86	145.29
chr1	28523282	28523744	MACS_peak_87	58.37
chr1	28568243	28568726	MACS_peak_88	272.10
chr1	28901215	28901497	MACS_peak_89	69.11
chr1	29517713	29518272	MACS_peak_90	263.15
chr1	30049236	30049756	MACS_peak_91	98.40
chr1	30182591	30183075	MACS_peak_92	140.62
chr1	30272036	30272312	MACS_peak_93	153.47
chr1	30804189	30804431	MACS_peak_94	60.79
chr1	30893412	30893864	MACS_peak_95	169.51
chr1	31122678	31122903	MACS_peak_96	80.40
chr1	31216434	31216993	MACS_peak_97	94.83
chr1	31220870	31221361	MACS_peak_98	51.38
chr1	31520332	31520904	MACS_peak_99	361.47
chr1	31869677	31870304	MACS_peak_100	304.27
chr1	31983635	31984062	MACS_peak_101	74.78
chr1	32040522	32040917	MACS_peak_102	89.02
chr1	32103468	32103860	MACS_peak_103	528.22
chr1	32219156	32219510	MACS_peak_104	71.68
chr1	33324957	33325507	MACS_peak_105	207.96
chr1	33454785	33455160	MACS_peak_106	205.12
chr1	33470114	33470567	MACS_peak_107	366.21
chr1	35220907	35221349	MACS_peak_108	193.04
chr1	36636862	36637333	MACS_peak_109	149.02
chr1	37051493	37051717	MACS_peak_110	56.59
chr1	37916054	37916412	MACS_peak_111	70.62
chr1	38492687	38493214	MACS_peak_112	400.43
chr1	38583044	38583812	MACS_peak_113	504.91
chr1	39578828	39579307	MACS_peak_114	253.11
chr1	39649367	39649898	MACS_peak_115	140.40
chr1	39741878	39742224	MACS_peak_116	60.63
chr1	40435570	40435856	MACS_peak_117	87.94
chr1	40442439	40443033	MACS_peak_118	106.80
chr1	41177137	41177467	MACS_peak_119	122.13
chr1	41352277	41352740	MACS_peak_120	668.93
chr1	41437320	41437554	MACS_peak_121	68.84
chr1	41472634	41473391	MACS_peak_122	441.01
chr1	41788878	41789343	MACS_peak_123	286.88
chr1	41939547	41939827	MACS_peak_124	133.02
chr1	42145353	42145655	MACS_peak_125	52.38
chr1	42998698	42999264	MACS_peak_126	187.01
chr1	43487646	43488086	MACS_peak_127	68.62
chr1	43618357	43618964	MACS_peak_128	390.57
chr1	44047738	44048344	MACS_peak_129	51.63
chr1	44051773	44052196	MACS_peak_130	70.66
chr1	44132421	44132974	MACS_peak_131	446.91
chr1	44177526	44178056	MACS_peak_132	356.37
chr1	44232212	44232767	MACS_peak_133	113.50
chr1	44232855	44233322	MACS_peak_134	155.84
chr1	44403166	44403645	MACS_peak_135	104.77
chr1	45020278	45020734	MACS_peak_136	59.91
chr1	45847043	45847286	MACS_peak_137	58.06
chr1	46078915	46079397	MACS_peak_138	380.57
chr1	46417545	46418123	MACS_peak_139	627.22
chr1	46440530	46441008	MACS_peak_140	67.03
chr1	46684097	46684669	MACS_peak_141	1063.38
chr1	46989526	46989885	MACS_peak_142	202.78
chr1	47105081	47105622	MACS_peak_143	134.93
chr1	47254276	47254495	MACS_peak_144	81.68
chr1	47791279	47791527	MACS_peak_145	155.64
chr1	48035405	48035889	MACS_peak_146	54.36
chr1	48223127	48223398	MACS_peak_147	53.92
chr1	48262365	48262664	MACS_peak_148	58.55
chr1	48484396	48484781	MACS_peak_149	55.92
chr1	49020944	49021432	MACS_peak_150	216.88
chr1	49334902	49335549	MACS_peak_151	85.49
chr1	51076285	51076576	MACS_peak_152	59.67
chr1	51171342	51171822	MACS_peak_153	216.80
chr1	52058344	52058703	MACS_peak_154	137.47
chr1	52102703	52103084	MACS_peak_155	73.77
chr1	52159186	52159721	MACS_peak_156	187.03
chr1	52294582	52295036	MACS_peak_157	148.67
chr1	52413975	52414291	MACS_peak_158	59.04
chr1	52675170	52675509	MACS_peak_159	63.24
chr1	52736552	52736959	MACS_peak_160	69.18
chr1	52834590	52834995	MACS_peak_161	91.28
chr1	53022731	53023067	MACS_peak_162	57.10
chr1	53666901	53667270	MACS_peak_163	65.88
chr1	54468952	54469274	MACS_peak_164	59.43
chr1	54633442	54633873	MACS_peak_165	674.28
chr1	55402550	55402930	MACS_peak_166	63.03
chr1	55525803	55526154	MACS_peak_167	134.30
chr1	55586251	55586743	MACS_peak_168	68.19
chr1	55786500	55787046	MACS_peak_169	261.81
chr1	55819720	55820113	MACS_peak_170	77.23
chr1	56602976	56603312	MACS_peak_171	53.78
chr1	56999396	56999833	MACS_peak_172	476.84
chr1	58310682	58311128	MACS_peak_173	85.18
chr1	59038296	59038798	MACS_peak_174	275.90
chr1	59204453	59204888	MACS_peak_175	72.93
chr1	59441596	59441924	MACS_peak_176	103.43
chr1	59481359	59481905	MACS_peak_177	993.23
chr1	59588665	59589151	MACS_peak_178	322.22
chr1	59795053	59795415	MACS_peak_179	218.54
chr1	59840937	59841338	MACS_peak_180	60.64
chr1	59962078	59962421	MACS_peak_181	100.64
chr1	60086936	60087383	MACS_peak_182	93.12
chr1	60139445	60139994	MACS_peak_183	112.52
chr1	60195849	60196226	MACS_peak_184	494.25
chr1	60230713	60231245	MACS_peak_185	145.73
chr1	60955365	60955657	MACS_peak_186	137.99
chr1	61301325	61301851	MACS_peak_187	186.07
chr1	61521395	61521700	MACS_peak_188	60.51
chr1	61984718	61985027	MACS_peak_189	89.68
chr1	62071466	62071947	MACS_peak_190	145.07
chr1	62742432	62742816	MACS_peak_191	342.44
chr1	64013223	64013789	MACS_peak_192	90.48
chr1	64043551	64043962	MACS_peak_193	137.84
chr1	64473569	64473906	MACS_peak_194	92.08
chr1	65650299	65650860	MACS_peak_195	67.50
chr1	67813911	67814319	MACS_peak_196	75.36
chr1	67875467	67875757	MACS_peak_197	61.30
chr1	68100617	68101229	MACS_peak_198	56.73
chr1	68360565	68361057	MACS_peak_199	126.11
chr1	68686733	68687063	MACS_peak_200	54.51
chr1	69520819	69521418	MACS_peak_201	92.91
chr1	70750125	70750371	MACS_peak_202	74.74
chr1	72466532	72466911	MACS_peak_203	236.67
chr1	73357621	73358151	MACS_peak_204	410.69
chr1	73499309	73499744	MACS_peak_205	108.76
chr1	74139750	74139985	MACS_peak_206	81.52
chr1	74324911	74325339	MACS_peak_207	50.39
chr1	74625560	74626141	MACS_peak_208	528.87
chr1	75557806	75558095	MACS_peak_209	141.00
chr1	75837497	75837970	MACS_peak_210	102.29
chr1	76656674	76657126	MACS_peak_211	193.95
chr1	78499575	78499999	MACS_peak_212	142.60
chr1	79554720	79555013	MACS_peak_213	59.39
chr1	79571258	79571534	MACS_peak_214	176.47
chr1	80521832	80522306	MACS_peak_215	143.29
chr1	80883290	80883661	MACS_peak_216	87.38
chr1	82010455	82010757	MACS_peak_217	58.14
chr1	82180323	82180726	MACS_peak_218	163.71
chr1	85308298	85308822	MACS_peak_219	353.30
chr1	85363383	85363670	MACS_peak_220	65.87
chr1	85528215	85528709	MACS_peak_221	133.49
chr1	85755247	85755582	MACS_peak_222	53.90
chr1	86021879	86022285	MACS_peak_223	587.42
chr1	86037707	86037981	MACS_peak_224	80.41
chr1	86180961	86181285	MACS_peak_225	55.26
chr1	86889499	86890099	MACS_peak_226	155.32
chr1	87012309	87012852	MACS_peak_227	848.21
chr1	87102630	87102811	MACS_peak_228	95.73
chr1	87640342	87640818	MACS_peak_229	128.97
chr1	87752996	87753320	MACS_peak_230	221.30
chr1	88526797	88527134	MACS_peak_231	121.83
chr1	89113025	89113322	MACS_peak_232	120.14
chr1	89771892	89772263	MACS_peak_233	120.02
chr1	90081866	90082186	MACS_peak_234	169.29
chr1	90627693	90628275	MACS_peak_235	465.64
chr1	91045628	91046071	MACS_peak_236	205.68
chr1	91286998	91287435	MACS_peak_237	55.46
chr1	91995310	91995982	MACS_peak_238	143.93
chr1	92211502	92211887	MACS_peak_239	96.06
chr1	92283482	92283790	MACS_peak_240	55.11
chr1	93313854	93314277	MACS_peak_241	167.98
chr1	93413546	93413944	MACS_peak_242	66.64
chr1	93688683	93689286	MACS_peak_243	574.54
chr1	93814814	93815119	MACS_peak_244	118.35
chr1	94328293	94328596	MACS_peak_245	52.26
chr1	94493318	94493683	MACS_peak_246	544.73
chr1	94550577	94550918	MACS_peak_247	61.28
chr1	94887492	94887713	MACS_peak_248	113.08
chr1	95015131	95015666	MACS_peak_249	293.38
chr1	95302549	95302828	MACS_peak_250	51.24
chr1	95341191	95341700	MACS_peak_251	299.78
chr1	95720448	95721005	MACS_peak_252	208.87
chr1	96049795	96050393	MACS_peak_253	1149.33
chr1	96110674	96111033	MACS_peak_254	88.42
chr1	96188853	96189211	MACS_peak_255	182.52
chr1	96250587	96250953	MACS_peak_256	168.30
chr1	96542126	96542570	MACS_peak_257	96.06
chr1	97547687	97548075	MACS_peak_258	62.30
chr1	97923377	97923724	MACS_peak_259	81.12
chr1	98981775	98982217	MACS_peak_260	206.00
chr1	99142815	99143219	MACS_peak_261	163.65
chr1	99205320	99205762	MACS_peak_262	204.13
chr1	100039179	100039595	MACS_peak_263	82.65
chr1	100087211	100087734	MACS_peak_264	182.04
chr1	100229502	100229930	MACS_peak_265	296.96
chr1	100280007	100280313	MACS_peak_266	59.77
chr1	100517353	100517881	MACS_peak_267	74.41
chr1	101327044	101327414	MACS_peak_268	57.66
chr1	101479352	101479810	MACS_peak_269	87.27
chr1	102698584	102698900	MACS_peak_270	59.04
chr1	107025983	107026246	MACS_peak_271	57.60
chr1	107031740	107032257	MACS_peak_272	228.83
chr1	107045248	107045922	MACS_peak_273	124.31
chr1	107158109	107158595	MACS_peak_274	621.74
chr1	107235324	107235540	MACS_peak_275	66.28
chr1	107292419	107293049	MACS_peak_276	652.98
chr1	107541003	107541622	MACS_peak_277	453.61
chr1	107870015	107870532	MACS_peak_278	151.35
chr1	108073748	108074123	MACS_peak_279	203.56
chr1	108078903	108079208	MACS_peak_280	57.73
chr1	108209827	108210259	MACS_peak_281	55.34
chr1	108220256	108220801	MACS_peak_282	175.94
chr1	108234193	108234588	MACS_peak_283	82.94
chr1	109388355	109388923	MACS_peak_284	160.97
chr1	109592958	109593415	MACS_peak_285	80.17
chr1	109740494	109741022	MACS_peak_286	76.23
chr1	109752651	109753230	MACS_peak_287	311.65
chr1	109805902	109806223	MACS_peak_288	96.22
chr1	109839497	109839799	MACS_peak_289	92.90
chr1	110435635	110436000	MACS_peak_290	108.26
chr1	110802366	110802953	MACS_peak_291	350.60
chr1	111019567	111020187	MACS_peak_292	570.66
chr1	111907439	111907872	MACS_peak_293	140.28
chr1	112862199	112862625	MACS_peak_294	509.20
chr1	113059844	113060198	MACS_peak_295	123.51
chr1	113229897	113230430	MACS_peak_296	269.71
chr1	113305574	113306151	MACS_peak_297	111.13
chr1	113416975	113417495	MACS_peak_298	226.48
chr1	113869676	113869988	MACS_peak_299	56.80
chr1	114878960	114879256	MACS_peak_300	103.72
chr1	115153291	115153612	MACS_peak_301	111.76
chr1	115161299	115161598	MACS_peak_302	58.55
chr1	115345620	115346210	MACS_peak_303	628.78
chr1	115594532	115594886	MACS_peak_304	154.48
chr1	115700659	115701179	MACS_peak_305	347.65
chr1	115767311	115767682	MACS_peak_306	223.69
chr1	115771457	115771985	MACS_peak_307	89.37
chr1	115843140	115843614	MACS_peak_308	278.28
chr1	116148952	116149332	MACS_peak_309	113.35
chr1	116197872	116198430	MACS_peak_310	240.09
chr1	116283803	116284083	MACS_peak_311	55.22
chr1	116323872	116324230	MACS_peak_312	75.89
chr1	116390702	116391103	MACS_peak_313	104.93
chr1	116420107	116420484	MACS_peak_314	212.01
chr1	116544330	116544741	MACS_peak_315	66.12
chr1	116674488	116674977	MACS_peak_316	203.27
chr1	116822354	116822747	MACS_peak_317	157.67
chr1	116883030	116883566	MACS_peak_318	146.32
chr1	117096262	117096759	MACS_peak_319	188.60
chr1	117236511	117236883	MACS_peak_320	135.01
chr1	117263069	117263366	MACS_peak_321	53.00
chr1	117342008	117342264	MACS_peak_322	65.03
chr1	117421616	117422207	MACS_peak_323	320.58
chr1	117429037	117429407	MACS_peak_324	91.81
chr1	118752220	118752637	MACS_peak_325	585.15
chr1	119028437	119028899	MACS_peak_326	87.45
chr1	119633790	119634111	MACS_peak_327	50.11
chr1	119901061	119901785	MACS_peak_328	608.80
chr1	120009821	120010192	MACS_peak_329	189.21
chr1	120147659	120148225	MACS_peak_330	368.06
chr1	120194450	120194742	MACS_peak_331	64.89
chr1	120516593	120517034	MACS_peak_332	196.69
chr1	120596743	120597000	MACS_peak_333	125.40
chr1	121285832	121286203	MACS_peak_334	105.28
chr1	145224351	145224882	MACS_peak_335	196.47
chr1	145543173	145543495	MACS_peak_336	80.39
chr1	146638825	146639396	MACS_peak_337	65.84
chr1	148942937	148943215	MACS_peak_338	64.38
chr1	149967833	149968370	MACS_peak_339	229.05
chr1	150596641	150597158	MACS_peak_340	178.05
chr1	150633706	150634089	MACS_peak_341	120.74
chr1	150722456	150722798	MACS_peak_342	64.16
chr1	150811426	150811723	MACS_peak_343	50.50
chr1	151357438	151357676	MACS_peak_344	60.45
chr1	151768024	151768363	MACS_peak_345	53.42
chr1	152163771	152164166	MACS_peak_346	309.99
chr1	152460332	152460814	MACS_peak_347	285.17
chr1	152690621	152691238	MACS_peak_348	274.48
chr1	152712256	152712754	MACS_peak_349	338.43
chr1	152732211	152732718	MACS_peak_350	562.63
chr1	152758467	152758944	MACS_peak_351	93.84
chr1	152783499	152783914	MACS_peak_352	214.51
chr1	152852937	152853266	MACS_peak_353	57.38
chr1	152913789	152914258	MACS_peak_354	339.57
chr1	152926175	152926717	MACS_peak_355	109.03
chr1	152944959	152945528	MACS_peak_356	797.70
chr1	153005527	153005894	MACS_peak_357	50.87
chr1	153147006	153147509	MACS_peak_358	221.43
chr1	153587980	153588243	MACS_peak_359	63.40
chr1	154169415	154169832	MACS_peak_360	263.01
chr1	154293252	154293698	MACS_peak_361	228.02
chr1	154363674	154364248	MACS_peak_362	147.31
chr1	154390669	154391093	MACS_peak_363	62.43
chr1	154394894	154395261	MACS_peak_364	151.33
chr1	154785836	154786280	MACS_peak_365	279.23
chr1	154909910	154910267	MACS_peak_366	98.35
chr1	155730107	155730477	MACS_peak_367	65.75
chr1	156093547	156093826	MACS_peak_368	53.92
chr1	158885913	158886288	MACS_peak_369	73.44
chr1	158902039	158902318	MACS_peak_370	67.47
chr1	159231397	159231871	MACS_peak_371	196.13
chr1	159973780	159974108	MACS_peak_372	65.19
chr1	160031197	160031539	MACS_peak_373	104.29
chr1	160086700	160087049	MACS_peak_374	80.81
chr1	160384442	160385095	MACS_peak_375	801.02
chr1	160508663	160509211	MACS_peak_376	479.05
chr1	160697818	160698324	MACS_peak_377	275.79
chr1	160737417	160737931	MACS_peak_378	256.09
chr1	161044260	161045138	MACS_peak_379	1069.14
chr1	161401868	161402231	MACS_peak_380	52.93
chr1	161450566	161450989	MACS_peak_381	186.85
chr1	161451480	161451910	MACS_peak_382	74.39
chr1	161661587	161661992	MACS_peak_383	251.62
chr1	161676647	161677007	MACS_peak_384	82.44
chr1	162408560	162408895	MACS_peak_385	69.82
chr1	162514797	162515116	MACS_peak_386	131.30
chr1	162515155	162515447	MACS_peak_387	218.73
chr1	162883019	162883635	MACS_peak_388	526.74
chr1	163793280	163793671	MACS_peak_389	81.41
chr1	164680719	164681276	MACS_peak_390	242.18
chr1	164838245	164838537	MACS_peak_391	51.13
chr1	165061790	165062129	MACS_peak_392	64.56
chr1	165872866	165873429	MACS_peak_393	139.77
chr1	166172505	166172821	MACS_peak_394	82.54
chr1	166572621	166572854	MACS_peak_395	99.22
chr1	166758429	166758947	MACS_peak_396	661.33
chr1	167542174	167542709	MACS_peak_397	139.51
chr1	167586252	167586588	MACS_peak_398	53.78
chr1	167631999	167632746	MACS_peak_399	217.23
chr1	167638542	167638831	MACS_peak_400	54.03
chr1	167640992	167641353	MACS_peak_401	122.05
chr1	167710444	167710775	MACS_peak_402	93.88
chr1	167769044	167769346	MACS_peak_403	210.06
chr1	168811434	168811982	MACS_peak_404	81.51
chr1	168960896	168961377	MACS_peak_405	345.85
chr1	169085164	169085443	MACS_peak_406	51.24
chr1	169553548	169554211	MACS_peak_407	391.95
chr1	170357457	170357806	MACS_peak_408	54.96
chr1	170665984	170666487	MACS_peak_409	69.54
chr1	171519175	171519484	MACS_peak_410	51.53
chr1	171554916	171555258	MACS_peak_411	116.04
chr1	171778806	171779312	MACS_peak_412	244.61
chr1	171829780	171830403	MACS_peak_413	124.21
chr1	171853597	171854208	MACS_peak_414	412.54
chr1	171867086	171867382	MACS_peak_415	53.13
chr1	171871587	171872203	MACS_peak_416	834.80
chr1	172040778	172041054	MACS_peak_417	54.36
chr1	172107848	172108235	MACS_peak_418	200.14
chr1	172134090	172134367	MACS_peak_419	53.10
chr1	172392454	172392850	MACS_peak_420	390.79
chr1	172445303	172445887	MACS_peak_421	285.34
chr1	172568962	172569512	MACS_peak_422	356.37
chr1	172657815	172658152	MACS_peak_423	132.23
chr1	172886898	172887469	MACS_peak_424	161.94
chr1	173021990	173022341	MACS_peak_425	210.76
chr1	173325627	173326035	MACS_peak_426	65.04
chr1	173611683	173611979	MACS_peak_427	50.63
chr1	173630377	173630825	MACS_peak_428	249.85
chr1	173915584	173916172	MACS_peak_429	255.70
chr1	174788015	174788526	MACS_peak_430	628.10
chr1	176002577	176002937	MACS_peak_431	88.26
chr1	176417454	176417867	MACS_peak_432	171.80
chr1	177274214	177274509	MACS_peak_433	137.21
chr1	177441598	177442117	MACS_peak_434	70.37
chr1	177674984	177675393	MACS_peak_435	52.46
chr1	177782320	177782774	MACS_peak_436	58.64
chr1	177876267	177876627	MACS_peak_437	88.26
chr1	177878473	177878909	MACS_peak_438	60.82
chr1	177914986	177915438	MACS_peak_439	162.90
chr1	177953882	177954307	MACS_peak_440	220.89
chr1	177967819	177968231	MACS_peak_441	98.81
chr1	178092442	178092840	MACS_peak_442	125.50
chr1	178498873	178499256	MACS_peak_443	105.09
chr1	178531476	178531972	MACS_peak_444	322.69
chr1	179008084	179008696	MACS_peak_445	280.13
chr1	180179039	180179512	MACS_peak_446	424.92
chr1	180468966	180469410	MACS_peak_447	134.89
chr1	180485080	180485685	MACS_peak_448	50.95
chr1	180554672	180555093	MACS_peak_449	94.38
chr1	180697744	180698190	MACS_peak_450	392.14
chr1	181002165	181002668	MACS_peak_451	51.33
chr1	181013622	181014177	MACS_peak_452	201.11
chr1	181019962	181020452	MACS_peak_453	77.78
chr1	181128440	181129076	MACS_peak_454	53.22
chr1	181313275	181313606	MACS_peak_455	170.56
chr1	181456002	181456662	MACS_peak_456	522.15
chr1	181490916	181491443	MACS_peak_457	197.60
chr1	181510541	181510956	MACS_peak_458	57.75
chr1	181737189	181737780	MACS_peak_459	1464.14
chr1	182057155	182057638	MACS_peak_460	79.79
chr1	182573719	182574064	MACS_peak_461	127.74
chr1	182612752	182613363	MACS_peak_462	321.99
chr1	182730584	182730934	MACS_peak_463	60.08
chr1	183107524	183107846	MACS_peak_464	63.66
chr1	183134053	183134449	MACS_peak_465	110.81
chr1	183167565	183167871	MACS_peak_466	238.01
chr1	183181926	183182569	MACS_peak_467	104.88
chr1	183203821	183204091	MACS_peak_468	54.06
chr1	183252371	183252771	MACS_peak_469	66.31
chr1	183431631	183432057	MACS_peak_470	91.90
chr1	183589388	183589831	MACS_peak_471	85.72
chr1	183923582	183924132	MACS_peak_472	179.71
chr1	184035312	184035605	MACS_peak_473	51.01
chr1	184581116	184581608	MACS_peak_474	411.71
chr1	184922577	184923008	MACS_peak_475	118.28
chr1	185065593	185066162	MACS_peak_476	1350.77
chr1	185381722	185382386	MACS_peak_477	559.58
chr1	185877344	185877923	MACS_peak_478	148.05
chr1	186209511	186209894	MACS_peak_479	127.45
chr1	186528541	186529064	MACS_peak_480	242.37
chr1	186628035	186628554	MACS_peak_481	87.43
chr1	186704474	186704988	MACS_peak_482	152.48
chr1	186976062	186976418	MACS_peak_483	149.08
chr1	187073137	187073428	MACS_peak_484	58.05
chr1	187231916	187232232	MACS_peak_485	89.48
chr1	188086446	188086961	MACS_peak_486	236.01
chr1	188319097	188319721	MACS_peak_487	1036.95
chr1	188404190	188404615	MACS_peak_488	65.06
chr1	189592512	189592798	MACS_peak_489	197.45
chr1	191577306	191577791	MACS_peak_490	63.16
chr1	191870708	191871223	MACS_peak_491	150.18
chr1	192210666	192211080	MACS_peak_492	80.16
chr1	192696168	192696635	MACS_peak_493	86.04
chr1	192803387	192803719	MACS_peak_494	422.21
chr1	192831209	192831538	MACS_peak_495	326.61
chr1	192870594	192871089	MACS_peak_496	214.18
chr1	193815452	193815954	MACS_peak_497	312.57
chr1	194338192	194338590	MACS_peak_498	277.54
chr1	194852253	194852761	MACS_peak_499	178.14
chr1	195527733	195528031	MACS_peak_500	61.47
chr1	195561431	195561894	MACS_peak_501	75.20
chr1	195927243	195927730	MACS_peak_502	745.41
chr1	195970446	195970712	MACS_peak_503	57.38
chr1	196150152	196150718	MACS_peak_504	69.63
chr1	196466071	196466489	MACS_peak_505	152.47
chr1	197729926	197730388	MACS_peak_506	531.38
chr1	197945449	197945790	MACS_peak_507	285.39
chr1	198202208	198202909	MACS_peak_508	227.23
chr1	198273542	198273863	MACS_peak_509	89.36
chr1	198307019	198307271	MACS_peak_510	59.23
chr1	198806475	198806692	MACS_peak_511	62.23
chr1	198871855	198872148	MACS_peak_512	53.51
chr1	199918006	199918518	MACS_peak_513	152.55
chr1	200064251	200064557	MACS_peak_514	118.54
chr1	200195969	200196490	MACS_peak_515	418.51
chr1	200288952	200289468	MACS_peak_516	109.82
chr1	200346061	200346375	MACS_peak_517	64.87
chr1	200350255	200351041	MACS_peak_518	484.68
chr1	200628464	200628930	MACS_peak_519	135.38
chr1	200653104	200653463	MACS_peak_520	435.26
chr1	200811895	200812156	MACS_peak_521	57.89
chr1	200824344	200824658	MACS_peak_522	50.93
chr1	200863720	200864194	MACS_peak_523	106.98
chr1	201228943	201229318	MACS_peak_524	68.35
chr1	201253152	201253406	MACS_peak_525	56.37
chr1	201280829	201281158	MACS_peak_526	79.24
chr1	201366146	201366539	MACS_peak_527	115.77
chr1	201404733	201405197	MACS_peak_528	86.45
chr1	201438148	201438509	MACS_peak_529	75.45
chr1	201754530	201754830	MACS_peak_530	58.41
chr1	201956012	201956450	MACS_peak_531	241.50
chr1	202191546	202191868	MACS_peak_532	203.53
chr1	202562849	202563470	MACS_peak_533	548.63
chr1	202813394	202813776	MACS_peak_534	635.52
chr1	202971570	202972073	MACS_peak_535	95.47
chr1	203063111	203063542	MACS_peak_536	109.01
chr1	203220488	203221075	MACS_peak_537	321.88
chr1	203249509	203249916	MACS_peak_538	90.09
chr1	203272473	203273104	MACS_peak_539	224.94
chr1	203594643	203595227	MACS_peak_540	192.93
chr1	203720137	203720637	MACS_peak_541	355.16
chr1	204123631	204124022	MACS_peak_542	131.08
chr1	204478498	204478924	MACS_peak_543	538.11
chr1	204493849	204494459	MACS_peak_544	455.18
chr1	204884896	204885374	MACS_peak_545	296.03
chr1	204909677	204910086	MACS_peak_546	64.16
chr1	205227897	205228420	MACS_peak_547	72.77
chr1	205253643	205254085	MACS_peak_548	77.33
chr1	205287274	205287778	MACS_peak_549	210.42
chr1	205561077	205561502	MACS_peak_550	278.97
chr1	205604731	205605338	MACS_peak_551	316.72
chr1	205680675	205680914	MACS_peak_552	69.11
chr1	205718923	205719203	MACS_peak_553	64.08
chr1	206298106	206298482	MACS_peak_554	73.30
chr1	206655791	206656428	MACS_peak_555	379.89
chr1	206683574	206684084	MACS_peak_556	276.75
chr1	206807006	206807545	MACS_peak_557	184.45
chr1	206820527	206820833	MACS_peak_558	62.26
chr1	206883408	206883746	MACS_peak_559	53.65
chr1	206999797	207000281	MACS_peak_560	76.22
chr1	207046946	207047471	MACS_peak_561	244.35
chr1	207058850	207059342	MACS_peak_562	62.75
chr1	207113197	207113680	MACS_peak_563	239.88
chr1	207134954	207135516	MACS_peak_564	309.46
chr1	207180307	207180629	MACS_peak_565	66.89
chr1	207203229	207203718	MACS_peak_566	132.38
chr1	207247130	207247664	MACS_peak_567	110.44
chr1	207880595	207881112	MACS_peak_568	91.15
chr1	207981672	207982119	MACS_peak_569	65.40
chr1	208386927	208387501	MACS_peak_570	487.07
chr1	208412027	208412466	MACS_peak_571	261.50
chr1	208980582	208980903	MACS_peak_572	67.03
chr1	208980999	208981618	MACS_peak_573	431.19
chr1	209402684	209403308	MACS_peak_574	443.16
chr1	209538076	209538657	MACS_peak_575	137.83
chr1	209544040	209544331	MACS_peak_576	113.13
chr1	209584816	209585450	MACS_peak_577	302.22
chr1	209589311	209589963	MACS_peak_578	481.44
chr1	209604277	209604741	MACS_peak_579	190.30
chr1	209658460	209658933	MACS_peak_580	56.20
chr1	209741090	209741510	MACS_peak_581	92.81
chr1	209831370	209831753	MACS_peak_582	197.21
chr1	209989161	209990098	MACS_peak_583	79.06
chr1	210494614	210495365	MACS_peak_584	440.54
chr1	210584990	210585381	MACS_peak_585	55.24
chr1	212101275	212101976	MACS_peak_586	437.46
chr1	212118188	212118463	MACS_peak_587	80.40
chr1	212575596	212575915	MACS_peak_588	92.91
chr1	212676015	212676659	MACS_peak_589	858.76
chr1	212769637	212770101	MACS_peak_590	86.39
chr1	213046232	213046598	MACS_peak_591	223.86
chr1	213228280	213228805	MACS_peak_592	181.47
chr1	213860244	213860707	MACS_peak_593	51.31
chr1	214386517	214386974	MACS_peak_594	118.98
chr1	214593583	214594216	MACS_peak_595	218.40
chr1	214650131	214650915	MACS_peak_596	800.84
chr1	214747163	214747873	MACS_peak_597	53.86
chr1	214974483	214974893	MACS_peak_598	135.72
chr1	215174984	215175513	MACS_peak_599	84.33
chr1	215675332	215675777	MACS_peak_600	54.53
chr1	217076047	217076513	MACS_peak_601	428.18
chr1	217605698	217606087	MACS_peak_602	88.76
chr1	217833516	217834079	MACS_peak_603	99.83
chr1	218774163	218774877	MACS_peak_604	671.71
chr1	218797529	218797828	MACS_peak_605	52.75
chr1	219350696	219351031	MACS_peak_606	54.54
chr1	219759063	219759586	MACS_peak_607	112.65
chr1	219809329	219809632	MACS_peak_608	52.26
chr1	220509534	220510228	MACS_peak_609	1141.63
chr1	220688787	220689856	MACS_peak_610	1087.85
chr1	221497647	221497944	MACS_peak_611	50.50
chr1	221840809	221841262	MACS_peak_612	81.74
chr1	222340467	222340798	MACS_peak_613	123.10
chr1	222755555	222755935	MACS_peak_614	76.28
chr1	222979189	222979544	MACS_peak_615	179.48
chr1	223221292	223221742	MACS_peak_616	110.76
chr1	223371680	223372171	MACS_peak_617	90.81
chr1	223423690	223424032	MACS_peak_618	55.79
chr1	223529030	223529612	MACS_peak_619	861.85
chr1	223595045	223595483	MACS_peak_620	1109.77
chr1	223895583	223896189	MACS_peak_621	114.38
chr1	224320484	224321145	MACS_peak_622	59.43
chr1	225537619	225538026	MACS_peak_623	77.46
chr1	225637033	225637494	MACS_peak_624	86.86
chr1	226110056	226110496	MACS_peak_625	261.28
chr1	226123697	226124186	MACS_peak_626	75.10
chr1	226845916	226846150	MACS_peak_627	62.09
chr1	226884641	226885090	MACS_peak_628	53.49
chr1	227027160	227027561	MACS_peak_629	73.82
chr1	227521147	227521653	MACS_peak_630	113.01
chr1	227911275	227911562	MACS_peak_631	51.78
chr1	228073404	228073901	MACS_peak_632	58.44
chr1	228103513	228103911	MACS_peak_633	105.45
chr1	228200882	228201486	MACS_peak_634	273.02
chr1	228497614	228497907	MACS_peak_635	51.95
chr1	229361058	229361621	MACS_peak_636	71.58
chr1	229404026	229404623	MACS_peak_637	240.74
chr1	229415195	229415510	MACS_peak_638	56.41
chr1	229507335	229507685	MACS_peak_639	61.38
chr1	230222736	230223162	MACS_peak_640	62.49
chr1	230257990	230258528	MACS_peak_641	138.80
chr1	230763535	230764024	MACS_peak_642	415.59
chr1	231307229	231307819	MACS_peak_643	191.14
chr1	231476547	231476847	MACS_peak_644	58.41
chr1	232064994	232065514	MACS_peak_645	185.86
chr1	232070606	232070886	MACS_peak_646	79.50
chr1	232123305	232123630	MACS_peak_647	63.43
chr1	232266455	232267081	MACS_peak_648	68.44
chr1	232454735	232455209	MACS_peak_649	146.51
chr1	232842845	232843321	MACS_peak_650	343.62
chr1	233055490	233055953	MACS_peak_651	400.53
chr1	233088603	233089140	MACS_peak_652	261.39
chr1	233315219	233315740	MACS_peak_653	113.04
chr1	233844035	233844601	MACS_peak_654	71.71
chr1	233881671	233881955	MACS_peak_655	54.69
chr1	234270708	234271019	MACS_peak_656	68.48
chr1	234754152	234754631	MACS_peak_657	204.03
chr1	234882497	234882912	MACS_peak_658	84.85
chr1	234994441	234994923	MACS_peak_659	113.65
chr1	235022401	235022696	MACS_peak_660	59.11
chr1	235086430	235086762	MACS_peak_661	65.50
chr1	235134021	235134361	MACS_peak_662	61.41
chr1	235776833	235777182	MACS_peak_663	124.57
chr1	235913170	235913585	MACS_peak_664	70.40
chr1	235913900	235914358	MACS_peak_665	116.47
chr1	236080957	236081221	MACS_peak_666	66.40
chr1	236083031	236083494	MACS_peak_667	264.05
chr1	236123986	236124543	MACS_peak_668	378.37
chr1	236246981	236247695	MACS_peak_669	55.09
chr1	236680387	236680958	MACS_peak_670	72.04
chr1	237350190	237350511	MACS_peak_671	58.39
chr1	238047533	238048069	MACS_peak_672	205.36
chr1	238074048	238074462	MACS_peak_673	126.61
chr1	238096158	238096568	MACS_peak_674	261.67
chr1	238225539	238225788	MACS_peak_675	288.39
chr1	238483302	238483586	MACS_peak_676	82.17
chr1	238499792	238500288	MACS_peak_677	140.73
chr1	239056049	239056327	MACS_peak_678	54.07
chr1	239348413	239348915	MACS_peak_679	102.56
chr1	239713562	239713813	MACS_peak_680	149.54
chr1	239965010	239965515	MACS_peak_681	114.99
chr1	239978067	239978393	MACS_peak_682	75.25
chr1	240001417	240001659	MACS_peak_683	58.21
chr1	240921641	240921931	MACS_peak_684	71.69
chr1	241746027	241746464	MACS_peak_685	283.79
chr1	241751222	241751598	MACS_peak_686	159.68
chr1	241771776	241772387	MACS_peak_687	131.04
chr1	241851870	241852687	MACS_peak_688	605.42
chr1	242363326	242363879	MACS_peak_689	341.76
chr1	242472080	242472304	MACS_peak_690	63.78
chr1	242589550	242590109	MACS_peak_691	262.32
chr1	242610360	242610790	MACS_peak_692	147.51
chr1	242999583	242999883	MACS_peak_693	52.63
chr1	243003967	243004500	MACS_peak_694	66.78
chr1	243617539	243617946	MACS_peak_695	65.20
chr1	244107702	244108054	MACS_peak_696	80.36
chr1	244402451	244403176	MACS_peak_697	88.30
chr1	244608109	244608543	MACS_peak_698	55.82
chr1	244898627	244899191	MACS_peak_699	111.54
chr1	245249542	245250127	MACS_peak_700	156.26
chr1	245659257	245659554	MACS_peak_701	53.94
chr1	246324870	246325339	MACS_peak_702	163.51
chr1	246329770	246330112	MACS_peak_703	115.01
chr1	246588661	246588929	MACS_peak_704	72.23
chr1	249137333	249137674	MACS_peak_705	61.28
chr10	419461	419779	MACS_peak_706	67.46
chr10	566425	566753	MACS_peak_707	63.02
chr10	874088	874545	MACS_peak_708	58.88
chr10	1100598	1101133	MACS_peak_709	77.19
chr10	1105821	1106235	MACS_peak_710	161.16
chr10	1643145	1643540	MACS_peak_711	144.94
chr10	2159861	2160344	MACS_peak_712	274.86
chr10	2238349	2238933	MACS_peak_713	379.13
chr10	2304526	2305024	MACS_peak_714	303.22
chr10	2778743	2779030	MACS_peak_715	51.96
chr10	3149812	3150305	MACS_peak_716	58.49
chr10	3818899	3819288	MACS_peak_717	119.27
chr10	3966613	3966995	MACS_peak_718	72.48
chr10	4292245	4292882	MACS_peak_719	519.49
chr10	5580845	5581194	MACS_peak_720	96.03
chr10	5614565	5614776	MACS_peak_721	71.88
chr10	5638088	5638443	MACS_peak_722	79.90
chr10	5659948	5660448	MACS_peak_723	201.52
chr10	5733610	5733988	MACS_peak_724	109.03
chr10	6261069	6261408	MACS_peak_725	180.27
chr10	6533740	6534147	MACS_peak_726	435.24
chr10	6781760	6782048	MACS_peak_727	65.54
chr10	7058707	7059027	MACS_peak_728	50.23
chr10	7979567	7979955	MACS_peak_729	224.99
chr10	8315665	8316357	MACS_peak_730	394.28
chr10	8477207	8477452	MACS_peak_731	59.25
chr10	8598372	8598722	MACS_peak_732	86.02
chr10	8636175	8636698	MACS_peak_733	55.18
chr10	8810250	8810697	MACS_peak_734	195.18
chr10	8871628	8871955	MACS_peak_735	57.63
chr10	9017433	9017900	MACS_peak_736	115.00
chr10	11926740	11927095	MACS_peak_737	94.35
chr10	12628620	12629204	MACS_peak_738	181.31
chr10	12673239	12673500	MACS_peak_739	124.35
chr10	12767453	12767861	MACS_peak_740	205.38
chr10	13732512	13732841	MACS_peak_741	54.63
chr10	13912984	13913397	MACS_peak_742	125.57
chr10	14401153	14401545	MACS_peak_743	79.57
chr10	14604910	14605127	MACS_peak_744	99.18
chr10	14612195	14612608	MACS_peak_745	131.24
chr10	14690791	14691444	MACS_peak_746	173.53
chr10	14707189	14707598	MACS_peak_747	53.29
chr10	14879243	14879533	MACS_peak_748	53.90
chr10	15055372	15055856	MACS_peak_749	196.73
chr10	15214405	15214961	MACS_peak_750	115.69
chr10	15545459	15545746	MACS_peak_751	51.78
chr10	20108348	20108781	MACS_peak_752	212.18
chr10	20122122	20122655	MACS_peak_753	725.62
chr10	20820148	20820558	MACS_peak_754	117.60
chr10	20948104	20948593	MACS_peak_755	249.26
chr10	21311714	21312276	MACS_peak_756	55.85
chr10	21553439	21553692	MACS_peak_757	58.13
chr10	21625390	21625948	MACS_peak_758	120.05
chr10	21657867	21658260	MACS_peak_759	53.16
chr10	23081067	23081479	MACS_peak_760	68.54
chr10	23654363	23654675	MACS_peak_761	65.28
chr10	23673203	23673664	MACS_peak_762	116.28
chr10	24544925	24545470	MACS_peak_763	126.29
chr10	24577678	24578022	MACS_peak_764	78.00
chr10	24671834	24672687	MACS_peak_765	191.47
chr10	24772510	24772917	MACS_peak_766	137.96
chr10	25109483	25109861	MACS_peak_767	236.99
chr10	27147410	27148054	MACS_peak_768	177.19
chr10	27680135	27680714	MACS_peak_769	276.65
chr10	27763701	27764123	MACS_peak_770	671.92
chr10	27767920	27768320	MACS_peak_771	57.08
chr10	27772098	27772634	MACS_peak_772	192.73
chr10	27789827	27790266	MACS_peak_773	687.55
chr10	28154159	28154545	MACS_peak_774	58.76
chr10	29865455	29865827	MACS_peak_775	115.49
chr10	29924087	29924634	MACS_peak_776	242.55
chr10	30128673	30129265	MACS_peak_777	63.53
chr10	30488960	30489411	MACS_peak_778	129.53
chr10	30518895	30519501	MACS_peak_779	99.07
chr10	31268876	31269306	MACS_peak_780	242.80
chr10	31583545	31583815	MACS_peak_781	62.79
chr10	31642570	31643048	MACS_peak_782	101.54
chr10	31714533	31714844	MACS_peak_783	59.70
chr10	32359330	32359993	MACS_peak_784	501.85
chr10	32432149	32432514	MACS_peak_785	376.83
chr10	33315922	33316409	MACS_peak_786	91.68
chr10	33390014	33390319	MACS_peak_787	52.01
chr10	33565252	33565555	MACS_peak_788	75.55
chr10	33591808	33591992	MACS_peak_789	71.88
chr10	33993403	33993806	MACS_peak_790	229.88
chr10	34186146	34186622	MACS_peak_791	537.81
chr10	34216218	34216681	MACS_peak_792	265.93
chr10	34515482	34515888	MACS_peak_793	92.74
chr10	34780985	34781398	MACS_peak_794	71.91
chr10	34953628	34954005	MACS_peak_795	245.49
chr10	35032746	35033096	MACS_peak_796	230.33
chr10	35194806	35195297	MACS_peak_797	91.13
chr10	36110017	36110603	MACS_peak_798	156.08
chr10	36176555	36177099	MACS_peak_799	513.45
chr10	38296964	38297364	MACS_peak_800	211.17
chr10	43136180	43136744	MACS_peak_801	317.07
chr10	43346392	43346932	MACS_peak_802	111.53
chr10	43521487	43521910	MACS_peak_803	115.29
chr10	43947542	43948026	MACS_peak_804	196.73
chr10	45244891	45245303	MACS_peak_805	80.55
chr10	45933882	45934204	MACS_peak_806	90.82
chr10	46009839	46010167	MACS_peak_807	123.75
chr10	46049055	46049476	MACS_peak_808	212.84
chr10	46110388	46110670	MACS_peak_809	52.43
chr10	47015662	47015975	MACS_peak_810	56.67
chr10	47641222	47641617	MACS_peak_811	125.04
chr10	48332601	48333121	MACS_peak_812	58.40
chr10	49625363	49625920	MACS_peak_813	116.58
chr10	49679361	49679819	MACS_peak_814	89.88
chr10	49945877	49946391	MACS_peak_815	93.54
chr10	51552754	51553237	MACS_peak_816	116.03
chr10	52077782	52078099	MACS_peak_817	73.31
chr10	52085233	52085703	MACS_peak_818	57.94
chr10	52273706	52274041	MACS_peak_819	65.10
chr10	52687351	52687782	MACS_peak_820	73.70
chr10	54040751	54041047	MACS_peak_821	67.73
chr10	54501622	54502045	MACS_peak_822	87.75
chr10	54624159	54624627	MACS_peak_823	155.92
chr10	54656939	54657234	MACS_peak_824	50.76
chr10	55663417	55663889	MACS_peak_825	83.03
chr10	58184528	58184888	MACS_peak_826	67.07
chr10	58343144	58343387	MACS_peak_827	75.46
chr10	59383851	59384339	MACS_peak_828	282.96
chr10	60198671	60199135	MACS_peak_829	216.77
chr10	60841970	60842339	MACS_peak_830	96.11
chr10	61096931	61097428	MACS_peak_831	125.27
chr10	61882981	61883351	MACS_peak_832	108.09
chr10	62527071	62527519	MACS_peak_833	133.46
chr10	63514336	63514721	MACS_peak_834	68.94
chr10	63779235	63779678	MACS_peak_835	80.94
chr10	64096045	64096697	MACS_peak_836	174.02
chr10	64297735	64298035	MACS_peak_837	61.19
chr10	64852892	64853263	MACS_peak_838	150.38
chr10	65345819	65346262	MACS_peak_839	277.23
chr10	65525040	65525353	MACS_peak_840	51.54
chr10	66966214	66966553	MACS_peak_841	53.42
chr10	68042922	68043303	MACS_peak_842	113.16
chr10	68264736	68265543	MACS_peak_843	117.31
chr10	68454744	68455321	MACS_peak_844	569.25
chr10	70805307	70805659	MACS_peak_845	95.22
chr10	71145154	71145446	MACS_peak_846	51.13
chr10	71360746	71361200	MACS_peak_847	87.83
chr10	71400089	71400408	MACS_peak_848	105.18
chr10	71463353	71463747	MACS_peak_849	92.08
chr10	71906483	71906988	MACS_peak_850	144.10
chr10	73006478	73007050	MACS_peak_851	249.07
chr10	73690507	73690885	MACS_peak_852	94.62
chr10	73922865	73923175	MACS_peak_853	127.78
chr10	74081878	74082259	MACS_peak_854	199.32
chr10	74648978	74649467	MACS_peak_855	1175.18
chr10	74740103	74740437	MACS_peak_856	122.46
chr10	75548810	75549171	MACS_peak_857	66.94
chr10	75552877	75553229	MACS_peak_858	51.90
chr10	75648616	75649167	MACS_peak_859	93.89
chr10	75742923	75743345	MACS_peak_860	315.28
chr10	75949733	75950286	MACS_peak_861	53.49
chr10	76248606	76249041	MACS_peak_862	117.57
chr10	76466705	76467195	MACS_peak_863	113.59
chr10	76839592	76839953	MACS_peak_864	58.52
chr10	76901908	76902211	MACS_peak_865	328.81
chr10	77013000	77013422	MACS_peak_866	169.66
chr10	77189769	77190169	MACS_peak_867	183.80
chr10	78343268	78343783	MACS_peak_868	107.12
chr10	78766674	78767183	MACS_peak_869	284.11
chr10	78908679	78909113	MACS_peak_870	63.93
chr10	80679635	80680198	MACS_peak_871	240.69
chr10	80859747	80859994	MACS_peak_872	76.02
chr10	80997410	80997886	MACS_peak_873	134.68
chr10	81080760	81081130	MACS_peak_874	50.48
chr10	81081746	81082031	MACS_peak_875	62.13
chr10	81841681	81842066	MACS_peak_876	246.41
chr10	82230769	82231127	MACS_peak_877	103.21
chr10	82350430	82350915	MACS_peak_878	156.00
chr10	82378702	82379286	MACS_peak_879	555.32
chr10	82507275	82507516	MACS_peak_880	67.59
chr10	85938993	85939332	MACS_peak_881	122.75
chr10	86029481	86029801	MACS_peak_882	66.65
chr10	86298316	86298619	MACS_peak_883	52.26
chr10	87287687	87288194	MACS_peak_884	115.31
chr10	87307825	87308422	MACS_peak_885	615.24
chr10	87559752	87560230	MACS_peak_886	147.64
chr10	87738335	87738672	MACS_peak_887	61.81
chr10	88718608	88719016	MACS_peak_888	85.87
chr10	89402599	89403135	MACS_peak_889	71.40
chr10	89602801	89603346	MACS_peak_890	91.26
chr10	89738773	89739092	MACS_peak_891	82.03
chr10	89802507	89802865	MACS_peak_892	161.47
chr10	89848235	89848686	MACS_peak_893	132.62
chr10	89855004	89855545	MACS_peak_894	54.99
chr10	90020455	90020918	MACS_peak_895	292.22
chr10	90238162	90238621	MACS_peak_896	302.58
chr10	90611384	90611935	MACS_peak_897	174.71
chr10	90750885	90751209	MACS_peak_898	72.05
chr10	90877882	90878140	MACS_peak_899	77.13
chr10	91766939	91767391	MACS_peak_900	125.50
chr10	91811310	91811596	MACS_peak_901	88.29
chr10	92053617	92053927	MACS_peak_902	122.99
chr10	92244257	92244569	MACS_peak_903	68.33
chr10	92576975	92577345	MACS_peak_904	297.75
chr10	92594015	92594478	MACS_peak_905	80.25
chr10	92749436	92749784	MACS_peak_906	52.39
chr10	93960319	93960825	MACS_peak_907	122.59
chr10	94089727	94090251	MACS_peak_908	557.67
chr10	94300136	94300476	MACS_peak_909	53.30
chr10	94897887	94898379	MACS_peak_910	208.00
chr10	95002349	95002652	MACS_peak_911	66.60
chr10	95522847	95523267	MACS_peak_912	67.55
chr10	95907290	95907553	MACS_peak_913	55.05
chr10	96041465	96041708	MACS_peak_914	86.68
chr10	97007542	97008016	MACS_peak_915	72.89
chr10	97189258	97189833	MACS_peak_916	383.38
chr10	98040582	98041028	MACS_peak_917	169.87
chr10	98261897	98262245	MACS_peak_918	267.67
chr10	98264933	98265737	MACS_peak_919	667.20
chr10	98616204	98616535	MACS_peak_920	241.05
chr10	98829525	98830056	MACS_peak_921	213.49
chr10	99172648	99173039	MACS_peak_922	65.05
chr10	99309700	99310202	MACS_peak_923	64.24
chr10	99411424	99411944	MACS_peak_924	403.05
chr10	99449831	99450329	MACS_peak_925	133.87
chr10	100768654	100769346	MACS_peak_926	100.10
chr10	101381187	101381692	MACS_peak_927	181.63
chr10	101416329	101416821	MACS_peak_928	50.35
chr10	101744174	101744557	MACS_peak_929	69.13
chr10	101916918	101917393	MACS_peak_930	84.96
chr10	102416238	102416467	MACS_peak_931	235.75
chr10	102420729	102421133	MACS_peak_932	56.75
chr10	102859674	102860012	MACS_peak_933	253.74
chr10	102981206	102981681	MACS_peak_934	130.16
chr10	103317843	103318334	MACS_peak_935	68.22
chr10	103649996	103650388	MACS_peak_936	54.40
chr10	104043328	104043706	MACS_peak_937	123.61
chr10	104044301	104044617	MACS_peak_938	74.57
chr10	104874427	104874968	MACS_peak_939	624.88
chr10	105477372	105477698	MACS_peak_940	55.01
chr10	105631774	105632421	MACS_peak_941	256.54
chr10	105641423	105641770	MACS_peak_942	63.51
chr10	105659941	105660525	MACS_peak_943	243.74
chr10	105701534	105702122	MACS_peak_944	877.53
chr10	105718661	105719144	MACS_peak_945	168.00
chr10	105842815	105843157	MACS_peak_946	103.33
chr10	105845546	105845901	MACS_peak_947	89.06
chr10	106082114	106082383	MACS_peak_948	65.77
chr10	106211399	106211845	MACS_peak_949	92.10
chr10	106568896	106569531	MACS_peak_950	50.38
chr10	106833859	106834155	MACS_peak_951	105.66
chr10	106970253	106970731	MACS_peak_952	266.42
chr10	107689616	107689914	MACS_peak_953	89.36
chr10	107711805	107712374	MACS_peak_954	66.44
chr10	109345285	109345689	MACS_peak_955	65.67
chr10	109754399	109754841	MACS_peak_956	79.12
chr10	109799592	109800016	MACS_peak_957	158.90
chr10	110036879	110037249	MACS_peak_958	57.66
chr10	111654326	111654750	MACS_peak_959	147.63
chr10	111935113	111935476	MACS_peak_960	83.93
chr10	111949988	111950464	MACS_peak_961	370.11
chr10	112621876	112622245	MACS_peak_962	183.01
chr10	112816794	112817211	MACS_peak_963	70.08
chr10	113233056	113233539	MACS_peak_964	143.10
chr10	114350614	114350899	MACS_peak_965	52.04
chr10	114475845	114476325	MACS_peak_966	247.82
chr10	114827203	114827841	MACS_peak_967	432.21
chr10	114859027	114859370	MACS_peak_968	168.10
chr10	115100863	115101322	MACS_peak_969	178.40
chr10	115680725	115681178	MACS_peak_970	127.28
chr10	115784534	115784936	MACS_peak_971	65.99
chr10	115818118	115818537	MACS_peak_972	83.18
chr10	115820853	115821473	MACS_peak_973	301.32
chr10	115827987	115828579	MACS_peak_974	62.73
chr10	116005020	116005709	MACS_peak_975	552.09
chr10	116259753	116259999	MACS_peak_976	57.59
chr10	116285247	116285591	MACS_peak_977	78.00
chr10	116408186	116408654	MACS_peak_978	557.56
chr10	116442981	116443492	MACS_peak_979	80.38
chr10	117242189	117242524	MACS_peak_980	53.90
chr10	118113256	118113697	MACS_peak_981	135.47
chr10	118394063	118394334	MACS_peak_982	115.50
chr10	118944388	118944785	MACS_peak_983	87.53
chr10	118976253	118976764	MACS_peak_984	75.70
chr10	119183718	119184007	MACS_peak_985	54.03
chr10	120010061	120010427	MACS_peak_986	106.18
chr10	120605200	120605713	MACS_peak_987	50.86
chr10	120609744	120610056	MACS_peak_988	74.09
chr10	120630998	120631326	MACS_peak_989	63.02
chr10	120763307	120763616	MACS_peak_990	51.53
chr10	121004690	121005214	MACS_peak_991	788.38
chr10	121084636	121084957	MACS_peak_992	141.37
chr10	121440264	121440594	MACS_peak_993	71.82
chr10	121807909	121808335	MACS_peak_994	124.38
chr10	122155626	122156086	MACS_peak_995	69.71
chr10	122263788	122264325	MACS_peak_996	70.77
chr10	122725182	122725517	MACS_peak_997	77.56
chr10	122919249	122919673	MACS_peak_998	129.09
chr10	123072641	123072961	MACS_peak_999	253.02
chr10	123356541	123356918	MACS_peak_1000	108.95
chr10	123370462	123370911	MACS_peak_1001	141.17
chr10	123540550	123540960	MACS_peak_1002	77.05
chr10	123844731	123845252	MACS_peak_1003	196.27
chr10	123849174	123849505	MACS_peak_1004	78.27
chr10	124082789	124083175	MACS_peak_1005	102.67
chr10	124235692	124236191	MACS_peak_1006	140.19
chr10	124251071	124251371	MACS_peak_1007	58.41
chr10	124716820	124717460	MACS_peak_1008	737.38
chr10	125131129	125131669	MACS_peak_1009	61.40
chr10	125298352	125298753	MACS_peak_1010	132.29
chr10	125780926	125781318	MACS_peak_1011	74.32
chr10	125828396	125828732	MACS_peak_1012	77.99
chr10	125828924	125829335	MACS_peak_1013	151.59
chr10	126029680	126029953	MACS_peak_1014	71.38
chr10	126213381	126213844	MACS_peak_1015	170.62
chr10	126327227	126327573	MACS_peak_1016	52.64
chr10	126776063	126776530	MACS_peak_1017	232.73
chr10	126815758	126816131	MACS_peak_1018	60.27
chr10	126985108	126985657	MACS_peak_1019	87.70
chr10	127141690	127141973	MACS_peak_1020	134.39
chr10	127656115	127656589	MACS_peak_1021	231.35
chr10	128831911	128832263	MACS_peak_1022	54.58
chr10	128842375	128842960	MACS_peak_1023	341.06
chr10	129737955	129738555	MACS_peak_1024	306.83
chr10	129862013	129862381	MACS_peak_1025	240.25
chr10	130427466	130427929	MACS_peak_1026	95.90
chr10	131774370	131774824	MACS_peak_1027	60.16
chr10	132892794	132893376	MACS_peak_1028	183.36
chr10	134237703	134238139	MACS_peak_1029	101.19
chr10	135088428	135088768	MACS_peak_1030	82.22
chr11	446967	447273	MACS_peak_1031	51.89
chr11	515095	515538	MACS_peak_1032	59.98
chr11	1051008	1051323	MACS_peak_1033	130.73
chr11	1328399	1328852	MACS_peak_1034	79.61
chr11	1598005	1598454	MACS_peak_1035	259.13
chr11	1671582	1672056	MACS_peak_1036	72.71
chr11	2094433	2094866	MACS_peak_1037	53.73
chr11	2277727	2278281	MACS_peak_1038	530.92
chr11	4146503	4146805	MACS_peak_1039	66.75
chr11	5306990	5307520	MACS_peak_1040	79.05
chr11	5887030	5887403	MACS_peak_1041	78.26
chr11	6825859	6826296	MACS_peak_1042	91.96
chr11	7461236	7461554	MACS_peak_1043	111.05
chr11	7630692	7631004	MACS_peak_1044	51.17
chr11	7879600	7880039	MACS_peak_1045	187.92
chr11	7894543	7894925	MACS_peak_1046	147.84
chr11	7949473	7949913	MACS_peak_1047	72.86
chr11	8159975	8160525	MACS_peak_1048	415.29
chr11	8604827	8605153	MACS_peak_1049	63.30
chr11	8650439	8650932	MACS_peak_1050	126.01
chr11	8795746	8796069	MACS_peak_1051	105.92
chr11	9631516	9631962	MACS_peak_1052	76.54
chr11	10003818	10004313	MACS_peak_1053	108.35
chr11	10527415	10527869	MACS_peak_1054	56.05
chr11	10539699	10540159	MACS_peak_1055	221.37
chr11	10922141	10922513	MACS_peak_1056	68.75
chr11	11242408	11242700	MACS_peak_1057	160.10
chr11	11605941	11606346	MACS_peak_1058	202.49
chr11	11738780	11739268	MACS_peak_1059	390.61
chr11	11753149	11753659	MACS_peak_1060	72.65
chr11	11895151	11895536	MACS_peak_1061	112.95
chr11	12085558	12085919	MACS_peak_1062	106.14
chr11	12414140	12414798	MACS_peak_1063	796.11
chr11	12500076	12500644	MACS_peak_1064	86.25
chr11	12792291	12792936	MACS_peak_1065	152.71
chr11	13094973	13095420	MACS_peak_1066	146.25
chr11	13182247	13182594	MACS_peak_1067	99.17
chr11	13282154	13282779	MACS_peak_1068	93.70
chr11	13685899	13686334	MACS_peak_1069	62.53
chr11	13713785	13714054	MACS_peak_1070	62.95
chr11	14694081	14694663	MACS_peak_1071	236.73
chr11	15117358	15117767	MACS_peak_1072	77.19
chr11	15681976	15682529	MACS_peak_1073	92.78
chr11	16119047	16119538	MACS_peak_1074	517.25
chr11	16614766	16615113	MACS_peak_1075	52.48
chr11	17819890	17820360	MACS_peak_1076	359.88
chr11	18115874	18116190	MACS_peak_1077	50.69
chr11	18329126	18329776	MACS_peak_1078	283.29
chr11	18921608	18922030	MACS_peak_1079	106.04
chr11	19653903	19654427	MACS_peak_1080	72.63
chr11	19694323	19694828	MACS_peak_1081	133.17
chr11	19849834	19850204	MACS_peak_1082	263.36
chr11	20496305	20496804	MACS_peak_1083	132.76
chr11	20653039	20653355	MACS_peak_1084	50.69
chr11	21198955	21199402	MACS_peak_1085	213.68
chr11	22372601	22372991	MACS_peak_1086	244.79
chr11	23340258	23340469	MACS_peak_1087	156.36
chr11	25992320	25992716	MACS_peak_1088	72.81
chr11	27061609	27062110	MACS_peak_1089	66.68
chr11	27102503	27102934	MACS_peak_1090	73.70
chr11	27106650	27107014	MACS_peak_1091	131.43
chr11	27195667	27196024	MACS_peak_1092	164.42
chr11	27249647	27250253	MACS_peak_1093	99.07
chr11	27434665	27435074	MACS_peak_1094	91.16
chr11	27644939	27645261	MACS_peak_1095	135.66
chr11	27695533	27696000	MACS_peak_1096	555.84
chr11	28161376	28161785	MACS_peak_1097	103.56
chr11	28899618	28899965	MACS_peak_1098	92.41
chr11	28940745	28941167	MACS_peak_1099	198.04
chr11	29548779	29549221	MACS_peak_1100	99.98
chr11	29830681	29831032	MACS_peak_1101	124.14
chr11	30219262	30219922	MACS_peak_1102	1057.47
chr11	30382390	30382744	MACS_peak_1103	89.23
chr11	30398902	30399384	MACS_peak_1104	193.57
chr11	30916521	30917014	MACS_peak_1105	90.71
chr11	31240391	31240699	MACS_peak_1106	133.95
chr11	31275996	31276741	MACS_peak_1107	157.09
chr11	31856990	31857276	MACS_peak_1108	54.42
chr11	32125681	32125975	MACS_peak_1109	50.88
chr11	32325193	32325421	MACS_peak_1110	60.50
chr11	33067370	33067846	MACS_peak_1111	119.31
chr11	33657476	33657861	MACS_peak_1112	77.07
chr11	33917401	33917769	MACS_peak_1113	96.27
chr11	34648775	34649068	MACS_peak_1114	60.32
chr11	35137074	35137754	MACS_peak_1115	57.65
chr11	35180333	35180641	MACS_peak_1116	51.65
chr11	35297848	35298215	MACS_peak_1117	111.09
chr11	35589322	35589659	MACS_peak_1118	375.07
chr11	36301979	36302594	MACS_peak_1119	106.92
chr11	37334695	37335291	MACS_peak_1120	106.17
chr11	37917729	37918002	MACS_peak_1121	62.33
chr11	41810895	41811298	MACS_peak_1122	92.15
chr11	42547836	42548141	MACS_peak_1123	52.01
chr11	43839664	43840213	MACS_peak_1124	172.55
chr11	44583077	44583496	MACS_peak_1125	51.18
chr11	45757863	45758406	MACS_peak_1126	92.49
chr11	45952597	45953004	MACS_peak_1127	94.84
chr11	46548296	46548705	MACS_peak_1128	85.04
chr11	50066105	50066471	MACS_peak_1129	111.28
chr11	55918446	55918736	MACS_peak_1130	53.90
chr11	56038570	56038827	MACS_peak_1131	55.93
chr11	56700272	56700794	MACS_peak_1132	122.86
chr11	57385976	57386346	MACS_peak_1133	69.01
chr11	57669146	57669410	MACS_peak_1134	92.32
chr11	58193604	58193910	MACS_peak_1135	62.26
chr11	58425949	58426508	MACS_peak_1136	257.51
chr11	59033962	59034208	MACS_peak_1137	79.36
chr11	59341035	59341295	MACS_peak_1138	118.15
chr11	59662107	59662420	MACS_peak_1139	94.69
chr11	60331118	60331414	MACS_peak_1140	50.63
chr11	60536732	60537122	MACS_peak_1141	166.83
chr11	61065144	61065579	MACS_peak_1142	61.71
chr11	61262854	61263172	MACS_peak_1143	60.12
chr11	61587592	61588089	MACS_peak_1144	151.62
chr11	61748665	61749010	MACS_peak_1145	52.67
chr11	61766505	61766886	MACS_peak_1146	69.47
chr11	61840754	61841019	MACS_peak_1147	57.31
chr11	62267663	62268152	MACS_peak_1148	155.20
chr11	62315321	62315764	MACS_peak_1149	144.83
chr11	62328175	62328500	MACS_peak_1150	58.92
chr11	62367194	62367848	MACS_peak_1151	106.79
chr11	63333253	63333532	MACS_peak_1152	55.36
chr11	64204778	64205259	MACS_peak_1153	240.43
chr11	64309639	64310038	MACS_peak_1154	70.21
chr11	64310187	64310627	MACS_peak_1155	462.18
chr11	64426855	64427386	MACS_peak_1156	172.95
chr11	64451760	64452088	MACS_peak_1157	57.50
chr11	64610423	64610888	MACS_peak_1158	52.66
chr11	64649013	64649330	MACS_peak_1159	91.73
chr11	65253334	65253723	MACS_peak_1160	61.61
chr11	65360214	65360703	MACS_peak_1161	53.74
chr11	65666490	65666812	MACS_peak_1162	72.53
chr11	65719662	65719948	MACS_peak_1163	54.42
chr11	66104352	66104654	MACS_peak_1164	100.92
chr11	66535467	66535860	MACS_peak_1165	293.31
chr11	67032330	67032819	MACS_peak_1166	341.55
chr11	67080201	67080600	MACS_peak_1167	207.89
chr11	67352028	67352455	MACS_peak_1168	175.15
chr11	67423600	67424204	MACS_peak_1169	572.59
chr11	67674501	67674802	MACS_peak_1170	50.01
chr11	67965835	67966158	MACS_peak_1171	124.85
chr11	68104683	68105170	MACS_peak_1172	192.74
chr11	69325245	69325843	MACS_peak_1173	82.45
chr11	69367807	69368139	MACS_peak_1174	57.00
chr11	69909545	69910114	MACS_peak_1175	346.64
chr11	70002424	70002885	MACS_peak_1176	90.76
chr11	70489950	70490319	MACS_peak_1177	51.63
chr11	71050445	71050864	MACS_peak_1178	84.27
chr11	71507924	71508110	MACS_peak_1179	74.78
chr11	71769681	71770139	MACS_peak_1180	325.79
chr11	72260452	72260851	MACS_peak_1181	485.76
chr11	72897254	72897807	MACS_peak_1182	465.93
chr11	73589013	73589257	MACS_peak_1183	60.47
chr11	74215920	74216358	MACS_peak_1184	202.80
chr11	74682055	74682474	MACS_peak_1185	67.67
chr11	75274795	75275289	MACS_peak_1186	53.12
chr11	76495519	76496016	MACS_peak_1187	83.89
chr11	76535959	76536432	MACS_peak_1188	213.86
chr11	77062206	77062698	MACS_peak_1189	91.00
chr11	77221164	77221745	MACS_peak_1190	493.88
chr11	77514264	77514517	MACS_peak_1191	74.91
chr11	78117717	78118041	MACS_peak_1192	81.20
chr11	78138875	78139418	MACS_peak_1193	111.06
chr11	78756776	78757081	MACS_peak_1194	88.09
chr11	78867028	78867563	MACS_peak_1195	518.31
chr11	78868787	78869154	MACS_peak_1196	155.32
chr11	78879626	78880245	MACS_peak_1197	833.85
chr11	78945257	78945572	MACS_peak_1198	111.69
chr11	79087069	79087664	MACS_peak_1199	561.27
chr11	79172310	79172838	MACS_peak_1200	75.79
chr11	79218852	79219200	MACS_peak_1201	60.37
chr11	79249766	79250200	MACS_peak_1202	90.25
chr11	79405458	79405791	MACS_peak_1203	88.79
chr11	80026241	80026717	MACS_peak_1204	271.15
chr11	80627129	80627725	MACS_peak_1205	445.52
chr11	81698872	81699203	MACS_peak_1206	118.34
chr11	82458465	82458853	MACS_peak_1207	93.02
chr11	82967304	82967599	MACS_peak_1208	53.26
chr11	83372683	83373130	MACS_peak_1209	56.35
chr11	83886999	83887315	MACS_peak_1210	53.79
chr11	83928006	83928241	MACS_peak_1211	61.92
chr11	84995448	84995742	MACS_peak_1212	64.50
chr11	85866413	85866917	MACS_peak_1213	335.79
chr11	86046460	86046975	MACS_peak_1214	152.46
chr11	86083541	86083988	MACS_peak_1215	128.92
chr11	86125039	86125386	MACS_peak_1216	77.54
chr11	86739726	86740203	MACS_peak_1217	473.31
chr11	87294920	87295302	MACS_peak_1218	55.40
chr11	87315145	87315535	MACS_peak_1219	179.73
chr11	87548331	87548588	MACS_peak_1220	55.93
chr11	87902922	87903498	MACS_peak_1221	89.83
chr11	87913078	87913577	MACS_peak_1222	951.70
chr11	88051264	88051562	MACS_peak_1223	67.40
chr11	88250623	88250995	MACS_peak_1224	65.49
chr11	88414067	88414432	MACS_peak_1225	52.31
chr11	89088709	89089260	MACS_peak_1226	275.23
chr11	89114124	89114520	MACS_peak_1227	82.80
chr11	91196934	91197298	MACS_peak_1228	58.38
chr11	91915548	91915849	MACS_peak_1229	66.91
chr11	92206819	92207204	MACS_peak_1230	215.00
chr11	92356068	92356541	MACS_peak_1231	165.03
chr11	92440218	92440829	MACS_peak_1232	558.50
chr11	92471800	92472071	MACS_peak_1233	81.14
chr11	92567415	92567825	MACS_peak_1234	82.75
chr11	92576630	92577140	MACS_peak_1235	382.32
chr11	92586061	92586598	MACS_peak_1236	139.07
chr11	92715485	92715911	MACS_peak_1237	54.43
chr11	93838033	93838384	MACS_peak_1238	52.40
chr11	93845658	93846278	MACS_peak_1239	215.15
chr11	94439244	94439721	MACS_peak_1240	253.93
chr11	94439984	94440468	MACS_peak_1241	379.80
chr11	94585223	94585825	MACS_peak_1242	926.07
chr11	94768505	94768961	MACS_peak_1243	390.41
chr11	94798460	94798937	MACS_peak_1244	230.53
chr11	95093034	95093349	MACS_peak_1245	67.59
chr11	95245412	95245649	MACS_peak_1246	71.17
chr11	95247626	95247893	MACS_peak_1247	100.37
chr11	95254341	95254741	MACS_peak_1248	79.74
chr11	95255886	95256537	MACS_peak_1249	517.38
chr11	95842716	95843077	MACS_peak_1250	102.66
chr11	96049240	96049495	MACS_peak_1251	58.78
chr11	97614145	97614654	MACS_peak_1252	147.53
chr11	97628013	97628402	MACS_peak_1253	80.01
chr11	98431884	98432342	MACS_peak_1254	161.60
chr11	100078947	100079432	MACS_peak_1255	181.23
chr11	100199488	100200108	MACS_peak_1256	491.44
chr11	100383238	100383704	MACS_peak_1257	450.32
chr11	101257995	101258198	MACS_peak_1258	81.90
chr11	101489491	101489927	MACS_peak_1259	73.62
chr11	101586079	101586457	MACS_peak_1260	56.09
chr11	101592062	101592433	MACS_peak_1261	355.80
chr11	101612566	101612850	MACS_peak_1262	78.50
chr11	101935125	101935494	MACS_peak_1263	64.84
chr11	101941594	101941909	MACS_peak_1264	64.84
chr11	102289970	102290268	MACS_peak_1265	125.81
chr11	102654374	102654825	MACS_peak_1266	124.08
chr11	102724738	102725257	MACS_peak_1267	239.25
chr11	102770972	102771397	MACS_peak_1268	83.42
chr11	102782504	102782858	MACS_peak_1269	51.66
chr11	103392338	103392719	MACS_peak_1270	60.44
chr11	103411793	103412291	MACS_peak_1271	140.26
chr11	103947246	103947566	MACS_peak_1272	257.35
chr11	104737547	104737914	MACS_peak_1273	58.02
chr11	105889751	105890069	MACS_peak_1274	50.46
chr11	105964782	105965040	MACS_peak_1275	64.70
chr11	106410786	106411159	MACS_peak_1276	171.08
chr11	106660072	106660492	MACS_peak_1277	79.47
chr11	107103118	107103448	MACS_peak_1278	74.64
chr11	107415989	107416373	MACS_peak_1279	62.24
chr11	107763939	107764271	MACS_peak_1280	154.93
chr11	108205873	108206453	MACS_peak_1281	95.67
chr11	108519052	108519514	MACS_peak_1282	160.75
chr11	108569606	108570158	MACS_peak_1283	237.73
chr11	108818603	108819382	MACS_peak_1284	74.23
chr11	109490191	109490561	MACS_peak_1285	350.55
chr11	109566977	109567449	MACS_peak_1286	115.74
chr11	109893251	109893673	MACS_peak_1287	104.09
chr11	110002143	110002397	MACS_peak_1288	56.37
chr11	110150917	110151291	MACS_peak_1289	63.52
chr11	111000157	111000586	MACS_peak_1290	69.93
chr11	111180937	111181288	MACS_peak_1291	97.01
chr11	111249194	111249656	MACS_peak_1292	234.64
chr11	111297309	111297866	MACS_peak_1293	169.26
chr11	112029401	112029728	MACS_peak_1294	54.88
chr11	112485222	112485751	MACS_peak_1295	659.57
chr11	112496517	112496939	MACS_peak_1296	92.51
chr11	113091617	113091931	MACS_peak_1297	149.04
chr11	113216699	113217092	MACS_peak_1298	166.10
chr11	113317647	113318092	MACS_peak_1299	348.30
chr11	113718392	113718701	MACS_peak_1300	57.19
chr11	113730351	113730778	MACS_peak_1301	105.23
chr11	115033564	115034103	MACS_peak_1302	70.49
chr11	115523807	115524165	MACS_peak_1303	243.61
chr11	115610620	115610964	MACS_peak_1304	69.29
chr11	117719902	117720281	MACS_peak_1305	81.48
chr11	117771490	117771918	MACS_peak_1306	100.44
chr11	117951693	117952277	MACS_peak_1307	101.56
chr11	118138086	118138552	MACS_peak_1308	65.66
chr11	118493936	118494467	MACS_peak_1309	230.92
chr11	118562599	118563013	MACS_peak_1310	98.09
chr11	118858948	118859359	MACS_peak_1311	180.31
chr11	119562713	119563122	MACS_peak_1312	322.12
chr11	119566967	119567720	MACS_peak_1313	155.75
chr11	119623015	119623467	MACS_peak_1314	96.72
chr11	119716383	119716899	MACS_peak_1315	263.65
chr11	119895680	119895990	MACS_peak_1316	51.41
chr11	119926184	119926773	MACS_peak_1317	163.51
chr11	120006452	120007104	MACS_peak_1318	534.90
chr11	120211438	120211829	MACS_peak_1319	206.32
chr11	120249204	120249535	MACS_peak_1320	80.06
chr11	120260935	120261318	MACS_peak_1321	137.43
chr11	120617761	120618405	MACS_peak_1322	168.22
chr11	121411264	121411742	MACS_peak_1323	100.09
chr11	121915945	121916339	MACS_peak_1324	89.78
chr11	122011087	122011660	MACS_peak_1325	161.47
chr11	122362158	122362723	MACS_peak_1326	88.03
chr11	122451957	122452278	MACS_peak_1327	63.99
chr11	122657714	122658113	MACS_peak_1328	395.33
chr11	122673859	122674318	MACS_peak_1329	183.16
chr11	122674403	122674886	MACS_peak_1330	143.10
chr11	122834813	122835127	MACS_peak_1331	73.78
chr11	123487145	123487651	MACS_peak_1332	142.35
chr11	123548842	123549501	MACS_peak_1333	139.72
chr11	123628674	123629181	MACS_peak_1334	57.16
chr11	124093068	124093487	MACS_peak_1335	348.70
chr11	124587238	124587681	MACS_peak_1336	130.99
chr11	124899366	124899665	MACS_peak_1337	52.75
chr11	124919322	124919620	MACS_peak_1338	95.33
chr11	124952775	124953429	MACS_peak_1339	76.15
chr11	125353349	125353759	MACS_peak_1340	223.76
chr11	125384139	125384696	MACS_peak_1341	133.89
chr11	125461412	125461773	MACS_peak_1342	75.45
chr11	125838106	125838615	MACS_peak_1343	55.30
chr11	125846109	125846583	MACS_peak_1344	209.73
chr11	128121068	128121373	MACS_peak_1345	76.53
chr11	128142050	128142267	MACS_peak_1346	92.26
chr11	128401820	128402303	MACS_peak_1347	237.60
chr11	128678939	128679589	MACS_peak_1348	462.02
chr11	128757784	128758166	MACS_peak_1349	137.32
chr11	129495698	129496405	MACS_peak_1350	467.55
chr11	129511727	129512307	MACS_peak_1351	201.25
chr11	129601382	129601630	MACS_peak_1352	78.98
chr11	129657351	129657787	MACS_peak_1353	61.08
chr11	129693037	129693458	MACS_peak_1354	104.30
chr11	129933383	129933909	MACS_peak_1355	116.43
chr11	130307760	130308176	MACS_peak_1356	71.53
chr11	130817253	130817834	MACS_peak_1357	186.67
chr11	130871954	130872418	MACS_peak_1358	121.78
chr11	131857057	131857263	MACS_peak_1359	62.23
chr11	133463180	133463550	MACS_peak_1360	69.01
chr12	258138	258625	MACS_peak_1361	98.39
chr12	956949	957439	MACS_peak_1362	153.71
chr12	1115358	1115732	MACS_peak_1363	129.31
chr12	1123239	1123890	MACS_peak_1364	53.33
chr12	1225176	1225536	MACS_peak_1365	117.15
chr12	3009494	3009753	MACS_peak_1366	58.18
chr12	3028350	3028668	MACS_peak_1367	50.46
chr12	3326522	3327007	MACS_peak_1368	79.93
chr12	3567026	3567473	MACS_peak_1369	144.03
chr12	4221919	4222375	MACS_peak_1370	285.34
chr12	4608357	4608802	MACS_peak_1371	64.59
chr12	6381512	6381835	MACS_peak_1372	66.75
chr12	6382195	6382478	MACS_peak_1373	60.83
chr12	6397269	6397673	MACS_peak_1374	143.00
chr12	6421985	6422374	MACS_peak_1375	92.86
chr12	7146742	7147094	MACS_peak_1376	426.17
chr12	8831207	8831561	MACS_peak_1377	54.27
chr12	8980158	8980394	MACS_peak_1378	68.48
chr12	9472337	9472718	MACS_peak_1379	103.53
chr12	9626870	9627263	MACS_peak_1380	271.90
chr12	9778097	9778426	MACS_peak_1381	54.63
chr12	9877983	9878616	MACS_peak_1382	50.72
chr12	10268485	10268772	MACS_peak_1383	58.78
chr12	10328825	10329166	MACS_peak_1384	78.47
chr12	10545289	10545750	MACS_peak_1385	125.17
chr12	11496749	11497196	MACS_peak_1386	69.73
chr12	11561073	11561520	MACS_peak_1387	84.42
chr12	11609958	11610242	MACS_peak_1388	72.66
chr12	11788204	11788850	MACS_peak_1389	61.24
chr12	11898816	11899380	MACS_peak_1390	51.46
chr12	11954396	11954956	MACS_peak_1391	112.25
chr12	12200070	12200398	MACS_peak_1392	72.20
chr12	12598721	12599186	MACS_peak_1393	321.15
chr12	13224190	13224693	MACS_peak_1394	249.36
chr12	13252727	13253158	MACS_peak_1395	761.80
chr12	13259637	13259958	MACS_peak_1396	107.71
chr12	14470171	14470758	MACS_peak_1397	103.64
chr12	14547150	14547627	MACS_peak_1398	129.70
chr12	14566075	14566397	MACS_peak_1399	58.26
chr12	14635755	14636108	MACS_peak_1400	128.74
chr12	15058082	15058453	MACS_peak_1401	57.54
chr12	15114434	15114905	MACS_peak_1402	120.57
chr12	15596445	15596849	MACS_peak_1403	59.63
chr12	15599714	15600112	MACS_peak_1404	301.71
chr12	15678353	15678625	MACS_peak_1405	119.33
chr12	15696120	15696771	MACS_peak_1406	205.57
chr12	16089643	16090041	MACS_peak_1407	82.51
chr12	16845844	16846185	MACS_peak_1408	53.18
chr12	16949219	16949541	MACS_peak_1409	81.53
chr12	17044708	17045000	MACS_peak_1410	53.64
chr12	17169168	17169486	MACS_peak_1411	57.86
chr12	17207824	17208116	MACS_peak_1412	53.64
chr12	18420324	18420722	MACS_peak_1413	96.29
chr12	18539441	18539922	MACS_peak_1414	51.70
chr12	19121199	19121533	MACS_peak_1415	62.21
chr12	19249683	19250247	MACS_peak_1416	232.45
chr12	19550368	19550924	MACS_peak_1417	57.55
chr12	19553904	19554139	MACS_peak_1418	109.40
chr12	21728629	21728907	MACS_peak_1419	53.50
chr12	21741564	21741849	MACS_peak_1420	52.04
chr12	21971673	21971996	MACS_peak_1421	63.71
chr12	22163923	22164230	MACS_peak_1422	60.23
chr12	22254615	22255003	MACS_peak_1423	161.11
chr12	22359054	22359421	MACS_peak_1424	322.70
chr12	24907678	24908239	MACS_peak_1425	177.86
chr12	25115115	25115399	MACS_peak_1426	52.17
chr12	25207012	25207482	MACS_peak_1427	319.02
chr12	25288552	25289062	MACS_peak_1428	276.75
chr12	25340780	25341074	MACS_peak_1429	50.88
chr12	25525976	25526198	MACS_peak_1430	51.54
chr12	26338795	26339301	MACS_peak_1431	51.68
chr12	26417159	26417651	MACS_peak_1432	86.65
chr12	26526937	26527454	MACS_peak_1433	273.30
chr12	26648997	26649542	MACS_peak_1434	433.84
chr12	27717157	27717668	MACS_peak_1435	100.89
chr12	27733748	27734275	MACS_peak_1436	316.56
chr12	27742372	27742781	MACS_peak_1437	147.74
chr12	27860222	27860606	MACS_peak_1438	51.11
chr12	28185970	28186439	MACS_peak_1439	179.50
chr12	31368365	31368798	MACS_peak_1440	55.20
chr12	31513546	31514035	MACS_peak_1441	75.10
chr12	31885796	31886334	MACS_peak_1442	102.86
chr12	32142989	32143370	MACS_peak_1443	83.32
chr12	32871959	32872346	MACS_peak_1444	61.92
chr12	33054413	33054909	MACS_peak_1445	116.90
chr12	34120548	34121066	MACS_peak_1446	173.90
chr12	38500517	38500791	MACS_peak_1447	53.51
chr12	39155352	39155967	MACS_peak_1448	480.80
chr12	39311989	39312291	MACS_peak_1449	114.50
chr12	39461646	39461956	MACS_peak_1450	132.44
chr12	39892981	39893283	MACS_peak_1451	84.99
chr12	40422040	40422468	MACS_peak_1452	164.95
chr12	40531138	40531437	MACS_peak_1453	109.25
chr12	40552607	40553138	MACS_peak_1454	531.51
chr12	40868429	40868868	MACS_peak_1455	193.77
chr12	41169948	41170253	MACS_peak_1456	52.01
chr12	41225805	41226175	MACS_peak_1457	227.92
chr12	43917861	43918212	MACS_peak_1458	61.21
chr12	43980318	43980828	MACS_peak_1459	55.15
chr12	44034023	44034457	MACS_peak_1460	65.87
chr12	44205874	44206197	MACS_peak_1461	81.37
chr12	44255312	44255601	MACS_peak_1462	59.96
chr12	44610945	44611339	MACS_peak_1463	110.82
chr12	46038327	46038828	MACS_peak_1464	159.39
chr12	46379565	46379885	MACS_peak_1465	50.23
chr12	46465019	46465454	MACS_peak_1466	108.34
chr12	46501355	46501885	MACS_peak_1467	287.18
chr12	46504750	46505152	MACS_peak_1468	133.45
chr12	46554051	46554421	MACS_peak_1469	86.47
chr12	46696785	46697020	MACS_peak_1470	74.60
chr12	46751196	46751614	MACS_peak_1471	57.29
chr12	47072185	47072741	MACS_peak_1472	97.37
chr12	47096492	47097274	MACS_peak_1473	237.84
chr12	47303079	47303386	MACS_peak_1474	140.64
chr12	47482115	47482656	MACS_peak_1475	323.16
chr12	47697831	47698372	MACS_peak_1476	118.94
chr12	47810942	47811276	MACS_peak_1477	193.03
chr12	48146379	48146646	MACS_peak_1478	85.30
chr12	48257181	48257747	MACS_peak_1479	368.06
chr12	48270318	48270750	MACS_peak_1480	202.66
chr12	48882728	48883242	MACS_peak_1481	333.04
chr12	48996063	48996302	MACS_peak_1482	78.29
chr12	50037723	50038098	MACS_peak_1483	204.45
chr12	50481837	50482238	MACS_peak_1484	104.93
chr12	50659572	50660024	MACS_peak_1485	143.51
chr12	50707158	50707400	MACS_peak_1486	67.41
chr12	51036407	51037115	MACS_peak_1487	381.36
chr12	51121310	51121601	MACS_peak_1488	95.37
chr12	51521187	51521496	MACS_peak_1489	118.00
chr12	52191006	52191374	MACS_peak_1490	57.90
chr12	52335402	52335884	MACS_peak_1491	65.13
chr12	52539393	52539752	MACS_peak_1492	97.81
chr12	52603049	52603439	MACS_peak_1493	74.91
chr12	52732261	52732865	MACS_peak_1494	301.48
chr12	52810187	52810547	MACS_peak_1495	84.41
chr12	52914973	52915285	MACS_peak_1496	138.05
chr12	52973800	52974342	MACS_peak_1497	312.01
chr12	53065876	53066456	MACS_peak_1498	259.66
chr12	53300141	53300511	MACS_peak_1499	120.22
chr12	53775771	53776380	MACS_peak_1500	153.35
chr12	53860461	53860883	MACS_peak_1501	151.81
chr12	54256857	54257164	MACS_peak_1502	55.28
chr12	54784098	54784409	MACS_peak_1503	56.93
chr12	55566449	55566864	MACS_peak_1504	63.46
chr12	56002061	56002438	MACS_peak_1505	200.74
chr12	56504424	56504818	MACS_peak_1506	541.27
chr12	57291634	57292156	MACS_peak_1507	870.03
chr12	57373948	57374278	MACS_peak_1508	93.30
chr12	57425065	57425641	MACS_peak_1509	585.44
chr12	57489728	57490268	MACS_peak_1510	750.52
chr12	57851631	57851938	MACS_peak_1511	350.21
chr12	57903645	57904204	MACS_peak_1512	190.21
chr12	57915857	57916324	MACS_peak_1513	89.21
chr12	58387619	58388089	MACS_peak_1514	120.16
chr12	59819494	59819776	MACS_peak_1515	54.95
chr12	60546577	60546932	MACS_peak_1516	98.50
chr12	61257226	61257659	MACS_peak_1517	87.54
chr12	61314819	61315321	MACS_peak_1518	382.87
chr12	61437522	61438103	MACS_peak_1519	334.91
chr12	61948379	61948825	MACS_peak_1520	141.04
chr12	62861050	62861255	MACS_peak_1521	125.16
chr12	64216281	64216621	MACS_peak_1522	222.34
chr12	64316259	64316702	MACS_peak_1523	72.74
chr12	64390949	64391448	MACS_peak_1524	101.59
chr12	64498814	64499193	MACS_peak_1525	267.89
chr12	64563641	64564296	MACS_peak_1526	855.53
chr12	64726721	64727057	MACS_peak_1527	92.25
chr12	64915950	64916472	MACS_peak_1528	53.70
chr12	65101206	65101564	MACS_peak_1529	100.19
chr12	65130550	65131021	MACS_peak_1530	240.79
chr12	65377493	65378066	MACS_peak_1531	315.96
chr12	65397945	65398451	MACS_peak_1532	602.78
chr12	65988232	65988533	MACS_peak_1533	58.27
chr12	65990262	65990582	MACS_peak_1534	204.17
chr12	66033356	66033771	MACS_peak_1535	71.05
chr12	66226045	66226522	MACS_peak_1536	175.08
chr12	66349205	66349696	MACS_peak_1537	77.63
chr12	66531854	66532333	MACS_peak_1538	197.92
chr12	67485400	67485928	MACS_peak_1539	308.58
chr12	67852026	67852320	MACS_peak_1540	106.09
chr12	67927739	67928147	MACS_peak_1541	310.23
chr12	68275299	68275668	MACS_peak_1542	89.42
chr12	68435715	68436467	MACS_peak_1543	416.62
chr12	68525729	68526251	MACS_peak_1544	145.69
chr12	68805133	68805414	MACS_peak_1545	55.09
chr12	68953076	68953329	MACS_peak_1546	73.11
chr12	69402360	69402745	MACS_peak_1547	55.91
chr12	69692761	69693158	MACS_peak_1548	80.65
chr12	70049672	70050088	MACS_peak_1549	160.70
chr12	70051995	70052410	MACS_peak_1550	84.85
chr12	70914561	70915046	MACS_peak_1551	323.24
chr12	71270854	71271140	MACS_peak_1552	60.39
chr12	72113779	72114242	MACS_peak_1553	464.65
chr12	72667451	72668046	MACS_peak_1554	296.89
chr12	72830707	72831013	MACS_peak_1555	50.21
chr12	73631344	73631658	MACS_peak_1556	56.54
chr12	73670482	73670837	MACS_peak_1557	59.64
chr12	73693986	73694364	MACS_peak_1558	176.24
chr12	73801583	73801902	MACS_peak_1559	50.34
chr12	74504329	74504602	MACS_peak_1560	65.15
chr12	75291243	75291706	MACS_peak_1561	177.51
chr12	75524629	75525096	MACS_peak_1562	72.64
chr12	76051188	76051448	MACS_peak_1563	66.54
chr12	76938215	76938864	MACS_peak_1564	995.19
chr12	77193116	77193490	MACS_peak_1565	311.39
chr12	77270517	77270933	MACS_peak_1566	162.96
chr12	77358938	77359238	MACS_peak_1567	50.13
chr12	77633354	77633712	MACS_peak_1568	75.89
chr12	78550988	78551458	MACS_peak_1569	77.44
chr12	79139892	79140201	MACS_peak_1570	133.70
chr12	80012830	80013179	MACS_peak_1571	60.25
chr12	80068436	80068829	MACS_peak_1572	54.75
chr12	80494834	80495204	MACS_peak_1573	120.22
chr12	82855723	82856294	MACS_peak_1574	118.66
chr12	82968142	82968562	MACS_peak_1575	103.00
chr12	84084162	84084558	MACS_peak_1576	140.22
chr12	84157020	84157405	MACS_peak_1577	107.75
chr12	85249977	85250340	MACS_peak_1578	52.93
chr12	85854850	85855323	MACS_peak_1579	154.45
chr12	85962942	85963479	MACS_peak_1580	146.14
chr12	86541836	86542315	MACS_peak_1581	335.18
chr12	87123927	87124462	MACS_peak_1582	620.13
chr12	87625496	87625975	MACS_peak_1583	85.91
chr12	87821616	87822041	MACS_peak_1584	211.68
chr12	88538881	88539351	MACS_peak_1585	72.01
chr12	88913875	88914246	MACS_peak_1586	178.04
chr12	88939650	88940089	MACS_peak_1587	151.70
chr12	89259282	89259879	MACS_peak_1588	560.40
chr12	89551156	89551575	MACS_peak_1589	75.84
chr12	89732454	89732742	MACS_peak_1590	62.90
chr12	89764478	89764876	MACS_peak_1591	142.60
chr12	90628253	90628736	MACS_peak_1592	101.34
chr12	90773513	90773979	MACS_peak_1593	86.17
chr12	90968391	90968777	MACS_peak_1594	104.41
chr12	91299414	91299766	MACS_peak_1595	96.78
chr12	92021056	92021425	MACS_peak_1596	149.47
chr12	92531859	92532215	MACS_peak_1597	103.58
chr12	92790509	92790704	MACS_peak_1598	82.93
chr12	92986119	92986523	MACS_peak_1599	108.00
chr12	92996254	92996536	MACS_peak_1600	134.59
chr12	93156458	93157038	MACS_peak_1601	130.02
chr12	93178153	93178760	MACS_peak_1602	174.05
chr12	93332444	93332773	MACS_peak_1603	178.15
chr12	93358337	93358749	MACS_peak_1604	63.80
chr12	93739808	93740231	MACS_peak_1605	111.36
chr12	93823163	93823551	MACS_peak_1606	50.69
chr12	93984593	93985084	MACS_peak_1607	141.91
chr12	94137709	94138227	MACS_peak_1608	274.43
chr12	94596136	94596731	MACS_peak_1609	365.28
chr12	94601613	94601959	MACS_peak_1610	55.31
chr12	96587450	96587906	MACS_peak_1611	53.27
chr12	96607634	96608149	MACS_peak_1612	192.57
chr12	97145998	97146413	MACS_peak_1613	487.76
chr12	97285801	97286232	MACS_peak_1614	55.47
chr12	99029658	99030239	MACS_peak_1615	59.30
chr12	99421244	99421760	MACS_peak_1616	122.18
chr12	100619258	100619685	MACS_peak_1617	88.28
chr12	101147416	101147970	MACS_peak_1618	333.85
chr12	101261879	101262137	MACS_peak_1619	74.48
chr12	102329952	102330386	MACS_peak_1620	54.75
chr12	102799869	102800192	MACS_peak_1621	54.08
chr12	103886983	103887499	MACS_peak_1622	416.92
chr12	103917503	103918067	MACS_peak_1623	283.05
chr12	103954297	103954895	MACS_peak_1624	70.58
chr12	103973783	103974089	MACS_peak_1625	57.60
chr12	104277119	104277436	MACS_peak_1626	50.58
chr12	104848797	104849126	MACS_peak_1627	50.47
chr12	104979376	104979953	MACS_peak_1628	59.78
chr12	105709477	105709762	MACS_peak_1629	52.04
chr12	105823273	105823594	MACS_peak_1630	58.39
chr12	106005490	106005748	MACS_peak_1631	55.78
chr12	106364601	106365114	MACS_peak_1632	113.74
chr12	106506294	106506599	MACS_peak_1633	108.33
chr12	107631009	107631328	MACS_peak_1634	64.11
chr12	107690442	107690998	MACS_peak_1635	583.00
chr12	107773931	107774432	MACS_peak_1636	296.67
chr12	107830197	107830520	MACS_peak_1637	58.13
chr12	107954603	107955109	MACS_peak_1638	445.99
chr12	108747359	108747615	MACS_peak_1639	58.63
chr12	108956652	108956892	MACS_peak_1640	51.65
chr12	109090244	109090819	MACS_peak_1641	152.66
chr12	109094750	109095426	MACS_peak_1642	99.15
chr12	109208636	109209131	MACS_peak_1643	204.57
chr12	109343752	109344161	MACS_peak_1644	147.74
chr12	109637966	109638301	MACS_peak_1645	78.02
chr12	110258616	110259206	MACS_peak_1646	67.99
chr12	110685548	110686011	MACS_peak_1647	217.10
chr12	110741848	110742384	MACS_peak_1648	155.97
chr12	110808587	110808874	MACS_peak_1649	54.29
chr12	111346092	111346635	MACS_peak_1650	86.51
chr12	112927945	112928171	MACS_peak_1651	80.19
chr12	113181472	113181766	MACS_peak_1652	71.06
chr12	113374722	113375238	MACS_peak_1653	136.16
chr12	113422371	113422687	MACS_peak_1654	50.69
chr12	113423328	113423886	MACS_peak_1655	377.31
chr12	113554180	113554566	MACS_peak_1656	245.10
chr12	114359095	114359404	MACS_peak_1657	51.53
chr12	115471765	115472014	MACS_peak_1658	59.69
chr12	115596240	115596637	MACS_peak_1659	62.37
chr12	115767794	115768158	MACS_peak_1660	50.47
chr12	116006006	116006300	MACS_peak_1661	53.39
chr12	117782470	117782847	MACS_peak_1662	113.90
chr12	118675801	118676080	MACS_peak_1663	135.36
chr12	120105715	120105971	MACS_peak_1664	141.60
chr12	120480030	120480356	MACS_peak_1665	441.64
chr12	120492836	120493473	MACS_peak_1666	242.41
chr12	120702286	120702817	MACS_peak_1667	271.50
chr12	121363651	121364166	MACS_peak_1668	332.18
chr12	121622155	121622703	MACS_peak_1669	102.90
chr12	121828573	121828881	MACS_peak_1670	213.08
chr12	122377055	122377453	MACS_peak_1671	171.30
chr12	122387829	122388279	MACS_peak_1672	128.22
chr12	122581193	122581792	MACS_peak_1673	74.36
chr12	122723377	122723810	MACS_peak_1674	188.04
chr12	122952537	122952919	MACS_peak_1675	127.65
chr12	123088394	123088688	MACS_peak_1676	50.88
chr12	123205566	123206097	MACS_peak_1677	134.76
chr12	123453205	123453515	MACS_peak_1678	51.41
chr12	123723446	123723951	MACS_peak_1679	120.37
chr12	124003675	124004143	MACS_peak_1680	81.51
chr12	124609914	124610413	MACS_peak_1681	1316.54
chr12	124758173	124758454	MACS_peak_1682	55.09
chr12	125062647	125062971	MACS_peak_1683	51.20
chr12	125171531	125171744	MACS_peak_1684	74.78
chr12	125632938	125633286	MACS_peak_1685	114.81
chr12	125908609	125908883	MACS_peak_1686	56.04
chr12	127380518	127381202	MACS_peak_1687	159.17
chr12	127592305	127592698	MACS_peak_1688	351.65
chr12	130272067	130272353	MACS_peak_1689	54.42
chr12	130567487	130567890	MACS_peak_1690	210.11
chr12	130621531	130621878	MACS_peak_1691	68.86
chr12	130699520	130699812	MACS_peak_1692	86.81
chr12	131150312	131150629	MACS_peak_1693	73.57
chr12	132205294	132205822	MACS_peak_1694	267.95
chr12	132643464	132643757	MACS_peak_1695	77.22
chr12	133122467	133122874	MACS_peak_1696	113.20
chr13	20848514	20848996	MACS_peak_1697	96.92
chr13	20925029	20925226	MACS_peak_1698	73.35
chr13	22212779	22213244	MACS_peak_1699	142.47
chr13	22215681	22216239	MACS_peak_1700	180.53
chr13	22262256	22262668	MACS_peak_1701	112.30
chr13	22283713	22284224	MACS_peak_1702	167.41
chr13	22621755	22622323	MACS_peak_1703	147.20
chr13	23960205	23960469	MACS_peak_1704	57.45
chr13	23988869	23989176	MACS_peak_1705	63.42
chr13	24030054	24030285	MACS_peak_1706	89.64
chr13	25891854	25892172	MACS_peak_1707	161.38
chr13	26307363	26307794	MACS_peak_1708	79.63
chr13	26410982	26411376	MACS_peak_1709	125.24
chr13	27488821	27489341	MACS_peak_1710	270.76
chr13	27699375	27699694	MACS_peak_1711	73.20
chr13	27713718	27714156	MACS_peak_1712	372.95
chr13	28208207	28208825	MACS_peak_1713	358.95
chr13	28217614	28218152	MACS_peak_1714	60.86
chr13	30034068	30034469	MACS_peak_1715	61.89
chr13	30337248	30337505	MACS_peak_1716	77.31
chr13	31439384	31439698	MACS_peak_1717	86.51
chr13	31496752	31497100	MACS_peak_1718	105.07
chr13	31668413	31668689	MACS_peak_1719	89.88
chr13	32739728	32740271	MACS_peak_1720	52.67
chr13	33006859	33007319	MACS_peak_1721	191.50
chr13	33455898	33456238	MACS_peak_1722	209.73
chr13	34140814	34141318	MACS_peak_1723	58.17
chr13	34433751	34434137	MACS_peak_1724	62.08
chr13	34514869	34515348	MACS_peak_1725	227.49
chr13	34877641	34878012	MACS_peak_1726	184.37
chr13	34882939	34883239	MACS_peak_1727	58.87
chr13	34995075	34995454	MACS_peak_1728	309.31
chr13	35270364	35270889	MACS_peak_1729	215.28
chr13	35389615	35390138	MACS_peak_1730	110.15
chr13	35470307	35470729	MACS_peak_1731	180.15
chr13	35679304	35679599	MACS_peak_1732	50.76
chr13	36953263	36953597	MACS_peak_1733	56.76
chr13	37560755	37561344	MACS_peak_1734	124.45
chr13	37680513	37680960	MACS_peak_1735	59.92
chr13	37887542	37887967	MACS_peak_1736	138.64
chr13	38530473	38531146	MACS_peak_1737	1404.18
chr13	38920749	38921417	MACS_peak_1738	710.60
chr13	38960641	38961179	MACS_peak_1739	116.84
chr13	39092431	39092777	MACS_peak_1740	52.64
chr13	39476678	39477164	MACS_peak_1741	98.58
chr13	39544454	39544829	MACS_peak_1742	50.63
chr13	40086825	40087380	MACS_peak_1743	181.75
chr13	40286442	40287263	MACS_peak_1744	784.09
chr13	40634458	40634775	MACS_peak_1745	50.58
chr13	40650887	40651221	MACS_peak_1746	78.32
chr13	40704305	40704642	MACS_peak_1747	53.78
chr13	40764696	40765184	MACS_peak_1748	83.99
chr13	40814353	40814786	MACS_peak_1749	182.29
chr13	40826407	40826695	MACS_peak_1750	51.80
chr13	40959631	40960102	MACS_peak_1751	207.71
chr13	41019608	41019929	MACS_peak_1752	58.39
chr13	41163793	41164246	MACS_peak_1753	69.85
chr13	41568159	41568570	MACS_peak_1754	76.91
chr13	41568791	41569091	MACS_peak_1755	76.04
chr13	41711313	41711962	MACS_peak_1756	187.64
chr13	41756300	41756876	MACS_peak_1757	590.07
chr13	41834236	41834800	MACS_peak_1758	229.47
chr13	41976704	41977035	MACS_peak_1759	269.24
chr13	42249174	42249769	MACS_peak_1760	102.19
chr13	42377031	42377602	MACS_peak_1761	148.07
chr13	42537111	42537616	MACS_peak_1762	152.08
chr13	42564924	42565312	MACS_peak_1763	103.96
chr13	42600679	42601225	MACS_peak_1764	317.31
chr13	42621899	42622158	MACS_peak_1765	64.54
chr13	42655684	42655989	MACS_peak_1766	52.01
chr13	42690305	42690864	MACS_peak_1767	220.70
chr13	42975406	42975934	MACS_peak_1768	118.82
chr13	43192597	43192994	MACS_peak_1769	54.58
chr13	43200533	43200917	MACS_peak_1770	86.88
chr13	43270147	43270719	MACS_peak_1771	183.57
chr13	43577023	43577671	MACS_peak_1772	272.90
chr13	43590295	43590753	MACS_peak_1773	87.27
chr13	44536165	44536498	MACS_peak_1774	92.77
chr13	44670988	44671436	MACS_peak_1775	87.87
chr13	44681963	44682484	MACS_peak_1776	225.24
chr13	44812347	44812810	MACS_peak_1777	199.32
chr13	44885079	44885711	MACS_peak_1778	109.72
chr13	45300367	45300689	MACS_peak_1779	66.30
chr13	45319227	45319790	MACS_peak_1780	73.15
chr13	45418942	45419239	MACS_peak_1781	58.83
chr13	45710788	45711380	MACS_peak_1782	804.61
chr13	45813441	45814019	MACS_peak_1783	266.11
chr13	45941533	45942007	MACS_peak_1784	114.10
chr13	46055259	46055517	MACS_peak_1785	107.83
chr13	46268044	46268382	MACS_peak_1786	61.68
chr13	46347337	46347890	MACS_peak_1787	552.35
chr13	48058557	48059145	MACS_peak_1788	108.74
chr13	48177490	48177784	MACS_peak_1789	53.39
chr13	48419179	48419551	MACS_peak_1790	91.48
chr13	48453752	48454315	MACS_peak_1791	141.60
chr13	48640687	48641165	MACS_peak_1792	124.80
chr13	48646265	48646779	MACS_peak_1793	152.07
chr13	48697920	48698365	MACS_peak_1794	103.59
chr13	48729848	48730309	MACS_peak_1795	103.59
chr13	48730673	48731006	MACS_peak_1796	285.97
chr13	48784287	48784792	MACS_peak_1797	125.85
chr13	48973993	48974331	MACS_peak_1798	53.65
chr13	48975081	48975509	MACS_peak_1799	200.03
chr13	49010901	49011472	MACS_peak_1800	122.29
chr13	49082143	49082556	MACS_peak_1801	161.39
chr13	49656682	49657226	MACS_peak_1802	253.92
chr13	50161282	50161749	MACS_peak_1803	189.92
chr13	50380152	50380479	MACS_peak_1804	65.37
chr13	50835758	50836141	MACS_peak_1805	168.91
chr13	50997938	50998245	MACS_peak_1806	91.10
chr13	51218771	51219039	MACS_peak_1807	63.10
chr13	51330277	51330596	MACS_peak_1808	64.27
chr13	51403292	51403814	MACS_peak_1809	120.03
chr13	51574754	51575158	MACS_peak_1810	79.01
chr13	52130875	52131457	MACS_peak_1811	135.64
chr13	52132061	52132384	MACS_peak_1812	55.62
chr13	52150750	52151289	MACS_peak_1813	177.73
chr13	52249604	52249946	MACS_peak_1814	83.91
chr13	52327575	52327888	MACS_peak_1815	59.43
chr13	52919260	52919642	MACS_peak_1816	63.08
chr13	52985566	52986108	MACS_peak_1817	64.17
chr13	52988953	52989891	MACS_peak_1818	144.44
chr13	53686022	53686310	MACS_peak_1819	51.65
chr13	56998245	56998869	MACS_peak_1820	443.19
chr13	57086464	57086759	MACS_peak_1821	53.26
chr13	57231706	57231949	MACS_peak_1822	67.24
chr13	58125200	58125482	MACS_peak_1823	52.43
chr13	58170459	58170745	MACS_peak_1824	51.91
chr13	59564376	59564832	MACS_peak_1825	97.24
chr13	60344647	60345058	MACS_peak_1826	151.59
chr13	60505657	60506213	MACS_peak_1827	120.44
chr13	60590374	60590665	MACS_peak_1828	51.26
chr13	60849016	60849327	MACS_peak_1829	51.29
chr13	61332897	61333197	MACS_peak_1830	88.99
chr13	63036250	63036591	MACS_peak_1831	53.18
chr13	64018504	64018809	MACS_peak_1832	75.22
chr13	64169977	64170229	MACS_peak_1833	115.85
chr13	65101724	65102163	MACS_peak_1834	165.77
chr13	65246815	65247371	MACS_peak_1835	283.00
chr13	65484230	65484508	MACS_peak_1836	82.88
chr13	66573541	66573999	MACS_peak_1837	164.51
chr13	67427671	67428268	MACS_peak_1838	362.82
chr13	67501143	67501672	MACS_peak_1839	145.65
chr13	68423090	68423402	MACS_peak_1840	51.17
chr13	68657411	68657820	MACS_peak_1841	216.20
chr13	68699322	68699777	MACS_peak_1842	64.22
chr13	70154072	70154585	MACS_peak_1843	105.02
chr13	72671553	72672183	MACS_peak_1844	331.76
chr13	73115879	73116209	MACS_peak_1845	62.75
chr13	73130953	73131461	MACS_peak_1846	191.98
chr13	73164241	73164637	MACS_peak_1847	255.13
chr13	73212026	73212417	MACS_peak_1848	126.76
chr13	73348135	73348774	MACS_peak_1849	194.24
chr13	73375116	73375575	MACS_peak_1850	118.60
chr13	73798829	73799139	MACS_peak_1851	51.41
chr13	73835863	73836469	MACS_peak_1852	608.18
chr13	73968306	73968567	MACS_peak_1853	96.65
chr13	74003699	74004317	MACS_peak_1854	59.92
chr13	74071392	74071952	MACS_peak_1855	549.41
chr13	74177692	74178284	MACS_peak_1856	383.14
chr13	74251429	74251893	MACS_peak_1857	188.51
chr13	75016934	75017258	MACS_peak_1858	58.01
chr13	75249214	75249566	MACS_peak_1859	165.72
chr13	75789065	75789384	MACS_peak_1860	120.96
chr13	76240846	76241241	MACS_peak_1861	150.49
chr13	76627338	76627690	MACS_peak_1862	59.87
chr13	77096162	77096454	MACS_peak_1863	77.39
chr13	77464224	77464668	MACS_peak_1864	83.20
chr13	78096678	78097043	MACS_peak_1865	78.42
chr13	80221618	80222236	MACS_peak_1866	415.67
chr13	81051870	81052583	MACS_peak_1867	365.93
chr13	81444227	81444820	MACS_peak_1868	416.40
chr13	81755579	81755891	MACS_peak_1869	51.17
chr13	83188273	83188580	MACS_peak_1870	66.01
chr13	83272556	83272854	MACS_peak_1871	52.88
chr13	84014766	84015088	MACS_peak_1872	55.76
chr13	84123864	84124218	MACS_peak_1873	128.53
chr13	84515802	84516271	MACS_peak_1874	87.90
chr13	84529221	84529449	MACS_peak_1875	115.25
chr13	85019998	85020337	MACS_peak_1876	70.00
chr13	85682523	85682927	MACS_peak_1877	184.90
chr13	85763274	85763706	MACS_peak_1878	153.16
chr13	86083585	86084130	MACS_peak_1879	102.91
chr13	86157081	86157452	MACS_peak_1880	114.76
chr13	86574761	86575009	MACS_peak_1881	89.07
chr13	87983296	87983914	MACS_peak_1882	280.16
chr13	88007665	88008110	MACS_peak_1883	203.18
chr13	89493227	89493693	MACS_peak_1884	73.66
chr13	89890724	89891226	MACS_peak_1885	133.70
chr13	91035374	91035730	MACS_peak_1886	62.36
chr13	91274869	91275290	MACS_peak_1887	65.57
chr13	91412874	91413237	MACS_peak_1888	75.16
chr13	91491198	91491472	MACS_peak_1889	53.51
chr13	93869825	93870369	MACS_peak_1890	1053.16
chr13	94178058	94178327	MACS_peak_1891	54.20
chr13	94495220	94495841	MACS_peak_1892	334.31
chr13	94997587	94998066	MACS_peak_1893	170.34
chr13	96138194	96138534	MACS_peak_1894	87.68
chr13	96165146	96165844	MACS_peak_1895	181.86
chr13	96176473	96177033	MACS_peak_1896	171.57
chr13	98424740	98425005	MACS_peak_1897	72.75
chr13	99235212	99235591	MACS_peak_1898	76.42
chr13	99343492	99343936	MACS_peak_1899	68.15
chr13	99486735	99487289	MACS_peak_1900	466.83
chr13	99594770	99595107	MACS_peak_1901	284.40
chr13	99671074	99671556	MACS_peak_1902	106.41
chr13	99702082	99702643	MACS_peak_1903	81.38
chr13	99929900	99930195	MACS_peak_1904	80.25
chr13	100133698	100134090	MACS_peak_1905	61.14
chr13	100752717	100753114	MACS_peak_1906	53.96
chr13	100911145	100911498	MACS_peak_1907	259.09
chr13	101194494	101194927	MACS_peak_1908	220.57
chr13	101868193	101868547	MACS_peak_1909	59.16
chr13	101975867	101976282	MACS_peak_1910	77.06
chr13	102045009	102045338	MACS_peak_1911	70.60
chr13	102769521	102769791	MACS_peak_1912	54.06
chr13	102780647	102781014	MACS_peak_1913	87.15
chr13	103092661	103093010	MACS_peak_1914	60.23
chr13	103238849	103239472	MACS_peak_1915	229.47
chr13	103339840	103340368	MACS_peak_1916	76.67
chr13	103359672	103360193	MACS_peak_1917	117.31
chr13	103409334	103409686	MACS_peak_1918	62.86
chr13	103563709	103564285	MACS_peak_1919	344.55
chr13	103618110	103618564	MACS_peak_1920	134.13
chr13	104200196	104200661	MACS_peak_1921	744.47
chr13	104656917	104657353	MACS_peak_1922	704.09
chr13	105245253	105245566	MACS_peak_1923	59.43
chr13	105812505	105812843	MACS_peak_1924	56.27
chr13	106317566	106318024	MACS_peak_1925	57.75
chr13	106577899	106578367	MACS_peak_1926	74.84
chr13	106643644	106644307	MACS_peak_1927	663.01
chr13	106749389	106749844	MACS_peak_1928	114.12
chr13	106967631	106967966	MACS_peak_1929	65.10
chr13	107046002	107046712	MACS_peak_1930	479.64
chr13	107124479	107125014	MACS_peak_1931	237.05
chr13	107174429	107174877	MACS_peak_1932	78.11
chr13	107928539	107929093	MACS_peak_1933	180.24
chr13	108765832	108766149	MACS_peak_1934	64.56
chr13	109086362	109086651	MACS_peak_1935	58.42
chr13	109571910	109572432	MACS_peak_1936	98.91
chr13	109803663	109804053	MACS_peak_1937	177.49
chr13	109813234	109813589	MACS_peak_1938	54.12
chr13	110088432	110089307	MACS_peak_1939	275.92
chr13	110390538	110390922	MACS_peak_1940	89.55
chr13	110468773	110469144	MACS_peak_1941	77.55
chr13	110775128	110775638	MACS_peak_1942	312.46
chr13	110921704	110922084	MACS_peak_1943	59.45
chr13	111604633	111605117	MACS_peak_1944	367.54
chr13	111898214	111898515	MACS_peak_1945	52.50
chr13	113952939	113953334	MACS_peak_1946	102.42
chr13	113959339	113959997	MACS_peak_1947	305.37
chr13	114807473	114807778	MACS_peak_1948	66.31
chr13	114969098	114969401	MACS_peak_1949	52.26
chr14	19118281	19118560	MACS_peak_1950	62.10
chr14	21508229	21508578	MACS_peak_1951	105.25
chr14	21510004	21510738	MACS_peak_1952	583.66
chr14	22626837	22627463	MACS_peak_1953	379.90
chr14	23005838	23006242	MACS_peak_1954	72.24
chr14	23318286	23318820	MACS_peak_1955	65.23
chr14	23359615	23359994	MACS_peak_1956	69.82
chr14	23448364	23448841	MACS_peak_1957	107.40
chr14	23679390	23679683	MACS_peak_1958	51.01
chr14	24100984	24101555	MACS_peak_1959	510.06
chr14	24193042	24193464	MACS_peak_1960	155.24
chr14	24596772	24597030	MACS_peak_1961	55.78
chr14	24865479	24865794	MACS_peak_1962	92.10
chr14	25011288	25011827	MACS_peak_1963	627.16
chr14	26793123	26793450	MACS_peak_1964	54.88
chr14	27289409	27289685	MACS_peak_1965	53.24
chr14	28812666	28813092	MACS_peak_1966	132.09
chr14	29792791	29793035	MACS_peak_1967	57.90
chr14	30765240	30765580	MACS_peak_1968	73.16
chr14	31528028	31528484	MACS_peak_1969	70.33
chr14	31931569	31931922	MACS_peak_1970	60.17
chr14	32334719	32335043	MACS_peak_1971	156.98
chr14	32416358	32416591	MACS_peak_1972	130.37
chr14	32555148	32555706	MACS_peak_1973	74.70
chr14	32814505	32814863	MACS_peak_1974	66.71
chr14	32942745	32943020	MACS_peak_1975	83.80
chr14	32976993	32977440	MACS_peak_1976	120.07
chr14	33029391	33029769	MACS_peak_1977	109.03
chr14	33207377	33207833	MACS_peak_1978	83.42
chr14	33585937	33586200	MACS_peak_1979	145.96
chr14	33926723	33927152	MACS_peak_1980	58.69
chr14	34014897	34015410	MACS_peak_1981	207.53
chr14	34311382	34311708	MACS_peak_1982	75.25
chr14	34766888	34767880	MACS_peak_1983	615.80
chr14	35342006	35342347	MACS_peak_1984	86.53
chr14	36291700	36292166	MACS_peak_1985	108.22
chr14	36565298	36565655	MACS_peak_1986	59.24
chr14	37237081	37237366	MACS_peak_1987	112.29
chr14	37239493	37239962	MACS_peak_1988	180.84
chr14	37290041	37290475	MACS_peak_1989	80.50
chr14	37917303	37917840	MACS_peak_1990	61.75
chr14	37950032	37950540	MACS_peak_1991	123.49
chr14	38093160	38093481	MACS_peak_1992	58.39
chr14	38843044	38843396	MACS_peak_1993	59.87
chr14	39492870	39493241	MACS_peak_1994	77.55
chr14	40916305	40916570	MACS_peak_1995	63.58
chr14	41606865	41607443	MACS_peak_1996	66.48
chr14	42686496	42686848	MACS_peak_1997	54.62
chr14	44090525	44090984	MACS_peak_1998	171.51
chr14	44330180	44330461	MACS_peak_1999	52.57
chr14	44577714	44578243	MACS_peak_2000	224.12
[truncated: 5,021 more rows]
