# Supplementary material for: p63 Attenuates Epithelial to Mesenchymal Potential in an Experimental Prostate Cell Model
Source: PLoS One. 2013 May 1;8(5):e62547. doi: 10.1371/journal.pone.0062547 (PMC3641034; doi:10.1371/journal.pone.0062547)
Supplement: Table S3 — Annotated p63 peaks from ChIP-seq using CisGenome within 50 kb from the TSS (transcription start site) of a gene. These data are integrated with ChIP-seq data from Human Foreskin Keratinocyte (HFK) cells after McDade et al. [21]. (XLS) [file pone.0062547.s007.xls]

## Sheet: tss_0_1k
#seq_id	chromosome	start	end		length	summit	tags	-10log10(pvalue)	fold_enrichment	FDR(%)	overlaps with peaks from P63_HFK cells	strand	annotation
38	chr1	16482351	16482767	chr1:16482351-16482767	416	270	17	102.4	21.58	0.45	chr1:16482351-16482767	+	EPHA2	NM_004431	1	-	16450831	16482581	16451709	16482426	17	16450831,16455928,16456720,16458215,16458558,16458872,16459674,16459975,16460354,16460962,16461530,16462149,16464347,16464769,16474872,16477390,16482342,	16451814,16456083,16456913,16458364,16458767,16458933,16459862,16460100,16460409,16461061,16461683,16462264,16464679,16464924,16475541,16477457,16482581,
68	chr1	24645959	24646506	chr1:24645959-24646506	547	259	32	223.53	33.19	0.29	chr1:24645959-24646506	+	GRHL3	NM_001195010	1	+	24646055	24681807	24658036	24680977	16	24646055,24657915,24661134,24662971,24663567,24664125,24664481,24666157,24668604,24669183,24669381,24671386,24673042,24673957,24676547,24680863,	24646236,24658101,24661195,24663316,24663640,24664278,24664592,24666251,24668762,24669261,24669514,24671420,24673130,24674042,24676611,24681807,
108	chr1	35220907	35221349	chr1:35220907-35221349	442	186	26	193.04	30.17	0.23	chr1:35220907-35221349	+	GJB5	NM_005268	1	+	35220720	35224111	35222931	35223752	2	35220720,35222907,	35220795,35224111,
221	chr1	85528215	85528709	chr1:85528215-85528709	494	188	30	133.49	14.11	0.3	#N/A	+	WDR63	NM_145172	1	+	85527992	85598820	85537624	85598680	23	85527992,85537610,85538736,85546916,85547982,85550228,85551513,85555798,85559140,85560113,85561613,85563251,85564212,85570206,85573715,85575730,85583411,85587433,85589803,85592193,85594390,85595672,85598537,	85528168,85537687,85538774,85547097,85548086,85550377,85551712,85555914,85559330,85560237,85561702,85563337,85564340,85570279,85573859,85575817,85583541,85587496,85589933,85592397,85594481,85595794,85598820,
226	chr1	86889499	86890099	chr1:86889499-86890099	600	271	36	155.32	12.45	0.31	chr1:86889499-86890099	+	CLCA2	NM_006536	1	+	86889768	86922239	86889930	86921209	14	86889768,86891021,86894100,86896544,86898051,86900200,86904558,86905830,86907119,86909469,86913190,86916245,86919051,86920767,	86890115,86891158,86894250,86896652,86898210,86900427,86904788,86906007,86907225,86909693,86913460,86916415,86919284,86922239,
359	chr1	153587980	153588243	chr1:153587980-153588243	263	127	14	63.4	9.13	1.97	chr1:153587980-153588243	+	S100A14	NM_020672	1	-	153586731	153588807	153587360	153588333	4	153586731,153587710,153588304,153588770,	153587497,153587856,153588411,153588807,
370	chr1	158902039	158902318	chr1:158902039-158902318	279	175	15	67.47	9.96	1.51	#N/A	+	PYHIN1	NM_152501	1	+	158901336	158946848	158906700	158943555	9	158901336,158906680,158908186,158908869,158911766,158913579,158914664,158943436,158946490,	158901565,158906964,158908331,158909036,158912188,158913767,158914831,158943560,158946848,
384	chr1	161676647	161677007	chr1:161676647-161677007	360	157	15	82.44	13.83	0.8	#N/A	+	FCRLA	NM_001184867	1	+	161676761	161684141	161677003	161683169	4	161676761,161680549,161681723,161682874,	161677132,161680701,161682007,161684141,
418	chr1	172107848	172108235	chr1:172107848-172108235	387	137	26	200.14	24.89	0.24	chr1:172107848-172108235	+	MIR214	NR_029627	1	-	172107937	172108046	172108047	172108046	1	172107937,	172108046,
523	chr1	200863720	200864194	chr1:200863720-200864194	474	283	18	106.98	21.3	0.38	chr1:200863720-200864194	+	C1orf106	NM_001142569	1	+	200863948	200884863	200867528	200882756	10	200863948,200867434,200868600,200869231,200870064,200876961,200877857,200878351,200880580,200882664,	200864214,200867582,200868724,200869347,200870286,200877014,200878067,200878524,200881264,200884863,
525	chr1	201253152	201253406	chr1:201253152-201253406	254	152	9	56.37	13.28	4.08	#N/A	+	PKP1	NM_000299	1	+	201252579	201302120	201252830	201297963	15	201252579,201263069,201282293,201285680,201286699,201287745,201288943,201289394,201291105,201292140,201293555,201294068,201294881,201297889,201299201,	201253031,201263172,201282687,201285824,201286906,201287922,201289005,201289508,201291260,201292316,201293708,201294254,201294965,201297995,201302120,
553	chr1	205718923	205719203	chr1:205718923-205719203	280	179	10	64.08	15.97	1.86	chr1:205718923-205719203	+	NUCKS1	NM_022731	1	-	205681946	205719371	205687407	205719100	7	205681946,205688654,205689628,205693053,205696827,205698699,205719084,	205687606,205688803,205689780,205693108,205696932,205698748,205719371,
748	chr10	14879243	14879533	chr10:14879243-14879533	290	183	9	53.9	10.65	5.2	#N/A	+	CDNF	NM_001029954	10	-	14861250	14879982	14861978	14879944	4	14861250,14867477,14870143,14879830,	14862156,14867618,14870270,14879982,
888	chr10	88718608	88719016	chr10:88718608-88719016	408	220	15	85.87	18.26	0.64	chr10:88718608-88719016	+	SNCG	NM_003087	10	+	88718287	88723016	88718454	88722741	5	88718287,88719389,88719757,88722360,88722721,	88718574,88719430,88719884,88722431,88723016,
897	chr10	90611384	90611935	chr10:90611384-90611935	551	297	37	174.71	21.58	0.25	chr10:90611384-90611935	+	ANKRD22	NM_144590	10	-	90579658	90611731	90582697	90611363	6	90579658,90583036,90585794,90588315,90591591,90611343,	90582774,90583134,90585871,90588422,90591782,90611731,
898	chr10	90750885	90751209	chr10:90750885-90751209	324	196	21	72.05	9.4	1.09	chr10:90750885-90751209	+	ACTA2	NM_001141945	10	-	90694830	90751146	90694979	90708686	9	90694830,90697817,90699263,90700985,90701541,90703553,90707014,90708558,90750695,	90695122,90697998,90699454,90701146,90701625,90703663,90707142,90708709,90751146,
1047	chr11	7949473	7949913	chr11:7949473-7949913	440	187	20	72.86	10.79	1.08	#N/A	+	OR10A6	NM_001004461	11	-	7949264	7950208	7949264	7950208	1	7949264,	7950208,
1266	chr11	102654374	102654825	chr11:102654374-102654825	451	222	20	124.08	23.23	0.27	chr11:102654374-102654825	+	LOC100288077	NR_038390	11	+	102654406	102707496	102707497	102707496	8	102654406,102663875,102665878,102668754,102701462,102702198,102704182,102707168,	102654794,102663991,102665954,102668852,102701540,102703636,102704294,102707496,
1292	chr11	111249194	111249656	chr11:111249194-111249656	462	168	31	234.64	33.19	0.23	chr11:111249194-111249656	+	POU2AF1	NM_006235	11	-	111222980	111250156	111224985	111249901	5	111222980,111228169,111228519,111229512,111249886,	111225299,111228434,111228561,111229642,111250156,
1375	chr12	6421985	6422374	chr12:6421985-6422374	389	221	16	92.86	21.3	0.49	chr12:6421985-6422374	+	PLEKHG6	NM_001144857	12	+	6421816	6437671	6422310	6437310	15	6421816,6422794,6424170,6424719,6425034,6425420,6426468,6426712,6427022,6427466,6427910,6428158,6435593,6436419,6437301,	6422351,6422949,6424334,6424814,6425084,6425569,6426578,6426861,6427159,6427585,6428042,6428273,6435738,6437111,6437671,
1503	chr12	54784098	54784409	chr12:54784098-54784409	311	215	10	56.93	9.96	3.9	chr12:54784098-54784409	+	ZNF385A	NM_001130968	12	-	54762919	54785082	54764039	54785027	7	54762919,54764409,54764710,54767756,54769627,54778211,54785018,	54764269,54764504,54764879,54767918,54769737,54778347,54785082,
1521	chr12	62861050	62861255	chr12:62861050-62861255	205	103	15	125.16	24.89	0.28	#N/A	+	MON2	NM_015026	12	+	62860596	62991362	62860987	62986528	35	62860596,62877949,62887694,62888795,62892698,62894562,62895352,62902065,62918294,62918863,62919728,62926217,62928624,62929304,62930930,62931381,62931875,62932031,62932194,62936876,62938677,62940676,62943447,62946660,62949773,62954270,62959016,62959793,62960101,62965171,62972224,62974076,62979073,62981853,62986365,	62861097,62878012,62887821,62888926,62892827,62894659,62895477,62902259,62918418,62918999,62919881,62926449,62928705,62929488,62931042,62931485,62931955,62932104,62932284,62936977,62938787,62940851,62943609,62946953,62949971,62954892,62959159,62959810,62960229,62965361,62972284,62974199,62979280,62981935,62991362,
1640	chr12	108956652	108956892	chr12:108956652-108956892	240	140	9	51.65	11.06	6.6	chr12:108956652-108956892	+	ISCU	NM_213595	12	+	108956293	108963159	108956398	108962691	5	108956293,108958054,108959096,108960965,108962606,	108956511,108958167,108959206,108961043,108963159,
1664	chr12	120105715	120105971	chr12:120105715-120105971	256	127	17	141.6	23.07	0.32	chr12:120105715-120105971	+	PRKAB1	NM_006253	12	+	120105760	120119428	120106049	120118129	7	120105760,120110105,120111768,120112144,120114341,120117737,120118052,	120106207,120110268,120111861,120112258,120114474,120117805,120119428,
2007	chr14	51800640	51801162	chr14:51800640-51801162	522	287	39	76.24	9.29	1	#N/A	+	LOC283553	NR_038358	14	+	51800110	51832274	51832275	51832274	5	51800110,51815224,51816386,51816912,51832080,	51800281,51815277,51816460,51817089,51832274,
2147	chr15	25230409	25230824	chr15:25230409-25230824	415	176	32	121.85	12.72	0.27	#N/A	+	SNORD64	NR_001294	15	+	25230246	25230312	25230313	25230312	1	25230246,	25230312,
2342	chr15	90891716	90892026	chr15:90891716-90892026	310	160	11	68.62	12.42	1.47	#N/A	+	GABARAPL3	NR_028287	15	-	90889762	90892678	90892679	90892678	2	90889762,90890819,	90889786,90892678,
2388	chr16	4545760	4546101	chr16:4545760-4546101	341	210	16	62.9	9.96	2.09	chr16:4545760-4546101	+	HMOX2	NM_001127205	16	+	4545858	4560347	4555525	4559756	6	4545858,4555484,4556895,4557713,4559412,4559629,	4546027,4555610,4557012,4558204,4559538,4560347,
2392	chr16	10523014	10523505	chr16:10523014-10523505	491	323	27	192.21	28.4	0.23	#N/A	+	ATF7IP2	NR_045815	16	+	10522724	10577494	10577495	10577494	10	10522724,10524467,10527381,10531957,10534220,10565966,10567335,10567779,10574735,10575692,	10522872,10525311,10527505,10532091,10534318,10566039,10567390,10567845,10574820,10577494,
2567	chr17	6558521	6558795	chr17:6558521-6558795	274	105	26	121.83	10.51	0.27	chr17:6558521-6558795	+	MIR4520A	NR_039745	17	-	6558758	6558827	6558828	6558827	1	6558758,	6558827,
2675	chr17	49230982	49231304	chr17:49230982-49231304	322	165	15	52.84	6.64	5.78	chr17:49230982-49231304	+	NME1	NM_198175	17	+	49230919	49239449	49231734	49239205	6	49230919,49231585,49233011,49237340,49238520,49239088,	49231022,49231804,49233140,49237441,49238632,49239449,
2689	chr17	56770713	56770971	chr17:56770713-56770971	258	105	14	64.43	10.79	1.82	#N/A	+	RAD51C	NM_002876	17	+	56769962	56772694	56770004	56772553	2	56769962,56772291,	56770148,56772694,
2732	chr17	72869003	72869201	chr17:72869003-72869201	198	100	13	52.05	7.19	6.24	chr17:72869003-72869201	+	FDXR	NM_004110	17	-	72858618	72869155	72858938	72869068	12	72858618,72859197,72860017,72860269,72860601,72860945,72861840,72862252,72862567,72862905,72868160,72868990,	72859068,72859367,72860188,72860468,72860685,72861070,72861941,72862365,72862689,72862997,72868257,72869155,
2816	chr18	28742261	28742541	chr18:28742261-28742541	280	161	9	55.22	12.42	4.5	chr18:28742261-28742541	+	DSC1	NM_024421	18	-	28709213	28742818	28710476	28742556	16	28709213,28711556,28712530,28713853,28714534,28719710,28720004,28721961,28723619,28725573,28728460,28734736,28736005,28737333,28739407,28742494,	28710673,28711804,28712651,28714092,28714746,28719852,28720263,28722146,28723753,28725739,28728604,28734891,28736124,28737535,28739491,28742818,
2867	chr19	4722660	4723100	chr19:4722660-4723100	440	168	15	76.85	17.75	0.97	#N/A	+	DPP9	NM_139159	19	-	4675243	4723854	4676575	4719917	22	4675243,4679846,4682707,4683488,4684674,4685637,4688768,4689581,4690889,4694672,4695389,4697562,4700227,4702038,4702614,4703897,4704142,4705869,4714092,4719862,4722510,4723685,	4676667,4679957,4682849,4683640,4684820,4685782,4688903,4689733,4690968,4694834,4695566,4697662,4700288,4702166,4702727,4704065,4704315,4705981,4714348,4719952,4722562,4723854,
2878	chr19	9732592	9732841	chr19:9732592-9732841	249	108	13	58.92	9.96	3.06	#N/A	+	LOC284385	NM_001242812	19	+	9732157	9745537	9732228	9743047	4	9732157,9737459,9742903,9744135,	9732320,9737535,9743092,9745537,
2935	chr19	47287816	47288237	chr19:47287816-47288237	421	280	19	69.43	9.13	1.33	chr19:47287816-47288237	+	SLC1A5	NM_001145145	19	-	47278139	47288133	47278766	47287853	7	47278139,47280231,47280467,47281931,47285639,47287353,47287851,	47279003,47280365,47280661,47282164,47285805,47287400,47288133,
2959	chr2	3605891	3606263	chr2:3605891-3606263	372	153	26	62.29	7.47	2.18	chr2:3605891-3606263	+	LOC100506054	NR_038431	2	+	3605976	3609339	3609340	3609339	2	3605976,3608906,	3606587,3609339,
3040	chr2	29118125	29118383	chr2:29118125-29118383	258	105	23	62.71	6.64	2.12	chr2:29118125-29118383	+	WDR43	NM_015131	2	+	29117532	29171079	29117564	29169644	18	29117532,29124852,29129325,29135455,29136934,29140758,29145784,29147847,29149333,29150434,29152444,29158386,29159787,29160796,29164326,29165177,29169315,29169465,	29117788,29124989,29129446,29135575,29137073,29140860,29145848,29148018,29149419,29150565,29152575,29158472,29159818,29160859,29164439,29165246,29169364,29171079,
3041	chr2	29150519	29151014	chr2:29150519-29151014	495	358	48	80.65	6.88	0.86	chr2:29150519-29151014	+	SNORD53	NR_002741	2	+	29149932	29150007	29150008	29150007	1	29149932,	29150007,
3483	chr2	218990447	218990956	chr2:218990447-218990956	509	250	21	68.68	10.79	1.47	chr2:218990447-218990956	+	CXCR2	NM_001168298	2	+	218990012	219001975	218999524	219000606	4	218990012,218991013,218994036,218999499,	218990081,218991075,218994087,219001975,
3760	chr21	37692992	37693338	chr21:37692992-37693338	346	147	10	52.6	13.28	5.88	chr21:37692992-37693338	+	MORC3	NM_015358	21	+	37692486	37748943	37692562	37747593	17	37692486,37705943,37709171,37710029,37711071,37713696,37716876,37717209,37721608,37728917,37732252,37732481,37734480,37736390,37741285,37744671,37747440,	37692600,37706015,37709303,37710243,37711218,37713843,37717004,37717328,37721705,37729021,37732374,37732555,37734525,37736556,37742173,37744828,37748943,
3766	chr21	39628837	39629181	chr21:39628837-39629181	344	113	30	175.27	19.92	0.26	#N/A	+	KCNJ15	NM_170736	21	+	39628869	39673745	39671183	39672310	3	39628869,39668847,39671165,	39629106,39668944,39673745,
3776	chr21	40686502	40686894	chr21:40686502-40686894	392	254	20	141.06	24.85	0.32	chr21:40686502-40686894	+	BRWD1-IT2	NR_033800	21	-	40685860	40686887	40686888	40686887	1	40685860,	40686887,
3864	chr22	37914119	37914367	chr22:37914119-37914367	248	106	10	66.37	13.28	1.54	chr22:37914119-37914367	+	CARD10	NM_014550	22	-	37886399	37915209	37887196	37915206	20	37886399,37887761,37888441,37888650,37890092,37891523,37891766,37892455,37893025,37898608,37899191,37900192,37900641,37902198,37903835,37904533,37906218,37911979,37913977,37914972,	37887430,37887873,37888556,37888808,37890194,37891592,37892009,37892566,37893184,37898731,37899219,37900307,37900775,37902389,37903960,37904688,37906427,37912304,37914114,37915209,
3919	chr3	9290163	9290624	chr3:9290163-9290624	461	204	15	70.55	16.6	1.27	chr3:9290163-9290624	+	SRGAP3	NM_014850	3	-	9022277	9291310	9027202	9290634	22	9022277,9032195,9034589,9036026,9051991,9054991,9055420,9057280,9066944,9068618,9074333,9079746,9089074,9094710,9097916,9099934,9101914,9106079,9121708,9146363,9166408,9290568,	9027615,9032522,9034738,9036206,9052070,9055218,9055525,9057414,9067021,9068678,9074435,9079773,9089158,9094907,9098017,9100155,9102042,9106264,9121770,9146525,9166600,9291310,
4016	chr3	46734006	46734481	chr3:46734006-46734481	475	231	19	61.38	11.62	2.45	chr3:46734006-46734481	+	ALS2CL	NM_001190707	3	-	46710484	46735145	46712473	46730929	26	46710484,46712977,46713373,46713629,46714828,46716055,46717107,46717734,46718131,46718338,46719748,46720699,46721919,46722735,46722989,46723518,46724619,46725271,46725478,46727014,46727797,46728472,46729108,46729587,46730827,46734978,	46712553,46713073,46713522,46713690,46714870,46716228,46717175,46717891,46718227,46718511,46719878,46720776,46722030,46722896,46723087,46723583,46724815,46725337,46725536,46727133,46727928,46728637,46729173,46729785,46730954,46735145,
4027	chr3	49841206	49841666	chr3:49841206-49841666	460	199	26	73.88	8.3	1.08	chr3:49841206-49841666	+	FAM212A	NM_203370	3	+	49840686	49842462	49840819	49842419	2	49840686,49841613,	49840875,49842462,
4044	chr3	55692716	55693012	chr3:55692716-55693012	296	193	9	50.63	13.28	7.74	chr3:55692716-55693012	+	C3orf51	NR_024615	3	-	55691242	55693496	55693497	55693496	1	55691242,	55693496,
4119	chr3	100711512	100711821	chr3:100711512-100711821	309	98	9	51.53	8.87	6.81	#N/A	+	ABI3BP	NM_015429	3	-	100468178	100712333	100469338	100712248	35	100468178,100470395,100471630,100472662,100473455,100484684,100489586,100493448,100494050,100497127,100498975,100508297,100511534,100513766,100515252,100523635,100527004,100565215,100566445,100567644,100568888,100569503,100570718,100581154,100583676,100585722,100593684,100594351,100595355,100604379,100604985,100617605,100621461,100645145,100712149,	100469453,100470517,100471791,100472691,100473534,100484792,100489795,100493516,100494178,100497219,100499052,100508359,100511611,100513846,100515311,100523709,100527078,100565289,100566516,100567718,100568962,100569577,100570783,100581228,100583750,100585799,100593776,100594422,100595403,100604431,100605166,100617737,100621529,100645324,100712333,
4196	chr3	135741424	135742039	chr3:135741424-135742039	615	303	45	347.38	51.45	0.15	chr3:135741424-135742039	+	PPP2R3A	NM_181897	3	+	135741576	135866751	135741911	135864007	13	135741576,135745673,135759700,135768100,135789319,135797208,135801106,135806724,135809419,135820848,135822099,135825057,135863884,	135742042,135745939,135759803,135768202,135789393,135797294,135801262,135806772,135809508,135821023,135822217,135825163,135866751,
4221	chr3	149510243	149510623	chr3:149510243-149510623	380	225	12	67.71	14.2	1.49	#N/A	+	ANKUB1	NM_001144960	3	-	149478889	149510609	149479270	149510152	6	149478889,149484943,149488346,149498025,149508567,149510063,	149479399,149485881,149488460,149498241,149508710,149510609,
4324	chr3	189349115	189349415	chr3:189349115-189349415	300	201	13	88.99	17.75	0.47	#N/A	+	TP63	NM_001114979	3	+	189349215	189599283	189349304	189597966	11	189349215,189455528,189456430,189526060,189582020,189584470,189585621,189586368,189587112,189590647,189597852,	189349365,189455656,189456562,189526314,189582206,189584585,189585730,189586504,189587194,189590783,189599283,
4406	chr4	25236138	25236537	chr4:25236138-25236537	399	261	28	141.01	18.26	0.32	chr4:25236138-25236537	+	PI4K2B	NM_018323	4	+	25235652	25280830	25235785	25278808	10	25235652,25253942,25256686,25258164,25260658,25262145,25265371,25270064,25270765,25278635,	25236052,25254096,25256886,25258295,25260811,25262212,25265470,25270197,25270824,25280830,
4449	chr4	52917896	52918413	chr4:52917896-52918413	517	227	46	86.63	8.57	0.6	chr4:52917896-52918413	+	SPATA18	NM_145263	4	+	52917592	52963457	52917870	52961052	13	52917592,52926584,52926947,52928385,52935986,52938082,52942944,52944900,52945909,52948552,52951081,52960692,52961045,	52917956,52926689,52927062,52928497,52936081,52938321,52943205,52945058,52946084,52948675,52951164,52960737,52963457,
4720	chr4	183091056	183091604	chr4:183091056-183091604	548	264	55	336.22	30.7	0.15	#N/A	+	MIR1305	NR_031640	4	+	183090445	183090530	183090531	183090530	1	183090445,	183090530,
4863	chr5	55149046	55149439	chr5:55149046-55149439	393	279	19	125.43	24.89	0.28	chr5:55149046-55149439	+	IL31RA	NM_001242636	5	+	55149149	55213164	55149389	55212947	15	55149149,55155336,55164618,55168097,55178871,55185797,55192177,55195743,55201933,55203186,55204092,55206359,55209304,55210674,55212471,	55149394,55155426,55164735,55168278,55179022,55185962,55192256,55195959,55202115,55203287,55204238,55206499,55209397,55210755,55213164,
4997	chr5	110428667	110428920	chr5:110428667-110428920	253	147	9	59.08	14.2	3	#N/A	+	WDR36	NM_139281	5	+	110427869	110466199	110427986	110462580	23	110427869,110430617,110432776,110434419,110436287,110438043,110439484,110439875,110440395,110440993,110441755,110442992,110445887,110446486,110446868,110448772,110454710,110456193,110456693,110459502,110459805,110461305,110462431,	110428315,110430644,110432876,110434536,110436419,110438097,110439616,110440050,110440515,110441058,110441841,110443137,110446001,110446651,110446976,110448851,110454817,110456290,110456838,110459621,110459886,110461492,110466199,
5104	chr5	142065481	142065907	chr5:142065481-142065907	426	167	19	84.16	12.45	0.77	chr5:142065481-142065907	+	FGF1	NM_033136	5	-	141971742	142066051	141975035	141993691	3	141971742,141993523,142065521,	141975048,141993725,142066051,
5175	chr5	159849064	159849341	chr5:159849064-159849341	277	115	16	51.64	7.19	6.74	#N/A	+	PTTG1	NM_004219	5	+	159848864	159855745	159849319	159855687	6	159848864,159849308,159849715,159851243,159854721,159855608,	159848897,159849409,159849899,159851336,159854879,159855745,
5363	chr6	35265952	35266237	chr6:35265952-35266237	285	133	16	73.63	11.62	1.09	chr6:35265952-35266237	+	DEF6	NM_022047	6	+	35265594	35289547	35265633	35289186	11	35265594,35277446,35278235,35280078,35280402,35285667,35285949,35287300,35287595,35288660,35288963,	35265728,35277586,35278420,35280314,35280548,35285775,35286247,35287466,35287793,35288750,35289547,
5599	chr6	150211679	150211973	chr6:150211679-150211973	294	187	9	50.88	11.62	7.38	chr6:150211679-150211973	+	RAET1E	NM_001243327	6	-	150210231	150212169	150210475	150212036	3	150210231,150211020,150211952,	150210758,150211280,150212169,
5931	chr7	116140707	116141080	chr7:116140707-116141080	373	125	19	50.96	7.74	7.32	chr7:116140707-116141080	+	CAV2	NM_001206748	7	+	116140097	116148594	116140412	116146174	2	116140097,116146024,	116140500,116148594,
6128	chr8	42064280	42064594	chr8:42064280-42064594	314	138	18	56.02	7.74	4.25	chr8:42064280-42064594	+	PLAT	NM_033011	8	-	42032235	42065193	42033510	42050702	13	42032235,42036414,42037443,42037759,42038007,42039454,42040236,42042598,42044915,42045423,42048889,42050631,42065011,	42033668,42036580,42037583,42037895,42038202,42039539,42040407,42042689,42045089,42045533,42048931,42050728,42065193,
6161	chr8	56684740	56685214	chr8:56684740-56685214	474	180	32	51.41	6.31	6.86	chr8:56684740-56685214	+	TMEM68	NM_152417	8	-	56651319	56685884	56652690	56675517	6	56651319,56663522,56668802,56675193,56676494,56685827,	56652776,56663715,56668969,56675586,56676538,56685884,
6462	chr9	5629634	5629888	chr9:5629634-5629888	254	126	15	50.36	7.19	7.91	chr9:5629634-5629888	+	KIAA1432	NM_001135920	9	+	5629118	5769453	5629309	5769329	22	5629118,5656582,5689958,5713895,5720181,5720613,5732387,5738449,5742868,5743688,5745930,5747301,5753199,5753535,5754840,5756211,5757312,5762540,5763139,5765413,5765661,5768969,	5629452,5656689,5690037,5714002,5720323,5720749,5732478,5738537,5743012,5743736,5746082,5747504,5753237,5753645,5754929,5756371,5757450,5762659,5763867,5765571,5765797,5769453,
6751	chr9	117567806	117568096	chr9:117567806-117568096	290	171	18	143.62	26.62	0.32	#N/A	+	TNFSF15	NM_005118	9	-	117546914	117568407	117552731	117568291	4	117546914,117554686,117555805,117568082,	117553185,117554733,117555847,117568407,
6760	chr9	119449058	119449661	chr9:119449058-119449661	603	453	86	81.42	7.15	0.82	chr9:119449058-119449661	+	ASTN2	NM_198186	9	-	119187503	119449493	119188129	119449083	8	119187503,119202887,119204731,119249637,119380602,119382588,119413806,119448975,	119188366,119203070,119204831,119249778,119380750,119382721,119414071,119449493,
6936	chrX	65858222	65858770	chrX:65858222-65858770	548	351	41	322.15	31.53	0.27	chrX:65858222-65858770	+	EDA2R	NM_021783	23	-	65815481	65858891	65819325	65835861	7	65815481,65819315,65822474,65824262,65824889,65835775,65858836,	65817934,65819701,65822638,65824347,65825067,65835871,65858891,
					#N/A	#N/A	#N/A	#N/A	#N/A	#N/A
					#N/A	#N/A	#N/A	#N/A	#N/A	#N/A
					#N/A	#N/A	#N/A	#N/A	#N/A	#N/A
					#N/A	#N/A	#N/A	#N/A	#N/A	#N/A
					#N/A	#N/A	#N/A	#N/A	#N/A	#N/A
					#N/A	#N/A	#N/A	#N/A	#N/A	#N/A
					#N/A	#N/A	#N/A	#N/A	#N/A	#N/A
					#N/A	#N/A	#N/A	#N/A	#N/A	#N/A
					#N/A	#N/A	#N/A	#N/A	#N/A	#N/A
					#N/A	#N/A	#N/A	#N/A	#N/A	#N/A
					#N/A	#N/A	#N/A	#N/A	#N/A	#N/A
					#N/A	#N/A	#N/A	#N/A	#N/A	#N/A
					#N/A	#N/A	#N/A	#N/A	#N/A	#N/A
					#N/A	#N/A	#N/A	#N/A	#N/A	#N/A
					#N/A	#N/A	#N/A	#N/A	#N/A	#N/A
					#N/A	#N/A	#N/A	#N/A	#N/A	#N/A
					#N/A	#N/A	#N/A	#N/A	#N/A	#N/A
					#N/A	#N/A	#N/A	#N/A	#N/A	#N/A
					#N/A	#N/A	#N/A	#N/A	#N/A	#N/A
					#N/A	#N/A	#N/A	#N/A	#N/A	#N/A
					#N/A	#N/A	#N/A	#N/A	#N/A	#N/A
					#N/A	#N/A	#N/A	#N/A	#N/A	#N/A
					#N/A	#N/A	#N/A	#N/A	#N/A	#N/A
					#N/A	#N/A	#N/A	#N/A	#N/A	#N/A
					#N/A	#N/A	#N/A	#N/A	#N/A	#N/A
					#N/A	#N/A	#N/A	#N/A	#N/A	#N/A
					#N/A	#N/A	#N/A	#N/A	#N/A	#N/A
					#N/A	#N/A	#N/A	#N/A	#N/A	#N/A
					#N/A	#N/A	#N/A	#N/A	#N/A	#N/A
					#N/A	#N/A	#N/A	#N/A	#N/A	#N/A
					#N/A	#N/A	#N/A	#N/A	#N/A	#N/A
					#N/A	#N/A	#N/A	#N/A	#N/A	#N/A
					#N/A	#N/A	#N/A	#N/A	#N/A	#N/A
					#N/A	#N/A	#N/A	#N/A	#N/A	#N/A
					#N/A	#N/A	#N/A	#N/A	#N/A	#N/A
					#N/A	#N/A	#N/A	#N/A	#N/A	#N/A
					#N/A	#N/A	#N/A	#N/A	#N/A	#N/A
					#N/A	#N/A	#N/A	#N/A	#N/A	#N/A
					#N/A	#N/A	#N/A	#N/A	#N/A	#N/A
					#N/A	#N/A	#N/A	#N/A	#N/A	#N/A
					#N/A	#N/A	#N/A	#N/A	#N/A	#N/A
					#N/A	#N/A	#N/A	#N/A	#N/A	#N/A
					#N/A	#N/A	#N/A	#N/A	#N/A	#N/A
					#N/A	#N/A	#N/A	#N/A	#N/A	#N/A
					#N/A	#N/A	#N/A	#N/A	#N/A	#N/A
					#N/A	#N/A	#N/A	#N/A	#N/A	#N/A
					#N/A	#N/A	#N/A	#N/A	#N/A	#N/A
					#N/A	#N/A	#N/A	#N/A	#N/A	#N/A
					#N/A	#N/A	#N/A	#N/A	#N/A	#N/A
					#N/A	#N/A	#N/A	#N/A	#N/A	#N/A
					#N/A	#N/A	#N/A	#N/A	#N/A	#N/A
					#N/A	#N/A	#N/A	#N/A	#N/A	#N/A
					#N/A	#N/A	#N/A	#N/A	#N/A	#N/A
					#N/A	#N/A	#N/A	#N/A	#N/A	#N/A
					#N/A	#N/A	#N/A	#N/A	#N/A	#N/A
					#N/A	#N/A	#N/A	#N/A	#N/A	#N/A
					#N/A	#N/A	#N/A	#N/A	#N/A	#N/A
					#N/A	#N/A	#N/A	#N/A	#N/A	#N/A
					#N/A	#N/A	#N/A	#N/A	#N/A	#N/A
					#N/A	#N/A	#N/A	#N/A	#N/A	#N/A
					#N/A	#N/A	#N/A	#N/A	#N/A	#N/A
					#N/A	#N/A	#N/A	#N/A	#N/A	#N/A
					#N/A	#N/A	#N/A	#N/A	#N/A	#N/A
					#N/A	#N/A	#N/A	#N/A	#N/A	#N/A
					#N/A	#N/A	#N/A	#N/A	#N/A	#N/A
					#N/A	#N/A	#N/A	#N/A	#N/A	#N/A
					#N/A	#N/A	#N/A	#N/A	#N/A	#N/A
					#N/A	#N/A	#N/A	#N/A	#N/A	#N/A
					#N/A	#N/A	#N/A	#N/A	#N/A	#N/A
					#N/A	#N/A	#N/A	#N/A	#N/A	#N/A
					#N/A	#N/A	#N/A	#N/A	#N/A	#N/A
					#N/A	#N/A	#N/A	#N/A	#N/A	#N/A
					#N/A	#N/A	#N/A	#N/A	#N/A	#N/A
					#N/A	#N/A	#N/A	#N/A	#N/A	#N/A
					#N/A	#N/A	#N/A	#N/A	#N/A	#N/A
					#N/A	#N/A	#N/A	#N/A	#N/A	#N/A
					#N/A	#N/A	#N/A	#N/A	#N/A	#N/A
					#N/A	#N/A	#N/A	#N/A	#N/A	#N/A
					#N/A	#N/A	#N/A	#N/A	#N/A	#N/A
					#N/A	#N/A	#N/A	#N/A	#N/A	#N/A
					#N/A	#N/A	#N/A	#N/A	#N/A	#N/A
					#N/A	#N/A	#N/A	#N/A	#N/A	#N/A
					#N/A	#N/A	#N/A	#N/A	#N/A	#N/A
					#N/A	#N/A	#N/A	#N/A	#N/A	#N/A
					#N/A	#N/A	#N/A	#N/A	#N/A	#N/A
					#N/A	#N/A	#N/A	#N/A	#N/A	#N/A
					#N/A	#N/A	#N/A	#N/A	#N/A	#N/A
					#N/A	#N/A	#N/A	#N/A	#N/A	#N/A
					#N/A	#N/A	#N/A	#N/A	#N/A	#N/A
					#N/A	#N/A	#N/A	#N/A	#N/A	#N/A
					#N/A	#N/A	#N/A	#N/A	#N/A	#N/A
					#N/A	#N/A	#N/A	#N/A	#N/A	#N/A
					#N/A	#N/A	#N/A	#N/A	#N/A	#N/A
					#N/A	#N/A	#N/A	#N/A	#N/A	#N/A
					#N/A	#N/A	#N/A	#N/A	#N/A	#N/A
					#N/A	#N/A	#N/A	#N/A	#N/A	#N/A
					#N/A	#N/A	#N/A	#N/A	#N/A	#N/A
					#N/A	#N/A	#N/A	#N/A	#N/A	#N/A
					#N/A	#N/A	#N/A	#N/A	#N/A	#N/A
					#N/A	#N/A	#N/A	#N/A	#N/A	#N/A
					#N/A	#N/A	#N/A	#N/A	#N/A	#N/A
					#N/A	#N/A	#N/A	#N/A	#N/A	#N/A
					#N/A	#N/A	#N/A	#N/A	#N/A	#N/A
					#N/A	#N/A	#N/A	#N/A	#N/A	#N/A
					#N/A	#N/A	#N/A	#N/A	#N/A	#N/A
					#N/A	#N/A	#N/A	#N/A	#N/A	#N/A
					#N/A	#N/A	#N/A	#N/A	#N/A	#N/A
					#N/A	#N/A	#N/A	#N/A	#N/A	#N/A
					#N/A	#N/A	#N/A	#N/A	#N/A	#N/A
					#N/A	#N/A	#N/A	#N/A	#N/A	#N/A
					#N/A	#N/A	#N/A	#N/A	#N/A	#N/A
					#N/A	#N/A	#N/A	#N/A	#N/A	#N/A
					#N/A	#N/A	#N/A	#N/A	#N/A	#N/A
					#N/A	#N/A	#N/A	#N/A	#N/A	#N/A
					#N/A	#N/A	#N/A	#N/A	#N/A	#N/A
					#N/A	#N/A	#N/A	#N/A	#N/A	#N/A
					#N/A	#N/A	#N/A	#N/A	#N/A	#N/A
					#N/A	#N/A	#N/A	#N/A	#N/A	#N/A
					#N/A	#N/A	#N/A	#N/A	#N/A	#N/A
					#N/A	#N/A	#N/A	#N/A	#N/A	#N/A
					#N/A	#N/A	#N/A	#N/A	#N/A	#N/A
					#N/A	#N/A	#N/A	#N/A	#N/A	#N/A
					#N/A	#N/A	#N/A	#N/A	#N/A	#N/A
					#N/A	#N/A	#N/A	#N/A	#N/A	#N/A
					#N/A	#N/A	#N/A	#N/A	#N/A	#N/A
					#N/A	#N/A	#N/A	#N/A	#N/A	#N/A
					#N/A	#N/A	#N/A	#N/A	#N/A	#N/A
					#N/A	#N/A	#N/A	#N/A	#N/A	#N/A
					#N/A	#N/A	#N/A	#N/A	#N/A	#N/A
					#N/A	#N/A	#N/A	#N/A	#N/A	#N/A
					#N/A	#N/A	#N/A	#N/A	#N/A	#N/A
					#N/A	#N/A	#N/A	#N/A	#N/A	#N/A
					#N/A	#N/A	#N/A	#N/A	#N/A	#N/A
					#N/A	#N/A	#N/A	#N/A	#N/A	#N/A
					#N/A	#N/A	#N/A	#N/A	#N/A	#N/A
					#N/A	#N/A	#N/A	#N/A	#N/A	#N/A
					#N/A	#N/A	#N/A	#N/A	#N/A	#N/A
					#N/A	#N/A	#N/A	#N/A	#N/A	#N/A
					#N/A	#N/A	#N/A	#N/A	#N/A	#N/A
					#N/A	#N/A	#N/A	#N/A	#N/A	#N/A
					#N/A	#N/A	#N/A	#N/A	#N/A	#N/A
					#N/A	#N/A	#N/A	#N/A	#N/A	#N/A
					#N/A	#N/A	#N/A	#N/A	#N/A	#N/A
					#N/A	#N/A	#N/A	#N/A	#N/A	#N/A
					#N/A	#N/A	#N/A	#N/A	#N/A	#N/A
					#N/A	#N/A	#N/A	#N/A	#N/A	#N/A
					#N/A	#N/A	#N/A	#N/A	#N/A	#N/A
					#N/A	#N/A	#N/A	#N/A	#N/A	#N/A
					#N/A	#N/A	#N/A	#N/A	#N/A	#N/A
					#N/A	#N/A	#N/A	#N/A	#N/A	#N/A
					#N/A	#N/A	#N/A	#N/A	#N/A	#N/A
					#N/A	#N/A	#N/A	#N/A	#N/A	#N/A
					#N/A	#N/A	#N/A	#N/A	#N/A	#N/A
					#N/A	#N/A	#N/A	#N/A	#N/A	#N/A
					#N/A	#N/A	#N/A	#N/A	#N/A	#N/A
					#N/A	#N/A	#N/A	#N/A	#N/A	#N/A
					#N/A	#N/A	#N/A	#N/A	#N/A	#N/A
					#N/A	#N/A	#N/A	#N/A	#N/A	#N/A
					#N/A	#N/A	#N/A	#N/A	#N/A	#N/A
					#N/A	#N/A	#N/A	#N/A	#N/A	#N/A
					#N/A	#N/A	#N/A	#N/A	#N/A	#N/A
					#N/A	#N/A	#N/A	#N/A	#N/A	#N/A
					#N/A	#N/A	#N/A	#N/A	#N/A	#N/A
					#N/A	#N/A	#N/A	#N/A	#N/A	#N/A
					#N/A	#N/A	#N/A	#N/A	#N/A	#N/A
					#N/A	#N/A	#N/A	#N/A	#N/A	#N/A
					#N/A	#N/A	#N/A	#N/A	#N/A	#N/A
					#N/A	#N/A	#N/A	#N/A	#N/A	#N/A
					#N/A	#N/A	#N/A	#N/A	#N/A	#N/A
					#N/A	#N/A	#N/A	#N/A	#N/A	#N/A
					#N/A	#N/A	#N/A	#N/A	#N/A	#N/A
					#N/A	#N/A	#N/A	#N/A	#N/A	#N/A
					#N/A	#N/A	#N/A	#N/A	#N/A	#N/A
					#N/A	#N/A	#N/A	#N/A	#N/A	#N/A
					#N/A	#N/A	#N/A	#N/A	#N/A	#N/A
					#N/A	#N/A	#N/A	#N/A	#N/A	#N/A
					#N/A	#N/A	#N/A	#N/A	#N/A	#N/A
					#N/A	#N/A	#N/A	#N/A	#N/A	#N/A
					#N/A	#N/A	#N/A	#N/A	#N/A	#N/A
					#N/A	#N/A	#N/A	#N/A	#N/A	#N/A
					#N/A	#N/A	#N/A	#N/A	#N/A	#N/A
					#N/A	#N/A	#N/A	#N/A	#N/A	#N/A
					#N/A	#N/A	#N/A	#N/A	#N/A	#N/A
					#N/A	#N/A	#N/A	#N/A	#N/A	#N/A
					#N/A	#N/A	#N/A	#N/A	#N/A	#N/A
					#N/A	#N/A	#N/A	#N/A	#N/A	#N/A
					#N/A	#N/A	#N/A	#N/A	#N/A	#N/A
					#N/A	#N/A	#N/A	#N/A	#N/A	#N/A
					#N/A	#N/A	#N/A	#N/A	#N/A	#N/A
					#N/A	#N/A	#N/A	#N/A	#N/A	#N/A
					#N/A	#N/A	#N/A	#N/A	#N/A	#N/A
					#N/A	#N/A	#N/A	#N/A	#N/A	#N/A
					#N/A	#N/A	#N/A	#N/A	#N/A	#N/A
					#N/A	#N/A	#N/A	#N/A	#N/A	#N/A
					#N/A	#N/A	#N/A	#N/A	#N/A	#N/A
					#N/A	#N/A	#N/A	#N/A	#N/A	#N/A
					#N/A	#N/A	#N/A	#N/A	#N/A	#N/A
					#N/A	#N/A	#N/A	#N/A	#N/A	#N/A
					#N/A	#N/A	#N/A	#N/A	#N/A	#N/A
					#N/A	#N/A	#N/A	#N/A	#N/A	#N/A
					#N/A	#N/A	#N/A	#N/A	#N/A	#N/A
					#N/A	#N/A	#N/A	#N/A	#N/A	#N/A
					#N/A	#N/A	#N/A	#N/A	#N/A	#N/A
					#N/A	#N/A	#N/A	#N/A	#N/A	#N/A
					#N/A	#N/A	#N/A	#N/A	#N/A	#N/A
					#N/A	#N/A	#N/A	#N/A	#N/A	#N/A
					#N/A	#N/A	#N/A	#N/A	#N/A	#N/A
					#N/A	#N/A	#N/A	#N/A	#N/A	#N/A
					#N/A	#N/A	#N/A	#N/A	#N/A	#N/A
					#N/A	#N/A	#N/A	#N/A	#N/A	#N/A
					#N/A	#N/A	#N/A	#N/A	#N/A	#N/A
					#N/A	#N/A	#N/A	#N/A	#N/A	#N/A
					#N/A	#N/A	#N/A	#N/A	#N/A	#N/A
					#N/A	#N/A	#N/A	#N/A	#N/A	#N/A
					#N/A	#N/A	#N/A	#N/A	#N/A	#N/A
					#N/A	#N/A	#N/A	#N/A	#N/A	#N/A
					#N/A	#N/A	#N/A	#N/A	#N/A	#N/A
					#N/A	#N/A	#N/A	#N/A	#N/A	#N/A
					#N/A	#N/A	#N/A	#N/A	#N/A	#N/A
					#N/A	#N/A	#N/A	#N/A	#N/A	#N/A
					#N/A	#N/A	#N/A	#N/A	#N/A	#N/A
					#N/A	#N/A	#N/A	#N/A	#N/A	#N/A
					#N/A	#N/A	#N/A	#N/A	#N/A	#N/A
					#N/A	#N/A	#N/A	#N/A	#N/A	#N/A
					#N/A	#N/A	#N/A	#N/A	#N/A	#N/A
					#N/A	#N/A	#N/A	#N/A	#N/A	#N/A
					#N/A	#N/A	#N/A	#N/A	#N/A	#N/A
					#N/A	#N/A	#N/A	#N/A	#N/A	#N/A
					#N/A	#N/A	#N/A	#N/A	#N/A	#N/A
					#N/A	#N/A	#N/A	#N/A	#N/A	#N/A
					#N/A	#N/A	#N/A	#N/A	#N/A	#N/A
					#N/A	#N/A	#N/A	#N/A	#N/A	#N/A
					#N/A	#N/A	#N/A	#N/A	#N/A	#N/A
					#N/A	#N/A	#N/A	#N/A	#N/A	#N/A
					#N/A	#N/A	#N/A	#N/A	#N/A	#N/A
					#N/A	#N/A	#N/A	#N/A	#N/A	#N/A
					#N/A	#N/A	#N/A	#N/A	#N/A	#N/A
					#N/A	#N/A	#N/A	#N/A	#N/A	#N/A
					#N/A	#N/A	#N/A	#N/A	#N/A	#N/A
					#N/A	#N/A	#N/A	#N/A	#N/A	#N/A
					#N/A	#N/A	#N/A	#N/A	#N/A	#N/A
					#N/A	#N/A	#N/A	#N/A	#N/A	#N/A
					#N/A	#N/A	#N/A	#N/A	#N/A	#N/A
					#N/A	#N/A	#N/A	#N/A	#N/A	#N/A
					#N/A	#N/A	#N/A	#N/A	#N/A	#N/A
					#N/A	#N/A	#N/A	#N/A	#N/A	#N/A
					#N/A	#N/A	#N/A	#N/A	#N/A	#N/A
					#N/A	#N/A	#N/A	#N/A	#N/A	#N/A
					#N/A	#N/A	#N/A	#N/A	#N/A	#N/A
					#N/A	#N/A	#N/A	#N/A	#N/A	#N/A
					#N/A	#N/A	#N/A	#N/A	#N/A	#N/A
					#N/A	#N/A	#N/A	#N/A	#N/A	#N/A
					#N/A	#N/A	#N/A	#N/A	#N/A	#N/A
					#N/A	#N/A	#N/A	#N/A	#N/A	#N/A
					#N/A	#N/A	#N/A	#N/A	#N/A	#N/A
					#N/A	#N/A	#N/A	#N/A	#N/A	#N/A
					#N/A	#N/A	#N/A	#N/A	#N/A	#N/A
					#N/A	#N/A	#N/A	#N/A	#N/A	#N/A
					#N/A	#N/A	#N/A	#N/A	#N/A	#N/A
					#N/A	#N/A	#N/A	#N/A	#N/A	#N/A
					#N/A	#N/A	#N/A	#N/A	#N/A	#N/A
					#N/A	#N/A	#N/A	#N/A	#N/A	#N/A
					#N/A	#N/A	#N/A	#N/A	#N/A	#N/A
					#N/A	#N/A	#N/A	#N/A	#N/A	#N/A
					#N/A	#N/A	#N/A	#N/A	#N/A	#N/A
					#N/A	#N/A	#N/A	#N/A	#N/A	#N/A
					#N/A	#N/A	#N/A	#N/A	#N/A	#N/A
					#N/A	#N/A	#N/A	#N/A	#N/A	#N/A
					#N/A	#N/A	#N/A	#N/A	#N/A	#N/A
					#N/A	#N/A	#N/A	#N/A	#N/A	#N/A
					#N/A	#N/A	#N/A	#N/A	#N/A	#N/A
					#N/A	#N/A	#N/A	#N/A	#N/A	#N/A
					#N/A	#N/A	#N/A	#N/A	#N/A	#N/A
					#N/A	#N/A	#N/A	#N/A	#N/A	#N/A
					#N/A	#N/A	#N/A	#N/A	#N/A	#N/A
					#N/A	#N/A	#N/A	#N/A	#N/A	#N/A
					#N/A	#N/A	#N/A	#N/A	#N/A	#N/A
					#N/A	#N/A	#N/A	#N/A	#N/A	#N/A
					#N/A	#N/A	#N/A	#N/A	#N/A	#N/A
					#N/A	#N/A	#N/A	#N/A	#N/A	#N/A
					#N/A	#N/A	#N/A	#N/A	#N/A	#N/A
					#N/A	#N/A	#N/A	#N/A	#N/A	#N/A
					#N/A	#N/A	#N/A	#N/A	#N/A	#N/A
					#N/A	#N/A	#N/A	#N/A	#N/A	#N/A
					#N/A	#N/A	#N/A	#N/A	#N/A	#N/A
					#N/A	#N/A	#N/A	#N/A	#N/A	#N/A
					#N/A	#N/A	#N/A	#N/A	#N/A	#N/A
					#N/A	#N/A	#N/A	#N/A	#N/A	#N/A
					#N/A	#N/A	#N/A	#N/A	#N/A	#N/A
					#N/A	#N/A	#N/A	#N/A	#N/A	#N/A
					#N/A	#N/A	#N/A	#N/A	#N/A	#N/A
					#N/A	#N/A	#N/A	#N/A	#N/A	#N/A
					#N/A	#N/A	#N/A	#N/A	#N/A	#N/A
					#N/A	#N/A	#N/A	#N/A	#N/A	#N/A
					#N/A	#N/A	#N/A	#N/A	#N/A	#N/A
					#N/A	#N/A	#N/A	#N/A	#N/A	#N/A
					#N/A	#N/A	#N/A	#N/A	#N/A	#N/A
					#N/A	#N/A	#N/A	#N/A	#N/A	#N/A
					#N/A	#N/A	#N/A	#N/A	#N/A	#N/A
					#N/A	#N/A	#N/A	#N/A	#N/A	#N/A
					#N/A	#N/A	#N/A	#N/A	#N/A	#N/A
					#N/A	#N/A	#N/A	#N/A	#N/A	#N/A
					#N/A	#N/A	#N/A	#N/A	#N/A	#N/A
					#N/A	#N/A	#N/A	#N/A	#N/A	#N/A
					#N/A	#N/A	#N/A	#N/A	#N/A	#N/A
					#N/A	#N/A	#N/A	#N/A	#N/A	#N/A
					#N/A	#N/A	#N/A	#N/A	#N/A	#N/A
					#N/A	#N/A	#N/A	#N/A	#N/A	#N/A
					#N/A	#N/A	#N/A	#N/A	#N/A	#N/A
					#N/A	#N/A	#N/A	#N/A	#N/A	#N/A
					#N/A	#N/A	#N/A	#N/A	#N/A	#N/A
					#N/A	#N/A	#N/A	#N/A	#N/A	#N/A
					#N/A	#N/A	#N/A	#N/A	#N/A	#N/A
					#N/A	#N/A	#N/A	#N/A	#N/A	#N/A
					#N/A	#N/A	#N/A	#N/A	#N/A	#N/A
					#N/A	#N/A	#N/A	#N/A	#N/A	#N/A
					#N/A	#N/A	#N/A	#N/A	#N/A	#N/A
					#N/A	#N/A	#N/A	#N/A	#N/A	#N/A
					#N/A	#N/A	#N/A	#N/A	#N/A	#N/A
					#N/A	#N/A	#N/A	#N/A	#N/A	#N/A
					#N/A	#N/A	#N/A	#N/A	#N/A	#N/A
					#N/A	#N/A	#N/A	#N/A	#N/A	#N/A
					#N/A	#N/A	#N/A	#N/A	#N/A	#N/A
					#N/A	#N/A	#N/A	#N/A	#N/A	#N/A
					#N/A	#N/A	#N/A	#N/A	#N/A	#N/A
					#N/A	#N/A	#N/A	#N/A	#N/A	#N/A
					#N/A	#N/A	#N/A	#N/A	#N/A	#N/A
					#N/A	#N/A	#N/A	#N/A	#N/A	#N/A
					#N/A	#N/A	#N/A	#N/A	#N/A	#N/A
					#N/A	#N/A	#N/A	#N/A	#N/A	#N/A
					#N/A	#N/A	#N/A	#N/A	#N/A	#N/A
					#N/A	#N/A	#N/A	#N/A	#N/A	#N/A
					#N/A	#N/A	#N/A	#N/A	#N/A	#N/A
					#N/A	#N/A	#N/A	#N/A	#N/A	#N/A
					#N/A	#N/A	#N/A	#N/A	#N/A	#N/A
					#N/A	#N/A	#N/A	#N/A	#N/A	#N/A
					#N/A	#N/A	#N/A	#N/A	#N/A	#N/A
					#N/A	#N/A	#N/A	#N/A	#N/A	#N/A
					#N/A	#N/A	#N/A	#N/A	#N/A	#N/A
					#N/A	#N/A	#N/A	#N/A	#N/A	#N/A
					#N/A	#N/A	#N/A	#N/A	#N/A	#N/A
					#N/A	#N/A	#N/A	#N/A	#N/A	#N/A
					#N/A	#N/A	#N/A	#N/A	#N/A	#N/A
					#N/A	#N/A	#N/A	#N/A	#N/A	#N/A
					#N/A	#N/A	#N/A	#N/A	#N/A	#N/A
					#N/A	#N/A	#N/A	#N/A	#N/A	#N/A
					#N/A	#N/A	#N/A	#N/A	#N/A	#N/A
					#N/A	#N/A	#N/A	#N/A	#N/A	#N/A
					#N/A	#N/A	#N/A	#N/A	#N/A	#N/A
					#N/A	#N/A	#N/A	#N/A	#N/A	#N/A
					#N/A	#N/A	#N/A	#N/A	#N/A	#N/A
					#N/A	#N/A	#N/A	#N/A	#N/A	#N/A
					#N/A	#N/A	#N/A	#N/A	#N/A	#N/A
					#N/A	#N/A	#N/A	#N/A	#N/A	#N/A
					#N/A	#N/A	#N/A	#N/A	#N/A	#N/A
					#N/A	#N/A	#N/A	#N/A	#N/A	#N/A
					#N/A	#N/A	#N/A	#N/A	#N/A	#N/A
					#N/A	#N/A	#N/A	#N/A	#N/A	#N/A
					#N/A	#N/A	#N/A	#N/A	#N/A	#N/A
					#N/A	#N/A	#N/A	#N/A	#N/A	#N/A
					#N/A	#N/A	#N/A	#N/A	#N/A	#N/A
					#N/A	#N/A	#N/A	#N/A	#N/A	#N/A
					#N/A	#N/A	#N/A	#N/A	#N/A	#N/A
					#N/A	#N/A	#N/A	#N/A	#N/A	#N/A
					#N/A	#N/A	#N/A	#N/A	#N/A	#N/A
					#N/A	#N/A	#N/A	#N/A	#N/A	#N/A
					#N/A	#N/A	#N/A	#N/A	#N/A	#N/A
					#N/A	#N/A	#N/A	#N/A	#N/A	#N/A
					#N/A	#N/A	#N/A	#N/A	#N/A	#N/A
					#N/A	#N/A	#N/A	#N/A	#N/A	#N/A
					#N/A	#N/A	#N/A	#N/A	#N/A	#N/A
					#N/A	#N/A	#N/A	#N/A	#N/A	#N/A
					#N/A	#N/A	#N/A	#N/A	#N/A	#N/A
					#N/A	#N/A	#N/A	#N/A	#N/A	#N/A
					#N/A	#N/A	#N/A	#N/A	#N/A	#N/A
					#N/A	#N/A	#N/A	#N/A	#N/A	#N/A
					#N/A	#N/A	#N/A	#N/A	#N/A	#N/A
					#N/A	#N/A	#N/A	#N/A	#N/A	#N/A
					#N/A	#N/A	#N/A	#N/A	#N/A	#N/A
					#N/A	#N/A	#N/A	#N/A	#N/A	#N/A
					#N/A	#N/A	#N/A	#N/A	#N/A	#N/A
					#N/A	#N/A	#N/A	#N/A	#N/A	#N/A
					#N/A	#N/A	#N/A	#N/A	#N/A	#N/A
					#N/A	#N/A	#N/A	#N/A	#N/A	#N/A
					#N/A	#N/A	#N/A	#N/A	#N/A	#N/A
					#N/A	#N/A	#N/A	#N/A	#N/A	#N/A
					#N/A	#N/A	#N/A	#N/A	#N/A	#N/A
					#N/A	#N/A	#N/A	#N/A	#N/A	#N/A
					#N/A	#N/A	#N/A	#N/A	#N/A	#N/A
					#N/A	#N/A	#N/A	#N/A	#N/A	#N/A
					#N/A	#N/A	#N/A	#N/A	#N/A	#N/A
					#N/A	#N/A	#N/A	#N/A	#N/A	#N/A
					#N/A	#N/A	#N/A	#N/A	#N/A	#N/A
					#N/A	#N/A	#N/A	#N/A	#N/A	#N/A
					#N/A	#N/A	#N/A	#N/A	#N/A	#N/A
					#N/A	#N/A	#N/A	#N/A	#N/A	#N/A
					#N/A	#N/A	#N/A	#N/A	#N/A	#N/A
					#N/A	#N/A	#N/A	#N/A	#N/A	#N/A
					#N/A	#N/A	#N/A	#N/A	#N/A	#N/A
					#N/A	#N/A	#N/A	#N/A	#N/A	#N/A
					#N/A	#N/A	#N/A	#N/A	#N/A	#N/A
					#N/A	#N/A	#N/A	#N/A	#N/A	#N/A
					#N/A	#N/A	#N/A	#N/A	#N/A	#N/A
					#N/A	#N/A	#N/A	#N/A	#N/A	#N/A
					#N/A	#N/A	#N/A	#N/A	#N/A	#N/A
					#N/A	#N/A	#N/A	#N/A	#N/A	#N/A
					#N/A	#N/A	#N/A	#N/A	#N/A	#N/A
					#N/A	#N/A	#N/A	#N/A	#N/A	#N/A
					#N/A	#N/A	#N/A	#N/A	#N/A	#N/A
					#N/A	#N/A	#N/A	#N/A	#N/A	#N/A
					#N/A	#N/A	#N/A	#N/A	#N/A	#N/A
					#N/A	#N/A	#N/A	#N/A	#N/A	#N/A
					#N/A	#N/A	#N/A	#N/A	#N/A	#N/A
					#N/A	#N/A	#N/A	#N/A	#N/A	#N/A
					#N/A	#N/A	#N/A	#N/A	#N/A	#N/A
					#N/A	#N/A	#N/A	#N/A	#N/A	#N/A
					#N/A	#N/A	#N/A	#N/A	#N/A	#N/A
					#N/A	#N/A	#N/A	#N/A	#N/A	#N/A
					#N/A	#N/A	#N/A	#N/A	#N/A	#N/A
					#N/A	#N/A	#N/A	#N/A	#N/A	#N/A
					#N/A	#N/A	#N/A	#N/A	#N/A	#N/A
					#N/A	#N/A	#N/A	#N/A	#N/A	#N/A
					#N/A	#N/A	#N/A	#N/A	#N/A	#N/A
					#N/A	#N/A	#N/A	#N/A	#N/A	#N/A
					#N/A	#N/A	#N/A	#N/A	#N/A	#N/A
					#N/A	#N/A	#N/A	#N/A	#N/A	#N/A
					#N/A	#N/A	#N/A	#N/A	#N/A	#N/A
					#N/A	#N/A	#N/A	#N/A	#N/A	#N/A
					#N/A	#N/A	#N/A	#N/A	#N/A	#N/A
					#N/A	#N/A	#N/A	#N/A	#N/A	#N/A
					#N/A	#N/A	#N/A	#N/A	#N/A	#N/A
					#N/A	#N/A	#N/A	#N/A	#N/A	#N/A
					#N/A	#N/A	#N/A	#N/A	#N/A	#N/A
					#N/A	#N/A	#N/A	#N/A	#N/A	#N/A
					#N/A	#N/A	#N/A	#N/A	#N/A	#N/A
					#N/A	#N/A	#N/A	#N/A	#N/A	#N/A
					#N/A	#N/A	#N/A	#N/A	#N/A	#N/A
					#N/A	#N/A	#N/A	#N/A	#N/A	#N/A
					#N/A	#N/A	#N/A	#N/A	#N/A	#N/A
					#N/A	#N/A	#N/A	#N/A	#N/A	#N/A
					#N/A	#N/A	#N/A	#N/A	#N/A	#N/A
					#N/A	#N/A	#N/A	#N/A	#N/A	#N/A
					#N/A	#N/A	#N/A	#N/A	#N/A	#N/A
					#N/A	#N/A	#N/A	#N/A	#N/A	#N/A
					#N/A	#N/A	#N/A	#N/A	#N/A	#N/A
					#N/A	#N/A	#N/A	#N/A	#N/A	#N/A
					#N/A	#N/A	#N/A	#N/A	#N/A	#N/A
					#N/A	#N/A	#N/A	#N/A	#N/A	#N/A
					#N/A	#N/A	#N/A	#N/A	#N/A	#N/A
					#N/A	#N/A	#N/A	#N/A	#N/A	#N/A
					#N/A	#N/A	#N/A	#N/A	#N/A	#N/A
					#N/A	#N/A	#N/A	#N/A	#N/A	#N/A
					#N/A	#N/A	#N/A	#N/A	#N/A	#N/A
					#N/A	#N/A	#N/A	#N/A	#N/A	#N/A
					#N/A	#N/A	#N/A	#N/A	#N/A	#N/A
					#N/A	#N/A	#N/A	#N/A	#N/A	#N/A
					#N/A	#N/A	#N/A	#N/A	#N/A	#N/A
					#N/A	#N/A	#N/A	#N/A	#N/A	#N/A
					#N/A	#N/A	#N/A	#N/A	#N/A	#N/A
					#N/A	#N/A	#N/A	#N/A	#N/A	#N/A
					#N/A	#N/A	#N/A	#N/A	#N/A	#N/A
					#N/A	#N/A	#N/A	#N/A	#N/A	#N/A
					#N/A	#N/A	#N/A	#N/A	#N/A	#N/A
					#N/A	#N/A	#N/A	#N/A	#N/A	#N/A
					#N/A	#N/A	#N/A	#N/A	#N/A	#N/A
					#N/A	#N/A	#N/A	#N/A	#N/A	#N/A
					#N/A	#N/A	#N/A	#N/A	#N/A	#N/A
					#N/A	#N/A	#N/A	#N/A	#N/A	#N/A
					#N/A	#N/A	#N/A	#N/A	#N/A	#N/A
					#N/A	#N/A	#N/A	#N/A	#N/A	#N/A
					#N/A	#N/A	#N/A	#N/A	#N/A	#N/A
					#N/A	#N/A	#N/A	#N/A	#N/A	#N/A
					#N/A	#N/A	#N/A	#N/A	#N/A	#N/A
					#N/A	#N/A	#N/A	#N/A	#N/A	#N/A
					#N/A	#N/A	#N/A	#N/A	#N/A	#N/A
					#N/A	#N/A	#N/A	#N/A	#N/A	#N/A
					#N/A	#N/A	#N/A	#N/A	#N/A	#N/A
					#N/A	#N/A	#N/A	#N/A	#N/A	#N/A
					#N/A	#N/A	#N/A	#N/A	#N/A	#N/A
					#N/A	#N/A	#N/A	#N/A	#N/A	#N/A
					#N/A	#N/A	#N/A	#N/A	#N/A	#N/A
					#N/A	#N/A	#N/A	#N/A	#N/A	#N/A
					#N/A	#N/A	#N/A	#N/A	#N/A	#N/A
					#N/A	#N/A	#N/A	#N/A	#N/A	#N/A
					#N/A	#N/A	#N/A	#N/A	#N/A	#N/A
					#N/A	#N/A	#N/A	#N/A	#N/A	#N/A
					#N/A	#N/A	#N/A	#N/A	#N/A	#N/A
					#N/A	#N/A	#N/A	#N/A	#N/A	#N/A
					#N/A	#N/A	#N/A	#N/A	#N/A	#N/A
					#N/A	#N/A	#N/A	#N/A	#N/A	#N/A
					#N/A	#N/A	#N/A	#N/A	#N/A	#N/A
					#N/A	#N/A	#N/A	#N/A	#N/A	#N/A
					#N/A	#N/A	#N/A	#N/A	#N/A	#N/A
					#N/A	#N/A	#N/A	#N/A	#N/A	#N/A
					#N/A	#N/A	#N/A	#N/A	#N/A	#N/A
					#N/A	#N/A	#N/A	#N/A	#N/A	#N/A
					#N/A	#N/A	#N/A	#N/A	#N/A	#N/A
					#N/A	#N/A	#N/A	#N/A	#N/A	#N/A
					#N/A	#N/A	#N/A	#N/A	#N/A	#N/A
					#N/A	#N/A	#N/A	#N/A	#N/A	#N/A
					#N/A	#N/A	#N/A	#N/A	#N/A	#N/A
					#N/A	#N/A	#N/A	#N/A	#N/A	#N/A
					#N/A	#N/A	#N/A	#N/A	#N/A	#N/A
					#N/A	#N/A	#N/A	#N/A	#N/A	#N/A
					#N/A	#N/A	#N/A	#N/A	#N/A	#N/A
					#N/A	#N/A	#N/A	#N/A	#N/A	#N/A
					#N/A	#N/A	#N/A	#N/A	#N/A	#N/A
					#N/A	#N/A	#N/A	#N/A	#N/A	#N/A
					#N/A	#N/A	#N/A	#N/A	#N/A	#N/A
					#N/A	#N/A	#N/A	#N/A	#N/A	#N/A
					#N/A	#N/A	#N/A	#N/A	#N/A	#N/A
					#N/A	#N/A	#N/A	#N/A	#N/A	#N/A
					#N/A	#N/A	#N/A	#N/A	#N/A	#N/A
					#N/A	#N/A	#N/A	#N/A	#N/A	#N/A
					#N/A	#N/A	#N/A	#N/A	#N/A	#N/A
					#N/A	#N/A	#N/A	#N/A	#N/A	#N/A
					#N/A	#N/A	#N/A	#N/A	#N/A	#N/A
					#N/A	#N/A	#N/A	#N/A	#N/A	#N/A
					#N/A	#N/A	#N/A	#N/A	#N/A	#N/A
					#N/A	#N/A	#N/A	#N/A	#N/A	#N/A
					#N/A	#N/A	#N/A	#N/A	#N/A	#N/A
					#N/A	#N/A	#N/A	#N/A	#N/A	#N/A
					#N/A	#N/A	#N/A	#N/A	#N/A	#N/A
					#N/A	#N/A	#N/A	#N/A	#N/A	#N/A
					#N/A	#N/A	#N/A	#N/A	#N/A	#N/A
					#N/A	#N/A	#N/A	#N/A	#N/A	#N/A
					#N/A	#N/A	#N/A	#N/A	#N/A	#N/A
					#N/A	#N/A	#N/A	#N/A	#N/A	#N/A
					#N/A	#N/A	#N/A	#N/A	#N/A	#N/A
					#N/A	#N/A	#N/A	#N/A	#N/A	#N/A
					#N/A	#N/A	#N/A	#N/A	#N/A	#N/A
					#N/A	#N/A	#N/A	#N/A	#N/A	#N/A
					#N/A	#N/A	#N/A	#N/A	#N/A	#N/A
					#N/A	#N/A	#N/A	#N/A	#N/A	#N/A
					#N/A	#N/A	#N/A	#N/A	#N/A	#N/A
					#N/A	#N/A	#N/A	#N/A	#N/A	#N/A
					#N/A	#N/A	#N/A	#N/A	#N/A	#N/A
					#N/A	#N/A	#N/A	#N/A	#N/A	#N/A
					#N/A	#N/A	#N/A	#N/A	#N/A	#N/A
					#N/A	#N/A	#N/A	#N/A	#N/A	#N/A
					#N/A	#N/A	#N/A	#N/A	#N/A	#N/A
					#N/A	#N/A	#N/A	#N/A	#N/A	#N/A
					#N/A	#N/A	#N/A	#N/A	#N/A	#N/A
					#N/A	#N/A	#N/A	#N/A	#N/A	#N/A
					#N/A	#N/A	#N/A	#N/A	#N/A	#N/A
					#N/A	#N/A	#N/A	#N/A	#N/A	#N/A
					#N/A	#N/A	#N/A	#N/A	#N/A	#N/A
					#N/A	#N/A	#N/A	#N/A	#N/A	#N/A
					#N/A	#N/A	#N/A	#N/A	#N/A	#N/A
					#N/A	#N/A	#N/A	#N/A	#N/A	#N/A
					#N/A	#N/A	#N/A	#N/A	#N/A	#N/A
					#N/A	#N/A	#N/A	#N/A	#N/A	#N/A
					#N/A	#N/A	#N/A	#N/A	#N/A	#N/A
					#N/A	#N/A	#N/A	#N/A	#N/A	#N/A
					#N/A	#N/A	#N/A	#N/A	#N/A	#N/A
					#N/A	#N/A	#N/A	#N/A	#N/A	#N/A
					#N/A	#N/A	#N/A	#N/A	#N/A	#N/A
					#N/A	#N/A	#N/A	#N/A	#N/A	#N/A
					#N/A	#N/A	#N/A	#N/A	#N/A	#N/A
					#N/A	#N/A	#N/A	#N/A	#N/A	#N/A
					#N/A	#N/A	#N/A	#N/A	#N/A	#N/A
					#N/A	#N/A	#N/A	#N/A	#N/A	#N/A
					#N/A	#N/A	#N/A	#N/A	#N/A	#N/A
					#N/A	#N/A	#N/A	#N/A	#N/A	#N/A
					#N/A	#N/A	#N/A	#N/A	#N/A	#N/A
					#N/A	#N/A	#N/A	#N/A	#N/A	#N/A
					#N/A	#N/A	#N/A	#N/A	#N/A	#N/A
					#N/A	#N/A	#N/A	#N/A	#N/A	#N/A
					#N/A	#N/A	#N/A	#N/A	#N/A	#N/A
					#N/A	#N/A	#N/A	#N/A	#N/A	#N/A
					#N/A	#N/A	#N/A	#N/A	#N/A	#N/A
					#N/A	#N/A	#N/A	#N/A	#N/A	#N/A
					#N/A	#N/A	#N/A	#N/A	#N/A	#N/A
					#N/A	#N/A	#N/A	#N/A	#N/A	#N/A
					#N/A	#N/A	#N/A	#N/A	#N/A	#N/A
					#N/A	#N/A	#N/A	#N/A	#N/A	#N/A
					#N/A	#N/A	#N/A	#N/A	#N/A	#N/A
					#N/A	#N/A	#N/A	#N/A	#N/A	#N/A
					#N/A	#N/A	#N/A	#N/A	#N/A	#N/A
					#N/A	#N/A	#N/A	#N/A	#N/A	#N/A
					#N/A	#N/A	#N/A	#N/A	#N/A	#N/A
					#N/A	#N/A	#N/A	#N/A	#N/A	#N/A
					#N/A	#N/A	#N/A	#N/A	#N/A	#N/A
					#N/A	#N/A	#N/A	#N/A	#N/A	#N/A
					#N/A	#N/A	#N/A	#N/A	#N/A	#N/A
					#N/A	#N/A	#N/A	#N/A	#N/A	#N/A
					#N/A	#N/A	#N/A	#N/A	#N/A	#N/A
					#N/A	#N/A	#N/A	#N/A	#N/A	#N/A
					#N/A	#N/A	#N/A	#N/A	#N/A	#N/A
					#N/A	#N/A	#N/A	#N/A	#N/A	#N/A
					#N/A	#N/A	#N/A	#N/A	#N/A	#N/A
					#N/A	#N/A	#N/A	#N/A	#N/A	#N/A
					#N/A	#N/A	#N/A	#N/A	#N/A	#N/A
					#N/A	#N/A	#N/A	#N/A	#N/A	#N/A
					#N/A	#N/A	#N/A	#N/A	#N/A	#N/A
					#N/A	#N/A	#N/A	#N/A	#N/A	#N/A
					#N/A	#N/A	#N/A	#N/A	#N/A	#N/A
					#N/A	#N/A	#N/A	#N/A	#N/A	#N/A
					#N/A	#N/A	#N/A	#N/A	#N/A	#N/A
					#N/A	#N/A	#N/A	#N/A	#N/A	#N/A
					#N/A	#N/A	#N/A	#N/A	#N/A	#N/A
					#N/A	#N/A	#N/A	#N/A	#N/A	#N/A
					#N/A	#N/A	#N/A	#N/A	#N/A	#N/A
					#N/A	#N/A	#N/A	#N/A	#N/A	#N/A
					#N/A	#N/A	#N/A	#N/A	#N/A	#N/A
					#N/A	#N/A	#N/A	#N/A	#N/A	#N/A
					#N/A	#N/A	#N/A	#N/A	#N/A	#N/A
					#N/A	#N/A	#N/A	#N/A	#N/A	#N/A
					#N/A	#N/A	#N/A	#N/A	#N/A	#N/A
					#N/A	#N/A	#N/A	#N/A	#N/A	#N/A
					#N/A	#N/A	#N/A	#N/A	#N/A	#N/A
					#N/A	#N/A	#N/A	#N/A	#N/A	#N/A
					#N/A	#N/A	#N/A	#N/A	#N/A	#N/A
					#N/A	#N/A	#N/A	#N/A	#N/A	#N/A
					#N/A	#N/A	#N/A	#N/A	#N/A	#N/A
					#N/A	#N/A	#N/A	#N/A	#N/A	#N/A
					#N/A	#N/A	#N/A	#N/A	#N/A	#N/A
					#N/A	#N/A	#N/A	#N/A	#N/A	#N/A
					#N/A	#N/A	#N/A	#N/A	#N/A	#N/A
					#N/A	#N/A	#N/A	#N/A	#N/A	#N/A
					#N/A	#N/A	#N/A	#N/A	#N/A	#N/A
					#N/A	#N/A	#N/A	#N/A	#N/A	#N/A
					#N/A	#N/A	#N/A	#N/A	#N/A	#N/A
					#N/A	#N/A	#N/A	#N/A	#N/A	#N/A
					#N/A	#N/A	#N/A	#N/A	#N/A	#N/A
					#N/A	#N/A	#N/A	#N/A	#N/A	#N/A
					#N/A	#N/A	#N/A	#N/A	#N/A	#N/A
					#N/A	#N/A	#N/A	#N/A	#N/A	#N/A
					#N/A	#N/A	#N/A	#N/A	#N/A	#N/A
					#N/A	#N/A	#N/A	#N/A	#N/A	#N/A
					#N/A	#N/A	#N/A	#N/A	#N/A	#N/A
					#N/A	#N/A	#N/A	#N/A	#N/A	#N/A
					#N/A	#N/A	#N/A	#N/A	#N/A	#N/A
					#N/A	#N/A	#N/A	#N/A	#N/A	#N/A
					#N/A	#N/A	#N/A	#N/A	#N/A	#N/A
					#N/A	#N/A	#N/A	#N/A	#N/A	#N/A
					#N/A	#N/A	#N/A	#N/A	#N/A	#N/A
					#N/A	#N/A	#N/A	#N/A	#N/A	#N/A
					#N/A	#N/A	#N/A	#N/A	#N/A	#N/A
					#N/A	#N/A	#N/A	#N/A	#N/A	#N/A
					#N/A	#N/A	#N/A	#N/A	#N/A	#N/A
					#N/A	#N/A	#N/A	#N/A	#N/A	#N/A
					#N/A	#N/A	#N/A	#N/A	#N/A	#N/A
					#N/A	#N/A	#N/A	#N/A	#N/A	#N/A
					#N/A	#N/A	#N/A	#N/A	#N/A	#N/A
					#N/A	#N/A	#N/A	#N/A	#N/A	#N/A
					#N/A	#N/A	#N/A	#N/A	#N/A	#N/A
					#N/A	#N/A	#N/A	#N/A	#N/A	#N/A
					#N/A	#N/A	#N/A	#N/A	#N/A	#N/A
					#N/A	#N/A	#N/A	#N/A	#N/A	#N/A
					#N/A	#N/A	#N/A	#N/A	#N/A	#N/A
					#N/A	#N/A	#N/A	#N/A	#N/A	#N/A
					#N/A	#N/A	#N/A	#N/A	#N/A	#N/A
					#N/A	#N/A	#N/A	#N/A	#N/A	#N/A
					#N/A	#N/A	#N/A	#N/A	#N/A	#N/A
					#N/A	#N/A	#N/A	#N/A	#N/A	#N/A
					#N/A	#N/A	#N/A	#N/A	#N/A	#N/A
					#N/A	#N/A	#N/A	#N/A	#N/A	#N/A
					#N/A	#N/A	#N/A	#N/A	#N/A	#N/A
					#N/A	#N/A	#N/A	#N/A	#N/A	#N/A
					#N/A	#N/A	#N/A	#N/A	#N/A	#N/A
					#N/A	#N/A	#N/A	#N/A	#N/A	#N/A
					#N/A	#N/A	#N/A	#N/A	#N/A	#N/A
					#N/A	#N/A	#N/A	#N/A	#N/A	#N/A
					#N/A	#N/A	#N/A	#N/A	#N/A	#N/A
					#N/A	#N/A	#N/A	#N/A	#N/A	#N/A
					#N/A	#N/A	#N/A	#N/A	#N/A	#N/A
					#N/A	#N/A	#N/A	#N/A	#N/A	#N/A
					#N/A	#N/A	#N/A	#N/A	#N/A	#N/A
					#N/A	#N/A	#N/A	#N/A	#N/A	#N/A
					#N/A	#N/A	#N/A	#N/A	#N/A	#N/A
					#N/A	#N/A	#N/A	#N/A	#N/A	#N/A
					#N/A	#N/A	#N/A	#N/A	#N/A	#N/A
					#N/A	#N/A	#N/A	#N/A	#N/A	#N/A
					#N/A	#N/A	#N/A	#N/A	#N/A	#N/A
					#N/A	#N/A	#N/A	#N/A	#N/A	#N/A
					#N/A	#N/A	#N/A	#N/A	#N/A	#N/A
					#N/A	#N/A	#N/A	#N/A	#N/A	#N/A
					#N/A	#N/A	#N/A	#N/A	#N/A	#N/A
					#N/A	#N/A	#N/A	#N/A	#N/A	#N/A
					#N/A	#N/A	#N/A	#N/A	#N/A	#N/A
					#N/A	#N/A	#N/A	#N/A	#N/A	#N/A
					#N/A	#N/A	#N/A	#N/A	#N/A	#N/A
					#N/A	#N/A	#N/A	#N/A	#N/A	#N/A
					#N/A	#N/A	#N/A	#N/A	#N/A	#N/A
					#N/A	#N/A	#N/A	#N/A	#N/A	#N/A
					#N/A	#N/A	#N/A	#N/A	#N/A	#N/A
					#N/A	#N/A	#N/A	#N/A	#N/A	#N/A
					#N/A	#N/A	#N/A	#N/A	#N/A	#N/A
					#N/A	#N/A	#N/A	#N/A	#N/A	#N/A
					#N/A	#N/A	#N/A	#N/A	#N/A	#N/A
					#N/A	#N/A	#N/A	#N/A	#N/A	#N/A
					#N/A	#N/A	#N/A	#N/A	#N/A	#N/A
					#N/A	#N/A	#N/A	#N/A	#N/A	#N/A
					#N/A	#N/A	#N/A	#N/A	#N/A	#N/A
					#N/A	#N/A	#N/A	#N/A	#N/A	#N/A
					#N/A	#N/A	#N/A	#N/A	#N/A	#N/A
					#N/A	#N/A	#N/A	#N/A	#N/A	#N/A
					#N/A	#N/A	#N/A	#N/A	#N/A	#N/A
					#N/A	#N/A	#N/A	#N/A	#N/A	#N/A
					#N/A	#N/A	#N/A	#N/A	#N/A	#N/A
					#N/A	#N/A	#N/A	#N/A	#N/A	#N/A
					#N/A	#N/A	#N/A	#N/A	#N/A	#N/A
					#N/A	#N/A	#N/A	#N/A	#N/A	#N/A
					#N/A	#N/A	#N/A	#N/A	#N/A	#N/A
					#N/A	#N/A	#N/A	#N/A	#N/A	#N/A
					#N/A	#N/A	#N/A	#N/A	#N/A	#N/A
					#N/A	#N/A	#N/A	#N/A	#N/A	#N/A
					#N/A	#N/A	#N/A	#N/A	#N/A	#N/A
					#N/A	#N/A	#N/A	#N/A	#N/A	#N/A
					#N/A	#N/A	#N/A	#N/A	#N/A	#N/A
					#N/A	#N/A	#N/A	#N/A	#N/A	#N/A
					#N/A	#N/A	#N/A	#N/A	#N/A	#N/A
					#N/A	#N/A	#N/A	#N/A	#N/A	#N/A
					#N/A	#N/A	#N/A	#N/A	#N/A	#N/A
					#N/A	#N/A	#N/A	#N/A	#N/A	#N/A
					#N/A	#N/A	#N/A	#N/A	#N/A	#N/A
					#N/A	#N/A	#N/A	#N/A	#N/A	#N/A
					#N/A	#N/A	#N/A	#N/A	#N/A	#N/A
					#N/A	#N/A	#N/A	#N/A	#N/A	#N/A
					#N/A	#N/A	#N/A	#N/A	#N/A	#N/A
					#N/A	#N/A	#N/A	#N/A	#N/A	#N/A
					#N/A	#N/A	#N/A	#N/A	#N/A	#N/A
					#N/A	#N/A	#N/A	#N/A	#N/A	#N/A
					#N/A	#N/A	#N/A	#N/A	#N/A	#N/A
					#N/A	#N/A	#N/A	#N/A	#N/A	#N/A
					#N/A	#N/A	#N/A	#N/A	#N/A	#N/A
					#N/A	#N/A	#N/A	#N/A	#N/A	#N/A
					#N/A	#N/A	#N/A	#N/A	#N/A	#N/A
					#N/A	#N/A	#N/A	#N/A	#N/A	#N/A
					#N/A	#N/A	#N/A	#N/A	#N/A	#N/A
					#N/A	#N/A	#N/A	#N/A	#N/A	#N/A
					#N/A	#N/A	#N/A	#N/A	#N/A	#N/A
					#N/A	#N/A	#N/A	#N/A	#N/A	#N/A
					#N/A	#N/A	#N/A	#N/A	#N/A	#N/A
					#N/A	#N/A	#N/A	#N/A	#N/A	#N/A
					#N/A	#N/A	#N/A	#N/A	#N/A	#N/A
					#N/A	#N/A	#N/A	#N/A	#N/A	#N/A
					#N/A	#N/A	#N/A	#N/A	#N/A	#N/A
					#N/A	#N/A	#N/A	#N/A	#N/A	#N/A
					#N/A	#N/A	#N/A	#N/A	#N/A	#N/A
					#N/A	#N/A	#N/A	#N/A	#N/A	#N/A
					#N/A	#N/A	#N/A	#N/A	#N/A	#N/A
					#N/A	#N/A	#N/A	#N/A	#N/A	#N/A
					#N/A	#N/A	#N/A	#N/A	#N/A	#N/A
					#N/A	#N/A	#N/A	#N/A	#N/A	#N/A
					#N/A	#N/A	#N/A	#N/A	#N/A	#N/A
					#N/A	#N/A	#N/A	#N/A	#N/A	#N/A
					#N/A	#N/A	#N/A	#N/A	#N/A	#N/A
					#N/A	#N/A	#N/A	#N/A	#N/A	#N/A
					#N/A	#N/A	#N/A	#N/A	#N/A	#N/A
					#N/A	#N/A	#N/A	#N/A	#N/A	#N/A
					#N/A	#N/A	#N/A	#N/A	#N/A	#N/A
					#N/A	#N/A	#N/A	#N/A	#N/A	#N/A
					#N/A	#N/A	#N/A	#N/A	#N/A	#N/A
					#N/A	#N/A	#N/A	#N/A	#N/A	#N/A
					#N/A	#N/A	#N/A	#N/A	#N/A	#N/A
					#N/A	#N/A	#N/A	#N/A	#N/A	#N/A
					#N/A	#N/A	#N/A	#N/A	#N/A	#N/A
					#N/A	#N/A	#N/A	#N/A	#N/A	#N/A
					#N/A	#N/A	#N/A	#N/A	#N/A	#N/A
					#N/A	#N/A	#N/A	#N/A	#N/A	#N/A
					#N/A	#N/A	#N/A	#N/A	#N/A	#N/A
					#N/A	#N/A	#N/A	#N/A	#N/A	#N/A
					#N/A	#N/A	#N/A	#N/A	#N/A	#N/A
					#N/A	#N/A	#N/A	#N/A	#N/A	#N/A
					#N/A	#N/A	#N/A	#N/A	#N/A	#N/A
					#N/A	#N/A	#N/A	#N/A	#N/A	#N/A
					#N/A	#N/A	#N/A	#N/A	#N/A	#N/A
					#N/A	#N/A	#N/A	#N/A	#N/A	#N/A
					#N/A	#N/A	#N/A	#N/A	#N/A	#N/A
					#N/A	#N/A	#N/A	#N/A	#N/A	#N/A
					#N/A	#N/A	#N/A	#N/A	#N/A	#N/A
					#N/A	#N/A	#N/A	#N/A	#N/A	#N/A
					#N/A	#N/A	#N/A	#N/A	#N/A	#N/A
					#N/A	#N/A	#N/A	#N/A	#N/A	#N/A
					#N/A	#N/A	#N/A	#N/A	#N/A	#N/A
					#N/A	#N/A	#N/A	#N/A	#N/A	#N/A
					#N/A	#N/A	#N/A	#N/A	#N/A	#N/A
					#N/A	#N/A	#N/A	#N/A	#N/A	#N/A
					#N/A	#N/A	#N/A	#N/A	#N/A	#N/A
					#N/A	#N/A	#N/A	#N/A	#N/A	#N/A
					#N/A	#N/A	#N/A	#N/A	#N/A	#N/A
					#N/A	#N/A	#N/A	#N/A	#N/A	#N/A
					#N/A	#N/A	#N/A	#N/A	#N/A	#N/A
					#N/A	#N/A	#N/A	#N/A	#N/A	#N/A
					#N/A	#N/A	#N/A	#N/A	#N/A	#N/A
					#N/A	#N/A	#N/A	#N/A	#N/A	#N/A
					#N/A	#N/A	#N/A	#N/A	#N/A	#N/A
					#N/A	#N/A	#N/A	#N/A	#N/A	#N/A
					#N/A	#N/A	#N/A	#N/A	#N/A	#N/A
					#N/A	#N/A	#N/A	#N/A	#N/A	#N/A
					#N/A	#N/A	#N/A	#N/A	#N/A	#N/A
					#N/A	#N/A	#N/A	#N/A	#N/A	#N/A
					#N/A	#N/A	#N/A	#N/A	#N/A	#N/A
					#N/A	#N/A	#N/A	#N/A	#N/A	#N/A
					#N/A	#N/A	#N/A	#N/A	#N/A	#N/A
					#N/A	#N/A	#N/A	#N/A	#N/A	#N/A
					#N/A	#N/A	#N/A	#N/A	#N/A	#N/A
					#N/A	#N/A	#N/A	#N/A	#N/A	#N/A
					#N/A	#N/A	#N/A	#N/A	#N/A	#N/A
					#N/A	#N/A	#N/A	#N/A	#N/A	#N/A
					#N/A	#N/A	#N/A	#N/A	#N/A	#N/A
					#N/A	#N/A	#N/A	#N/A	#N/A	#N/A
					#N/A	#N/A	#N/A	#N/A	#N/A	#N/A
					#N/A	#N/A	#N/A	#N/A	#N/A	#N/A
					#N/A	#N/A	#N/A	#N/A	#N/A	#N/A
					#N/A	#N/A	#N/A	#N/A	#N/A	#N/A
					#N/A	#N/A	#N/A	#N/A	#N/A	#N/A
					#N/A	#N/A	#N/A	#N/A	#N/A	#N/A
					#N/A	#N/A	#N/A	#N/A	#N/A	#N/A
					#N/A	#N/A	#N/A	#N/A	#N/A	#N/A
					#N/A	#N/A	#N/A	#N/A	#N/A	#N/A
					#N/A	#N/A	#N/A	#N/A	#N/A	#N/A
					#N/A	#N/A	#N/A	#N/A	#N/A	#N/A
					#N/A	#N/A	#N/A	#N/A	#N/A	#N/A
					#N/A	#N/A	#N/A	#N/A	#N/A	#N/A
					#N/A	#N/A	#N/A	#N/A	#N/A	#N/A
					#N/A	#N/A	#N/A	#N/A	#N/A	#N/A
					#N/A	#N/A	#N/A	#N/A	#N/A	#N/A
					#N/A	#N/A	#N/A	#N/A	#N/A	#N/A
					#N/A	#N/A	#N/A	#N/A	#N/A	#N/A
					#N/A	#N/A	#N/A	#N/A	#N/A	#N/A
					#N/A	#N/A	#N/A	#N/A	#N/A	#N/A
					#N/A	#N/A	#N/A	#N/A	#N/A	#N/A
					#N/A	#N/A	#N/A	#N/A	#N/A	#N/A
					#N/A	#N/A	#N/A	#N/A	#N/A	#N/A
					#N/A	#N/A	#N/A	#N/A	#N/A	#N/A
					#N/A	#N/A	#N/A	#N/A	#N/A	#N/A
					#N/A	#N/A	#N/A	#N/A	#N/A	#N/A
					#N/A	#N/A	#N/A	#N/A	#N/A	#N/A
					#N/A	#N/A	#N/A	#N/A	#N/A	#N/A
					#N/A	#N/A	#N/A	#N/A	#N/A	#N/A
					#N/A	#N/A	#N/A	#N/A	#N/A	#N/A
					#N/A	#N/A	#N/A	#N/A	#N/A	#N/A
					#N/A	#N/A	#N/A	#N/A	#N/A	#N/A
					#N/A	#N/A	#N/A	#N/A	#N/A	#N/A
					#N/A	#N/A	#N/A	#N/A	#N/A	#N/A
					#N/A	#N/A	#N/A	#N/A	#N/A	#N/A
					#N/A	#N/A	#N/A	#N/A	#N/A	#N/A
					#N/A	#N/A	#N/A	#N/A	#N/A	#N/A
					#N/A	#N/A	#N/A	#N/A	#N/A	#N/A
					#N/A	#N/A	#N/A	#N/A	#N/A	#N/A
					#N/A	#N/A	#N/A	#N/A	#N/A	#N/A
					#N/A	#N/A	#N/A	#N/A	#N/A	#N/A
					#N/A	#N/A	#N/A	#N/A	#N/A	#N/A
					#N/A	#N/A	#N/A	#N/A	#N/A	#N/A
					#N/A	#N/A	#N/A	#N/A	#N/A	#N/A
					#N/A	#N/A	#N/A	#N/A	#N/A	#N/A
					#N/A	#N/A	#N/A	#N/A	#N/A	#N/A
					#N/A	#N/A	#N/A	#N/A	#N/A	#N/A
					#N/A	#N/A	#N/A	#N/A	#N/A	#N/A
					#N/A	#N/A	#N/A	#N/A	#N/A	#N/A
					#N/A	#N/A	#N/A	#N/A	#N/A	#N/A
					#N/A	#N/A	#N/A	#N/A	#N/A	#N/A
					#N/A	#N/A	#N/A	#N/A	#N/A	#N/A
					#N/A	#N/A	#N/A	#N/A	#N/A	#N/A
					#N/A	#N/A	#N/A	#N/A	#N/A	#N/A
					#N/A	#N/A	#N/A	#N/A	#N/A	#N/A
					#N/A	#N/A	#N/A	#N/A	#N/A	#N/A
					#N/A	#N/A	#N/A	#N/A	#N/A	#N/A
					#N/A	#N/A	#N/A	#N/A	#N/A	#N/A
					#N/A	#N/A	#N/A	#N/A	#N/A	#N/A
					#N/A	#N/A	#N/A	#N/A	#N/A	#N/A
					#N/A	#N/A	#N/A	#N/A	#N/A	#N/A
					#N/A	#N/A	#N/A	#N/A	#N/A	#N/A
					#N/A	#N/A	#N/A	#N/A	#N/A	#N/A
					#N/A	#N/A	#N/A	#N/A	#N/A	#N/A
					#N/A	#N/A	#N/A	#N/A	#N/A	#N/A
					#N/A	#N/A	#N/A	#N/A	#N/A	#N/A
					#N/A	#N/A	#N/A	#N/A	#N/A	#N/A
					#N/A	#N/A	#N/A	#N/A	#N/A	#N/A
					#N/A	#N/A	#N/A	#N/A	#N/A	#N/A
					#N/A	#N/A	#N/A	#N/A	#N/A	#N/A
					#N/A	#N/A	#N/A	#N/A	#N/A	#N/A
					#N/A	#N/A	#N/A	#N/A	#N/A	#N/A
					#N/A	#N/A	#N/A	#N/A	#N/A	#N/A
					#N/A	#N/A	#N/A	#N/A	#N/A	#N/A
					#N/A	#N/A	#N/A	#N/A	#N/A	#N/A
					#N/A	#N/A	#N/A	#N/A	#N/A	#N/A
					#N/A	#N/A	#N/A	#N/A	#N/A	#N/A
					#N/A	#N/A	#N/A	#N/A	#N/A	#N/A
					#N/A	#N/A	#N/A	#N/A	#N/A	#N/A
					#N/A	#N/A	#N/A	#N/A	#N/A	#N/A
					#N/A	#N/A	#N/A	#N/A	#N/A	#N/A
					#N/A	#N/A	#N/A	#N/A	#N/A	#N/A
					#N/A	#N/A	#N/A	#N/A	#N/A	#N/A
					#N/A	#N/A	#N/A	#N/A	#N/A	#N/A
					#N/A	#N/A	#N/A	#N/A	#N/A	#N/A
					#N/A	#N/A	#N/A	#N/A	#N/A	#N/A
					#N/A	#N/A	#N/A	#N/A	#N/A	#N/A
					#N/A	#N/A	#N/A	#N/A	#N/A	#N/A
					#N/A	#N/A	#N/A	#N/A	#N/A	#N/A
					#N/A	#N/A	#N/A	#N/A	#N/A	#N/A
					#N/A	#N/A	#N/A	#N/A	#N/A	#N/A
					#N/A	#N/A	#N/A	#N/A	#N/A	#N/A
					#N/A	#N/A	#N/A	#N/A	#N/A	#N/A
					#N/A	#N/A	#N/A	#N/A	#N/A	#N/A
					#N/A	#N/A	#N/A	#N/A	#N/A	#N/A
					#N/A	#N/A	#N/A	#N/A	#N/A	#N/A
					#N/A	#N/A	#N/A	#N/A	#N/A	#N/A
					#N/A	#N/A	#N/A	#N/A	#N/A	#N/A
					#N/A	#N/A	#N/A	#N/A	#N/A	#N/A
					#N/A	#N/A	#N/A	#N/A	#N/A	#N/A
					#N/A	#N/A	#N/A	#N/A	#N/A	#N/A
					#N/A	#N/A	#N/A	#N/A	#N/A	#N/A
					#N/A	#N/A	#N/A	#N/A	#N/A	#N/A
					#N/A	#N/A	#N/A	#N/A	#N/A	#N/A
					#N/A	#N/A	#N/A	#N/A	#N/A	#N/A
					#N/A	#N/A	#N/A	#N/A	#N/A	#N/A
					#N/A	#N/A	#N/A	#N/A	#N/A	#N/A
					#N/A	#N/A	#N/A	#N/A	#N/A	#N/A
					#N/A	#N/A	#N/A	#N/A	#N/A	#N/A
					#N/A	#N/A	#N/A	#N/A	#N/A	#N/A
					#N/A	#N/A	#N/A	#N/A	#N/A	#N/A
					#N/A	#N/A	#N/A	#N/A	#N/A	#N/A
					#N/A	#N/A	#N/A	#N/A	#N/A	#N/A
					#N/A	#N/A	#N/A	#N/A	#N/A	#N/A
					#N/A	#N/A	#N/A	#N/A	#N/A	#N/A
					#N/A	#N/A	#N/A	#N/A	#N/A	#N/A
					#N/A	#N/A	#N/A	#N/A	#N/A	#N/A
					#N/A	#N/A	#N/A	#N/A	#N/A	#N/A
					#N/A	#N/A	#N/A	#N/A	#N/A	#N/A
					#N/A	#N/A	#N/A	#N/A	#N/A	#N/A
					#N/A	#N/A	#N/A	#N/A	#N/A	#N/A
					#N/A	#N/A	#N/A	#N/A	#N/A	#N/A
					#N/A	#N/A	#N/A	#N/A	#N/A	#N/A
					#N/A	#N/A	#N/A	#N/A	#N/A	#N/A
					#N/A	#N/A	#N/A	#N/A	#N/A	#N/A
					#N/A	#N/A	#N/A	#N/A	#N/A	#N/A
					#N/A	#N/A	#N/A	#N/A	#N/A	#N/A
					#N/A	#N/A	#N/A	#N/A	#N/A	#N/A
					#N/A	#N/A	#N/A	#N/A	#N/A	#N/A
					#N/A	#N/A	#N/A	#N/A	#N/A	#N/A
					#N/A	#N/A	#N/A	#N/A	#N/A	#N/A
					#N/A	#N/A	#N/A	#N/A	#N/A	#N/A
					#N/A	#N/A	#N/A	#N/A	#N/A	#N/A
					#N/A	#N/A	#N/A	#N/A	#N/A	#N/A
					#N/A	#N/A	#N/A	#N/A	#N/A	#N/A
					#N/A	#N/A	#N/A	#N/A	#N/A	#N/A
					#N/A	#N/A	#N/A	#N/A	#N/A	#N/A
					#N/A	#N/A	#N/A	#N/A	#N/A	#N/A
					#N/A	#N/A	#N/A	#N/A	#N/A	#N/A
					#N/A	#N/A	#N/A	#N/A	#N/A	#N/A
					#N/A	#N/A	#N/A	#N/A	#N/A	#N/A
					#N/A	#N/A	#N/A	#N/A	#N/A	#N/A
					#N/A	#N/A	#N/A	#N/A	#N/A	#N/A
					#N/A	#N/A	#N/A	#N/A	#N/A	#N/A
					#N/A	#N/A	#N/A	#N/A	#N/A	#N/A
					#N/A	#N/A	#N/A	#N/A	#N/A	#N/A
					#N/A	#N/A	#N/A	#N/A	#N/A	#N/A
					#N/A	#N/A	#N/A	#N/A	#N/A	#N/A
					#N/A	#N/A	#N/A	#N/A	#N/A	#N/A
					#N/A	#N/A	#N/A	#N/A	#N/A	#N/A
					#N/A	#N/A	#N/A	#N/A	#N/A	#N/A
					#N/A	#N/A	#N/A	#N/A	#N/A	#N/A
					#N/A	#N/A	#N/A	#N/A	#N/A	#N/A
					#N/A	#N/A	#N/A	#N/A	#N/A	#N/A
					#N/A	#N/A	#N/A	#N/A	#N/A	#N/A
					#N/A	#N/A	#N/A	#N/A	#N/A	#N/A
					#N/A	#N/A	#N/A	#N/A	#N/A	#N/A
					#N/A	#N/A	#N/A	#N/A	#N/A	#N/A
					#N/A	#N/A	#N/A	#N/A	#N/A	#N/A
					#N/A	#N/A	#N/A	#N/A	#N/A	#N/A
					#N/A	#N/A	#N/A	#N/A	#N/A	#N/A
					#N/A	#N/A	#N/A	#N/A	#N/A	#N/A
					#N/A	#N/A	#N/A	#N/A	#N/A	#N/A
					#N/A	#N/A	#N/A	#N/A	#N/A	#N/A
					#N/A	#N/A	#N/A	#N/A	#N/A	#N/A
					#N/A	#N/A	#N/A	#N/A	#N/A	#N/A
					#N/A	#N/A	#N/A	#N/A	#N/A	#N/A
					#N/A	#N/A	#N/A	#N/A	#N/A	#N/A
					#N/A	#N/A	#N/A	#N/A	#N/A	#N/A
					#N/A	#N/A	#N/A	#N/A	#N/A	#N/A
					#N/A	#N/A	#N/A	#N/A	#N/A	#N/A
					#N/A	#N/A	#N/A	#N/A	#N/A	#N/A
					#N/A	#N/A	#N/A	#N/A	#N/A	#N/A
					#N/A	#N/A	#N/A	#N/A	#N/A	#N/A
					#N/A	#N/A	#N/A	#N/A	#N/A	#N/A
					#N/A	#N/A	#N/A	#N/A	#N/A	#N/A
					#N/A	#N/A	#N/A	#N/A	#N/A	#N/A
					#N/A	#N/A	#N/A	#N/A	#N/A	#N/A
					#N/A	#N/A	#N/A	#N/A	#N/A	#N/A
					#N/A	#N/A	#N/A	#N/A	#N/A	#N/A
					#N/A	#N/A	#N/A	#N/A	#N/A	#N/A
					#N/A	#N/A	#N/A	#N/A	#N/A	#N/A
					#N/A	#N/A	#N/A	#N/A	#N/A	#N/A
					#N/A	#N/A	#N/A	#N/A	#N/A	#N/A
					#N/A	#N/A	#N/A	#N/A	#N/A	#N/A
					#N/A	#N/A	#N/A	#N/A	#N/A	#N/A
					#N/A	#N/A	#N/A	#N/A	#N/A	#N/A
					#N/A	#N/A	#N/A	#N/A	#N/A	#N/A
					#N/A	#N/A	#N/A	#N/A	#N/A	#N/A
					#N/A	#N/A	#N/A	#N/A	#N/A	#N/A
					#N/A	#N/A	#N/A	#N/A	#N/A	#N/A
					#N/A	#N/A	#N/A	#N/A	#N/A	#N/A
					#N/A	#N/A	#N/A	#N/A	#N/A	#N/A
					#N/A	#N/A	#N/A	#N/A	#N/A	#N/A
					#N/A	#N/A	#N/A	#N/A	#N/A	#N/A
					#N/A	#N/A	#N/A	#N/A	#N/A	#N/A
					#N/A	#N/A	#N/A	#N/A	#N/A	#N/A
					#N/A	#N/A	#N/A	#N/A	#N/A	#N/A
					#N/A	#N/A	#N/A	#N/A	#N/A	#N/A
					#N/A	#N/A	#N/A	#N/A	#N/A	#N/A
					#N/A	#N/A	#N/A	#N/A	#N/A	#N/A
					#N/A	#N/A	#N/A	#N/A	#N/A	#N/A
					#N/A	#N/A	#N/A	#N/A	#N/A	#N/A
					#N/A	#N/A	#N/A	#N/A	#N/A	#N/A
					#N/A	#N/A	#N/A	#N/A	#N/A	#N/A
					#N/A	#N/A	#N/A	#N/A	#N/A	#N/A
					#N/A	#N/A	#N/A	#N/A	#N/A	#N/A
					#N/A	#N/A	#N/A	#N/A	#N/A	#N/A
					#N/A	#N/A	#N/A	#N/A	#N/A	#N/A
					#N/A	#N/A	#N/A	#N/A	#N/A	#N/A
					#N/A	#N/A	#N/A	#N/A	#N/A	#N/A
					#N/A	#N/A	#N/A	#N/A	#N/A	#N/A
					#N/A	#N/A	#N/A	#N/A	#N/A	#N/A
					#N/A	#N/A	#N/A	#N/A	#N/A	#N/A
					#N/A	#N/A	#N/A	#N/A	#N/A	#N/A
					#N/A	#N/A	#N/A	#N/A	#N/A	#N/A
					#N/A	#N/A	#N/A	#N/A	#N/A	#N/A
					#N/A	#N/A	#N/A	#N/A	#N/A	#N/A
					#N/A	#N/A	#N/A	#N/A	#N/A	#N/A
					#N/A	#N/A	#N/A	#N/A	#N/A	#N/A
					#N/A	#N/A	#N/A	#N/A	#N/A	#N/A
					#N/A	#N/A	#N/A	#N/A	#N/A	#N/A
					#N/A	#N/A	#N/A	#N/A	#N/A	#N/A
					#N/A	#N/A	#N/A	#N/A	#N/A	#N/A
					#N/A	#N/A	#N/A	#N/A	#N/A	#N/A
					#N/A	#N/A	#N/A	#N/A	#N/A	#N/A
					#N/A	#N/A	#N/A	#N/A	#N/A	#N/A
					#N/A	#N/A	#N/A	#N/A	#N/A	#N/A
					#N/A	#N/A	#N/A	#N/A	#N/A	#N/A
					#N/A	#N/A	#N/A	#N/A	#N/A	#N/A
					#N/A	#N/A	#N/A	#N/A	#N/A	#N/A
					#N/A	#N/A	#N/A	#N/A	#N/A	#N/A
					#N/A	#N/A	#N/A	#N/A	#N/A	#N/A
					#N/A	#N/A	#N/A	#N/A	#N/A	#N/A
					#N/A	#N/A	#N/A	#N/A	#N/A	#N/A
					#N/A	#N/A	#N/A	#N/A	#N/A	#N/A
					#N/A	#N/A	#N/A	#N/A	#N/A	#N/A
					#N/A	#N/A	#N/A	#N/A	#N/A	#N/A
					#N/A	#N/A	#N/A	#N/A	#N/A	#N/A
					#N/A	#N/A	#N/A	#N/A	#N/A	#N/A
					#N/A	#N/A	#N/A	#N/A	#N/A	#N/A
					#N/A	#N/A	#N/A	#N/A	#N/A	#N/A
					#N/A	#N/A	#N/A	#N/A	#N/A	#N/A
					#N/A	#N/A	#N/A	#N/A	#N/A	#N/A
					#N/A	#N/A	#N/A	#N/A	#N/A	#N/A
					#N/A	#N/A	#N/A	#N/A	#N/A	#N/A
					#N/A	#N/A	#N/A	#N/A	#N/A	#N/A
					#N/A	#N/A	#N/A	#N/A	#N/A	#N/A
					#N/A	#N/A	#N/A	#N/A	#N/A	#N/A
					#N/A	#N/A	#N/A	#N/A	#N/A	#N/A
					#N/A	#N/A	#N/A	#N/A	#N/A	#N/A
					#N/A	#N/A	#N/A	#N/A	#N/A	#N/A
					#N/A	#N/A	#N/A	#N/A	#N/A	#N/A
					#N/A	#N/A	#N/A	#N/A	#N/A	#N/A
					#N/A	#N/A	#N/A	#N/A	#N/A	#N/A
					#N/A	#N/A	#N/A	#N/A	#N/A	#N/A
					#N/A	#N/A	#N/A	#N/A	#N/A	#N/A
					#N/A	#N/A	#N/A	#N/A	#N/A	#N/A
					#N/A	#N/A	#N/A	#N/A	#N/A	#N/A
					#N/A	#N/A	#N/A	#N/A	#N/A	#N/A
					#N/A	#N/A	#N/A	#N/A	#N/A	#N/A
					#N/A	#N/A	#N/A	#N/A	#N/A	#N/A
					#N/A	#N/A	#N/A	#N/A	#N/A	#N/A
					#N/A	#N/A	#N/A	#N/A	#N/A	#N/A
					#N/A	#N/A	#N/A	#N/A	#N/A	#N/A
					#N/A	#N/A	#N/A	#N/A	#N/A	#N/A
					#N/A	#N/A	#N/A	#N/A	#N/A	#N/A
					#N/A	#N/A	#N/A	#N/A	#N/A	#N/A
					#N/A	#N/A	#N/A	#N/A	#N/A	#N/A
					#N/A	#N/A	#N/A	#N/A	#N/A	#N/A
					#N/A	#N/A	#N/A	#N/A	#N/A	#N/A
					#N/A	#N/A	#N/A	#N/A	#N/A	#N/A
					#N/A	#N/A	#N/A	#N/A	#N/A	#N/A
					#N/A	#N/A	#N/A	#N/A	#N/A	#N/A
					#N/A	#N/A	#N/A	#N/A	#N/A	#N/A
					#N/A	#N/A	#N/A	#N/A	#N/A	#N/A
					#N/A	#N/A	#N/A	#N/A	#N/A	#N/A
					#N/A	#N/A	#N/A	#N/A	#N/A	#N/A
					#N/A	#N/A	#N/A	#N/A	#N/A	#N/A
					#N/A	#N/A	#N/A	#N/A	#N/A	#N/A
					#N/A	#N/A	#N/A	#N/A	#N/A	#N/A
					#N/A	#N/A	#N/A	#N/A	#N/A	#N/A
					#N/A	#N/A	#N/A	#N/A	#N/A	#N/A
					#N/A	#N/A	#N/A	#N/A	#N/A	#N/A
					#N/A	#N/A	#N/A	#N/A	#N/A	#N/A
					#N/A	#N/A	#N/A	#N/A	#N/A	#N/A
					#N/A	#N/A	#N/A	#N/A	#N/A	#N/A
					#N/A	#N/A	#N/A	#N/A	#N/A	#N/A
					#N/A	#N/A	#N/A	#N/A	#N/A	#N/A
					#N/A	#N/A	#N/A	#N/A	#N/A	#N/A
					#N/A	#N/A	#N/A	#N/A	#N/A	#N/A
					#N/A	#N/A	#N/A	#N/A	#N/A	#N/A
					#N/A	#N/A	#N/A	#N/A	#N/A	#N/A
					#N/A	#N/A	#N/A	#N/A	#N/A	#N/A
					#N/A	#N/A	#N/A	#N/A	#N/A	#N/A
					#N/A	#N/A	#N/A	#N/A	#N/A	#N/A
					#N/A	#N/A	#N/A	#N/A	#N/A	#N/A
					#N/A	#N/A	#N/A	#N/A	#N/A	#N/A
					#N/A	#N/A	#N/A	#N/A	#N/A	#N/A
					#N/A	#N/A	#N/A	#N/A	#N/A	#N/A
					#N/A	#N/A	#N/A	#N/A	#N/A	#N/A
					#N/A	#N/A	#N/A	#N/A	#N/A	#N/A
					#N/A	#N/A	#N/A	#N/A	#N/A	#N/A
					#N/A	#N/A	#N/A	#N/A	#N/A	#N/A
					#N/A	#N/A	#N/A	#N/A	#N/A	#N/A
					#N/A	#N/A	#N/A	#N/A	#N/A	#N/A
					#N/A	#N/A	#N/A	#N/A	#N/A	#N/A
					#N/A	#N/A	#N/A	#N/A	#N/A	#N/A
					#N/A	#N/A	#N/A	#N/A	#N/A	#N/A
					#N/A	#N/A	#N/A	#N/A	#N/A	#N/A
					#N/A	#N/A	#N/A	#N/A	#N/A	#N/A
					#N/A	#N/A	#N/A	#N/A	#N/A	#N/A
					#N/A	#N/A	#N/A	#N/A	#N/A	#N/A
					#N/A	#N/A	#N/A	#N/A	#N/A	#N/A
					#N/A	#N/A	#N/A	#N/A	#N/A	#N/A
					#N/A	#N/A	#N/A	#N/A	#N/A	#N/A
					#N/A	#N/A	#N/A	#N/A	#N/A	#N/A
					#N/A	#N/A	#N/A	#N/A	#N/A	#N/A
					#N/A	#N/A	#N/A	#N/A	#N/A	#N/A
					#N/A	#N/A	#N/A	#N/A	#N/A	#N/A
					#N/A	#N/A	#N/A	#N/A	#N/A	#N/A
					#N/A	#N/A	#N/A	#N/A	#N/A	#N/A
					#N/A	#N/A	#N/A	#N/A	#N/A	#N/A
					#N/A	#N/A	#N/A	#N/A	#N/A	#N/A
					#N/A	#N/A	#N/A	#N/A	#N/A	#N/A
					#N/A	#N/A	#N/A	#N/A	#N/A	#N/A
					#N/A	#N/A	#N/A	#N/A	#N/A	#N/A
					#N/A	#N/A	#N/A	#N/A	#N/A	#N/A
					#N/A	#N/A	#N/A	#N/A	#N/A	#N/A
					#N/A	#N/A	#N/A	#N/A	#N/A	#N/A
					#N/A	#N/A	#N/A	#N/A	#N/A	#N/A
					#N/A	#N/A	#N/A	#N/A	#N/A	#N/A
					#N/A	#N/A	#N/A	#N/A	#N/A	#N/A
					#N/A	#N/A	#N/A	#N/A	#N/A	#N/A
					#N/A	#N/A	#N/A	#N/A	#N/A	#N/A
					#N/A	#N/A	#N/A	#N/A	#N/A	#N/A
					#N/A	#N/A	#N/A	#N/A	#N/A	#N/A
					#N/A	#N/A	#N/A	#N/A	#N/A	#N/A
					#N/A	#N/A	#N/A	#N/A	#N/A	#N/A
					#N/A	#N/A	#N/A	#N/A	#N/A	#N/A
					#N/A	#N/A	#N/A	#N/A	#N/A	#N/A
					#N/A	#N/A	#N/A	#N/A	#N/A	#N/A
					#N/A	#N/A	#N/A	#N/A	#N/A	#N/A
					#N/A	#N/A	#N/A	#N/A	#N/A	#N/A
					#N/A	#N/A	#N/A	#N/A	#N/A	#N/A
					#N/A	#N/A	#N/A	#N/A	#N/A	#N/A
					#N/A	#N/A	#N/A	#N/A	#N/A	#N/A
					#N/A	#N/A	#N/A	#N/A	#N/A	#N/A
					#N/A	#N/A	#N/A	#N/A	#N/A	#N/A
					#N/A	#N/A	#N/A	#N/A	#N/A	#N/A
					#N/A	#N/A	#N/A	#N/A	#N/A	#N/A
					#N/A	#N/A	#N/A	#N/A	#N/A	#N/A
					#N/A	#N/A	#N/A	#N/A	#N/A	#N/A
					#N/A	#N/A	#N/A	#N/A	#N/A	#N/A
					#N/A	#N/A	#N/A	#N/A	#N/A	#N/A
					#N/A	#N/A	#N/A	#N/A	#N/A	#N/A
					#N/A	#N/A	#N/A	#N/A	#N/A	#N/A
					#N/A	#N/A	#N/A	#N/A	#N/A	#N/A
					#N/A	#N/A	#N/A	#N/A	#N/A	#N/A
					#N/A	#N/A	#N/A	#N/A	#N/A	#N/A
					#N/A	#N/A	#N/A	#N/A	#N/A	#N/A
					#N/A	#N/A	#N/A	#N/A	#N/A	#N/A
					#N/A	#N/A	#N/A	#N/A	#N/A	#N/A
					#N/A	#N/A	#N/A	#N/A	#N/A	#N/A
					#N/A	#N/A	#N/A	#N/A	#N/A	#N/A
					#N/A	#N/A	#N/A	#N/A	#N/A	#N/A
					#N/A	#N/A	#N/A	#N/A	#N/A	#N/A
					#N/A	#N/A	#N/A	#N/A	#N/A	#N/A
					#N/A	#N/A	#N/A	#N/A	#N/A	#N/A
					#N/A	#N/A	#N/A	#N/A	#N/A	#N/A
					#N/A	#N/A	#N/A	#N/A	#N/A	#N/A
					#N/A	#N/A	#N/A	#N/A	#N/A	#N/A
					#N/A	#N/A	#N/A	#N/A	#N/A	#N/A
					#N/A	#N/A	#N/A	#N/A	#N/A	#N/A
					#N/A	#N/A	#N/A	#N/A	#N/A	#N/A
					#N/A	#N/A	#N/A	#N/A	#N/A	#N/A
					#N/A	#N/A	#N/A	#N/A	#N/A	#N/A
					#N/A	#N/A	#N/A	#N/A	#N/A	#N/A
					#N/A	#N/A	#N/A	#N/A	#N/A	#N/A
					#N/A	#N/A	#N/A	#N/A	#N/A	#N/A
					#N/A	#N/A	#N/A	#N/A	#N/A	#N/A
					#N/A	#N/A	#N/A	#N/A	#N/A	#N/A
					#N/A	#N/A	#N/A	#N/A	#N/A	#N/A
					#N/A	#N/A	#N/A	#N/A	#N/A	#N/A
					#N/A	#N/A	#N/A	#N/A	#N/A	#N/A
					#N/A	#N/A	#N/A	#N/A	#N/A	#N/A
					#N/A	#N/A	#N/A	#N/A	#N/A	#N/A
					#N/A	#N/A	#N/A	#N/A	#N/A	#N/A
					#N/A	#N/A	#N/A	#N/A	#N/A	#N/A
					#N/A	#N/A	#N/A	#N/A	#N/A	#N/A
					#N/A	#N/A	#N/A	#N/A	#N/A	#N/A
					#N/A	#N/A	#N/A	#N/A	#N/A	#N/A
					#N/A	#N/A	#N/A	#N/A	#N/A	#N/A
					#N/A	#N/A	#N/A	#N/A	#N/A	#N/A
					#N/A	#N/A	#N/A	#N/A	#N/A	#N/A
					#N/A	#N/A	#N/A	#N/A	#N/A	#N/A
					#N/A	#N/A	#N/A	#N/A	#N/A	#N/A
					#N/A	#N/A	#N/A	#N/A	#N/A	#N/A
					#N/A	#N/A	#N/A	#N/A	#N/A	#N/A
					#N/A	#N/A	#N/A	#N/A	#N/A	#N/A
					#N/A	#N/A	#N/A	#N/A	#N/A	#N/A
					#N/A	#N/A	#N/A	#N/A	#N/A	#N/A
					#N/A	#N/A	#N/A	#N/A	#N/A	#N/A
					#N/A	#N/A	#N/A	#N/A	#N/A	#N/A
					#N/A	#N/A	#N/A	#N/A	#N/A	#N/A
					#N/A	#N/A	#N/A	#N/A	#N/A	#N/A
					#N/A	#N/A	#N/A	#N/A	#N/A	#N/A
					#N/A	#N/A	#N/A	#N/A	#N/A	#N/A
					#N/A	#N/A	#N/A	#N/A	#N/A	#N/A
					#N/A	#N/A	#N/A	#N/A	#N/A	#N/A
					#N/A	#N/A	#N/A	#N/A	#N/A	#N/A
					#N/A	#N/A	#N/A	#N/A	#N/A	#N/A
					#N/A	#N/A	#N/A	#N/A	#N/A	#N/A
					#N/A	#N/A	#N/A	#N/A	#N/A	#N/A
					#N/A	#N/A	#N/A	#N/A	#N/A	#N/A
					#N/A	#N/A	#N/A	#N/A	#N/A	#N/A
					#N/A	#N/A	#N/A	#N/A	#N/A	#N/A
					#N/A	#N/A	#N/A	#N/A	#N/A	#N/A
					#N/A	#N/A	#N/A	#N/A	#N/A	#N/A
					#N/A	#N/A	#N/A	#N/A	#N/A	#N/A
					#N/A	#N/A	#N/A	#N/A	#N/A	#N/A
					#N/A	#N/A	#N/A	#N/A	#N/A	#N/A
					#N/A	#N/A	#N/A	#N/A	#N/A	#N/A
					#N/A	#N/A	#N/A	#N/A	#N/A	#N/A
					#N/A	#N/A	#N/A	#N/A	#N/A	#N/A
					#N/A	#N/A	#N/A	#N/A	#N/A	#N/A
					#N/A	#N/A	#N/A	#N/A	#N/A	#N/A
					#N/A	#N/A	#N/A	#N/A	#N/A	#N/A
					#N/A	#N/A	#N/A	#N/A	#N/A	#N/A
					#N/A	#N/A	#N/A	#N/A	#N/A	#N/A
					#N/A	#N/A	#N/A	#N/A	#N/A	#N/A
					#N/A	#N/A	#N/A	#N/A	#N/A	#N/A
					#N/A	#N/A	#N/A	#N/A	#N/A	#N/A
					#N/A	#N/A	#N/A	#N/A	#N/A	#N/A
					#N/A	#N/A	#N/A	#N/A	#N/A	#N/A
					#N/A	#N/A	#N/A	#N/A	#N/A	#N/A
					#N/A	#N/A	#N/A	#N/A	#N/A	#N/A
					#N/A	#N/A	#N/A	#N/A	#N/A	#N/A
					#N/A	#N/A	#N/A	#N/A	#N/A	#N/A
					#N/A	#N/A	#N/A	#N/A	#N/A	#N/A
					#N/A	#N/A	#N/A	#N/A	#N/A	#N/A
					#N/A	#N/A	#N/A	#N/A	#N/A	#N/A
					#N/A	#N/A	#N/A	#N/A	#N/A	#N/A
					#N/A	#N/A	#N/A	#N/A	#N/A	#N/A
					#N/A	#N/A	#N/A	#N/A	#N/A	#N/A
					#N/A	#N/A	#N/A	#N/A	#N/A	#N/A
					#N/A	#N/A	#N/A	#N/A	#N/A	#N/A
					#N/A	#N/A	#N/A	#N/A	#N/A	#N/A
					#N/A	#N/A	#N/A	#N/A	#N/A	#N/A
					#N/A	#N/A	#N/A	#N/A	#N/A	#N/A
					#N/A	#N/A	#N/A	#N/A	#N/A	#N/A
					#N/A	#N/A	#N/A	#N/A	#N/A	#N/A
					#N/A	#N/A	#N/A	#N/A	#N/A	#N/A
					#N/A	#N/A	#N/A	#N/A	#N/A	#N/A
					#N/A	#N/A	#N/A	#N/A	#N/A	#N/A
					#N/A	#N/A	#N/A	#N/A	#N/A	#N/A
					#N/A	#N/A	#N/A	#N/A	#N/A	#N/A
					#N/A	#N/A	#N/A	#N/A	#N/A	#N/A
					#N/A	#N/A	#N/A	#N/A	#N/A	#N/A
					#N/A	#N/A	#N/A	#N/A	#N/A	#N/A
					#N/A	#N/A	#N/A	#N/A	#N/A	#N/A
					#N/A	#N/A	#N/A	#N/A	#N/A	#N/A
					#N/A	#N/A	#N/A	#N/A	#N/A	#N/A
					#N/A	#N/A	#N/A	#N/A	#N/A	#N/A
					#N/A	#N/A	#N/A	#N/A	#N/A	#N/A
					#N/A	#N/A	#N/A	#N/A	#N/A	#N/A
					#N/A	#N/A	#N/A	#N/A	#N/A	#N/A
					#N/A	#N/A	#N/A	#N/A	#N/A	#N/A
					#N/A	#N/A	#N/A	#N/A	#N/A	#N/A
					#N/A	#N/A	#N/A	#N/A	#N/A	#N/A
					#N/A	#N/A	#N/A	#N/A	#N/A	#N/A
					#N/A	#N/A	#N/A	#N/A	#N/A	#N/A
					#N/A	#N/A	#N/A	#N/A	#N/A	#N/A
					#N/A	#N/A	#N/A	#N/A	#N/A	#N/A
					#N/A	#N/A	#N/A	#N/A	#N/A	#N/A
					#N/A	#N/A	#N/A	#N/A	#N/A	#N/A
					#N/A	#N/A	#N/A	#N/A	#N/A	#N/A
					#N/A	#N/A	#N/A	#N/A	#N/A	#N/A
					#N/A	#N/A	#N/A	#N/A	#N/A	#N/A
					#N/A	#N/A	#N/A	#N/A	#N/A	#N/A
					#N/A	#N/A	#N/A	#N/A	#N/A	#N/A
					#N/A	#N/A	#N/A	#N/A	#N/A	#N/A
					#N/A	#N/A	#N/A	#N/A	#N/A	#N/A
					#N/A	#N/A	#N/A	#N/A	#N/A	#N/A
					#N/A	#N/A	#N/A	#N/A	#N/A	#N/A
					#N/A	#N/A	#N/A	#N/A	#N/A	#N/A
					#N/A	#N/A	#N/A	#N/A	#N/A	#N/A
					#N/A	#N/A	#N/A	#N/A	#N/A	#N/A
					#N/A	#N/A	#N/A	#N/A	#N/A	#N/A
					#N/A	#N/A	#N/A	#N/A	#N/A	#N/A
					#N/A	#N/A	#N/A	#N/A	#N/A	#N/A
					#N/A	#N/A	#N/A	#N/A	#N/A	#N/A
					#N/A	#N/A	#N/A	#N/A	#N/A	#N/A
					#N/A	#N/A	#N/A	#N/A	#N/A	#N/A
					#N/A	#N/A	#N/A	#N/A	#N/A	#N/A
					#N/A	#N/A	#N/A	#N/A	#N/A	#N/A
					#N/A	#N/A	#N/A	#N/A	#N/A	#N/A
					#N/A	#N/A	#N/A	#N/A	#N/A	#N/A
					#N/A	#N/A	#N/A	#N/A	#N/A	#N/A
					#N/A	#N/A	#N/A	#N/A	#N/A	#N/A
					#N/A	#N/A	#N/A	#N/A	#N/A	#N/A
					#N/A	#N/A	#N/A	#N/A	#N/A	#N/A
					#N/A	#N/A	#N/A	#N/A	#N/A	#N/A
					#N/A	#N/A	#N/A	#N/A	#N/A	#N/A
					#N/A	#N/A	#N/A	#N/A	#N/A	#N/A
					#N/A	#N/A	#N/A	#N/A	#N/A	#N/A
					#N/A	#N/A	#N/A	#N/A	#N/A	#N/A
					#N/A	#N/A	#N/A	#N/A	#N/A	#N/A
					#N/A	#N/A	#N/A	#N/A	#N/A	#N/A
					#N/A	#N/A	#N/A	#N/A	#N/A	#N/A
					#N/A	#N/A	#N/A	#N/A	#N/A	#N/A
					#N/A	#N/A	#N/A	#N/A	#N/A	#N/A
					#N/A	#N/A	#N/A	#N/A	#N/A	#N/A
					#N/A	#N/A	#N/A	#N/A	#N/A	#N/A
					#N/A	#N/A	#N/A	#N/A	#N/A	#N/A
					#N/A	#N/A	#N/A	#N/A	#N/A	#N/A
					#N/A	#N/A	#N/A	#N/A	#N/A	#N/A
					#N/A	#N/A	#N/A	#N/A	#N/A	#N/A
					#N/A	#N/A	#N/A	#N/A	#N/A	#N/A
					#N/A	#N/A	#N/A	#N/A	#N/A	#N/A
					#N/A	#N/A	#N/A	#N/A	#N/A	#N/A
					#N/A	#N/A	#N/A	#N/A	#N/A	#N/A
					#N/A	#N/A	#N/A	#N/A	#N/A	#N/A
					#N/A	#N/A	#N/A	#N/A	#N/A	#N/A
					#N/A	#N/A	#N/A	#N/A	#N/A	#N/A
					#N/A	#N/A	#N/A	#N/A	#N/A	#N/A
					#N/A	#N/A	#N/A	#N/A	#N/A	#N/A
					#N/A	#N/A	#N/A	#N/A	#N/A	#N/A
					#N/A	#N/A	#N/A	#N/A	#N/A	#N/A
					#N/A	#N/A	#N/A	#N/A	#N/A	#N/A
					#N/A	#N/A	#N/A	#N/A	#N/A	#N/A
					#N/A	#N/A	#N/A	#N/A	#N/A	#N/A
					#N/A	#N/A	#N/A	#N/A	#N/A	#N/A
					#N/A	#N/A	#N/A	#N/A	#N/A	#N/A
					#N/A	#N/A	#N/A	#N/A	#N/A	#N/A
					#N/A	#N/A	#N/A	#N/A	#N/A	#N/A
					#N/A	#N/A	#N/A	#N/A	#N/A	#N/A
					#N/A	#N/A	#N/A	#N/A	#N/A	#N/A
					#N/A	#N/A	#N/A	#N/A	#N/A	#N/A
					#N/A	#N/A	#N/A	#N/A	#N/A	#N/A
					#N/A	#N/A	#N/A	#N/A	#N/A	#N/A
					#N/A	#N/A	#N/A	#N/A	#N/A	#N/A
					#N/A	#N/A	#N/A	#N/A	#N/A	#N/A
					#N/A	#N/A	#N/A	#N/A	#N/A	#N/A
					#N/A	#N/A	#N/A	#N/A	#N/A	#N/A
					#N/A	#N/A	#N/A	#N/A	#N/A	#N/A
					#N/A	#N/A	#N/A	#N/A	#N/A	#N/A
					#N/A	#N/A	#N/A	#N/A	#N/A	#N/A
					#N/A	#N/A	#N/A	#N/A	#N/A	#N/A
					#N/A	#N/A	#N/A	#N/A	#N/A	#N/A
					#N/A	#N/A	#N/A	#N/A	#N/A	#N/A
					#N/A	#N/A	#N/A	#N/A	#N/A	#N/A
					#N/A	#N/A	#N/A	#N/A	#N/A	#N/A
					#N/A	#N/A	#N/A	#N/A	#N/A	#N/A
					#N/A	#N/A	#N/A	#N/A	#N/A	#N/A
					#N/A	#N/A	#N/A	#N/A	#N/A	#N/A
					#N/A	#N/A	#N/A	#N/A	#N/A	#N/A
					#N/A	#N/A	#N/A	#N/A	#N/A	#N/A
					#N/A	#N/A	#N/A	#N/A	#N/A	#N/A
					#N/A	#N/A	#N/A	#N/A	#N/A	#N/A
					#N/A	#N/A	#N/A	#N/A	#N/A	#N/A
					#N/A	#N/A	#N/A	#N/A	#N/A	#N/A
					#N/A	#N/A	#N/A	#N/A	#N/A	#N/A
					#N/A	#N/A	#N/A	#N/A	#N/A	#N/A
					#N/A	#N/A	#N/A	#N/A	#N/A	#N/A
					#N/A	#N/A	#N/A	#N/A	#N/A	#N/A
					#N/A	#N/A	#N/A	#N/A	#N/A	#N/A
					#N/A	#N/A	#N/A	#N/A	#N/A	#N/A
					#N/A	#N/A	#N/A	#N/A	#N/A	#N/A
					#N/A	#N/A	#N/A	#N/A	#N/A	#N/A
					#N/A	#N/A	#N/A	#N/A	#N/A	#N/A
					#N/A	#N/A	#N/A	#N/A	#N/A	#N/A
					#N/A	#N/A	#N/A	#N/A	#N/A	#N/A
					#N/A	#N/A	#N/A	#N/A	#N/A	#N/A
					#N/A	#N/A	#N/A	#N/A	#N/A	#N/A
					#N/A	#N/A	#N/A	#N/A	#N/A	#N/A
					#N/A	#N/A	#N/A	#N/A	#N/A	#N/A
					#N/A	#N/A	#N/A	#N/A	#N/A	#N/A
					#N/A	#N/A	#N/A	#N/A	#N/A	#N/A
					#N/A	#N/A	#N/A	#N/A	#N/A	#N/A
					#N/A	#N/A	#N/A	#N/A	#N/A	#N/A
					#N/A	#N/A	#N/A	#N/A	#N/A	#N/A
					#N/A	#N/A	#N/A	#N/A	#N/A	#N/A
					#N/A	#N/A	#N/A	#N/A	#N/A	#N/A
					#N/A	#N/A	#N/A	#N/A	#N/A	#N/A
					#N/A	#N/A	#N/A	#N/A	#N/A	#N/A
					#N/A	#N/A	#N/A	#N/A	#N/A	#N/A
					#N/A	#N/A	#N/A	#N/A	#N/A	#N/A
					#N/A	#N/A	#N/A	#N/A	#N/A	#N/A
					#N/A	#N/A	#N/A	#N/A	#N/A	#N/A
					#N/A	#N/A	#N/A	#N/A	#N/A	#N/A
					#N/A	#N/A	#N/A	#N/A	#N/A	#N/A
					#N/A	#N/A	#N/A	#N/A	#N/A	#N/A
					#N/A	#N/A	#N/A	#N/A	#N/A	#N/A
					#N/A	#N/A	#N/A	#N/A	#N/A	#N/A
					#N/A	#N/A	#N/A	#N/A	#N/A	#N/A
					#N/A	#N/A	#N/A	#N/A	#N/A	#N/A
					#N/A	#N/A	#N/A	#N/A	#N/A	#N/A
					#N/A	#N/A	#N/A	#N/A	#N/A	#N/A
					#N/A	#N/A	#N/A	#N/A	#N/A	#N/A
					#N/A	#N/A	#N/A	#N/A	#N/A	#N/A
					#N/A	#N/A	#N/A	#N/A	#N/A	#N/A
					#N/A	#N/A	#N/A	#N/A	#N/A	#N/A
					#N/A	#N/A	#N/A	#N/A	#N/A	#N/A
					#N/A	#N/A	#N/A	#N/A	#N/A	#N/A
					#N/A	#N/A	#N/A	#N/A	#N/A	#N/A
					#N/A	#N/A	#N/A	#N/A	#N/A	#N/A
					#N/A	#N/A	#N/A	#N/A	#N/A	#N/A
					#N/A	#N/A	#N/A	#N/A	#N/A	#N/A
					#N/A	#N/A	#N/A	#N/A	#N/A	#N/A
					#N/A	#N/A	#N/A	#N/A	#N/A	#N/A
					#N/A	#N/A	#N/A	#N/A	#N/A	#N/A
					#N/A	#N/A	#N/A	#N/A	#N/A	#N/A
					#N/A	#N/A	#N/A	#N/A	#N/A	#N/A
					#N/A	#N/A	#N/A	#N/A	#N/A	#N/A
					#N/A	#N/A	#N/A	#N/A	#N/A	#N/A
					#N/A	#N/A	#N/A	#N/A	#N/A	#N/A
					#N/A	#N/A	#N/A	#N/A	#N/A	#N/A
					#N/A	#N/A	#N/A	#N/A	#N/A	#N/A
					#N/A	#N/A	#N/A	#N/A	#N/A	#N/A
					#N/A	#N/A	#N/A	#N/A	#N/A	#N/A
					#N/A	#N/A	#N/A	#N/A	#N/A	#N/A
					#N/A	#N/A	#N/A	#N/A	#N/A	#N/A
					#N/A	#N/A	#N/A	#N/A	#N/A	#N/A
					#N/A	#N/A	#N/A	#N/A	#N/A	#N/A
					#N/A	#N/A	#N/A	#N/A	#N/A	#N/A
					#N/A	#N/A	#N/A	#N/A	#N/A	#N/A
					#N/A	#N/A	#N/A	#N/A	#N/A	#N/A
					#N/A	#N/A	#N/A	#N/A	#N/A	#N/A
					#N/A	#N/A	#N/A	#N/A	#N/A	#N/A
					#N/A	#N/A	#N/A	#N/A	#N/A	#N/A
					#N/A	#N/A	#N/A	#N/A	#N/A	#N/A
					#N/A	#N/A	#N/A	#N/A	#N/A	#N/A
					#N/A	#N/A	#N/A	#N/A	#N/A	#N/A
					#N/A	#N/A	#N/A	#N/A	#N/A	#N/A
					#N/A	#N/A	#N/A	#N/A	#N/A	#N/A
					#N/A	#N/A	#N/A	#N/A	#N/A	#N/A
					#N/A	#N/A	#N/A	#N/A	#N/A	#N/A
					#N/A	#N/A	#N/A	#N/A	#N/A	#N/A
					#N/A	#N/A	#N/A	#N/A	#N/A	#N/A
					#N/A	#N/A	#N/A	#N/A	#N/A	#N/A
					#N/A	#N/A	#N/A	#N/A	#N/A	#N/A
					#N/A	#N/A	#N/A	#N/A	#N/A	#N/A
					#N/A	#N/A	#N/A	#N/A	#N/A	#N/A
					#N/A	#N/A	#N/A	#N/A	#N/A	#N/A
					#N/A	#N/A	#N/A	#N/A	#N/A	#N/A
					#N/A	#N/A	#N/A	#N/A	#N/A	#N/A
					#N/A	#N/A	#N/A	#N/A	#N/A	#N/A
					#N/A	#N/A	#N/A	#N/A	#N/A	#N/A
					#N/A	#N/A	#N/A	#N/A	#N/A	#N/A
					#N/A	#N/A	#N/A	#N/A	#N/A	#N/A
					#N/A	#N/A	#N/A	#N/A	#N/A	#N/A
					#N/A	#N/A	#N/A	#N/A	#N/A	#N/A
					#N/A	#N/A	#N/A	#N/A	#N/A	#N/A
					#N/A	#N/A	#N/A	#N/A	#N/A	#N/A
					#N/A	#N/A	#N/A	#N/A	#N/A	#N/A
					#N/A	#N/A	#N/A	#N/A	#N/A	#N/A
					#N/A	#N/A	#N/A	#N/A	#N/A	#N/A
					#N/A	#N/A	#N/A	#N/A	#N/A	#N/A
					#N/A	#N/A	#N/A	#N/A	#N/A	#N/A
					#N/A	#N/A	#N/A	#N/A	#N/A	#N/A
					#N/A	#N/A	#N/A	#N/A	#N/A	#N/A
					#N/A	#N/A	#N/A	#N/A	#N/A	#N/A
					#N/A	#N/A	#N/A	#N/A	#N/A	#N/A
					#N/A	#N/A	#N/A	#N/A	#N/A	#N/A
					#N/A	#N/A	#N/A	#N/A	#N/A	#N/A
					#N/A	#N/A	#N/A	#N/A	#N/A	#N/A
					#N/A	#N/A	#N/A	#N/A	#N/A	#N/A
					#N/A	#N/A	#N/A	#N/A	#N/A	#N/A
					#N/A	#N/A	#N/A	#N/A	#N/A	#N/A
					#N/A	#N/A	#N/A	#N/A	#N/A	#N/A
					#N/A	#N/A	#N/A	#N/A	#N/A	#N/A
					#N/A	#N/A	#N/A	#N/A	#N/A	#N/A
					#N/A	#N/A	#N/A	#N/A	#N/A	#N/A
					#N/A	#N/A	#N/A	#N/A	#N/A	#N/A
					#N/A	#N/A	#N/A	#N/A	#N/A	#N/A
					#N/A	#N/A	#N/A	#N/A	#N/A	#N/A
					#N/A	#N/A	#N/A	#N/A	#N/A	#N/A
					#N/A	#N/A	#N/A	#N/A	#N/A	#N/A
					#N/A	#N/A	#N/A	#N/A	#N/A	#N/A
					#N/A	#N/A	#N/A	#N/A	#N/A	#N/A
					#N/A	#N/A	#N/A	#N/A	#N/A	#N/A
					#N/A	#N/A	#N/A	#N/A	#N/A	#N/A
					#N/A	#N/A	#N/A	#N/A	#N/A	#N/A
					#N/A	#N/A	#N/A	#N/A	#N/A	#N/A
					#N/A	#N/A	#N/A	#N/A	#N/A	#N/A
					#N/A	#N/A	#N/A	#N/A	#N/A	#N/A
					#N/A	#N/A	#N/A	#N/A	#N/A	#N/A
					#N/A	#N/A	#N/A	#N/A	#N/A	#N/A
					#N/A	#N/A	#N/A	#N/A	#N/A	#N/A
					#N/A	#N/A	#N/A	#N/A	#N/A	#N/A
					#N/A	#N/A	#N/A	#N/A	#N/A	#N/A
					#N/A	#N/A	#N/A	#N/A	#N/A	#N/A
					#N/A	#N/A	#N/A	#N/A	#N/A	#N/A
					#N/A	#N/A	#N/A	#N/A	#N/A	#N/A
					#N/A	#N/A	#N/A	#N/A	#N/A	#N/A
					#N/A	#N/A	#N/A	#N/A	#N/A	#N/A
					#N/A	#N/A	#N/A	#N/A	#N/A	#N/A
					#N/A	#N/A	#N/A	#N/A	#N/A	#N/A
					#N/A	#N/A	#N/A	#N/A	#N/A	#N/A
					#N/A	#N/A	#N/A	#N/A	#N/A	#N/A
					#N/A	#N/A	#N/A	#N/A	#N/A	#N/A
					#N/A	#N/A	#N/A	#N/A	#N/A	#N/A
					#N/A	#N/A	#N/A	#N/A	#N/A	#N/A
					#N/A	#N/A	#N/A	#N/A	#N/A	#N/A
					#N/A	#N/A	#N/A	#N/A	#N/A	#N/A
					#N/A	#N/A	#N/A	#N/A	#N/A	#N/A
					#N/A	#N/A	#N/A	#N/A	#N/A	#N/A
					#N/A	#N/A	#N/A	#N/A	#N/A	#N/A
					#N/A	#N/A	#N/A	#N/A	#N/A	#N/A
					#N/A	#N/A	#N/A	#N/A	#N/A	#N/A
					#N/A	#N/A	#N/A	#N/A	#N/A	#N/A
					#N/A	#N/A	#N/A	#N/A	#N/A	#N/A
					#N/A	#N/A	#N/A	#N/A	#N/A	#N/A
					#N/A	#N/A	#N/A	#N/A	#N/A	#N/A
					#N/A	#N/A	#N/A	#N/A	#N/A	#N/A
					#N/A	#N/A	#N/A	#N/A	#N/A	#N/A
					#N/A	#N/A	#N/A	#N/A	#N/A	#N/A
					#N/A	#N/A	#N/A	#N/A	#N/A	#N/A
					#N/A	#N/A	#N/A	#N/A	#N/A	#N/A
					#N/A	#N/A	#N/A	#N/A	#N/A	#N/A
					#N/A	#N/A	#N/A	#N/A	#N/A	#N/A
					#N/A	#N/A	#N/A	#N/A	#N/A	#N/A
					#N/A	#N/A	#N/A	#N/A	#N/A	#N/A
					#N/A	#N/A	#N/A	#N/A	#N/A	#N/A
					#N/A	#N/A	#N/A	#N/A	#N/A	#N/A
					#N/A	#N/A	#N/A	#N/A	#N/A	#N/A
					#N/A	#N/A	#N/A	#N/A	#N/A	#N/A
					#N/A	#N/A	#N/A	#N/A	#N/A	#N/A
					#N/A	#N/A	#N/A	#N/A	#N/A	#N/A
					#N/A	#N/A	#N/A	#N/A	#N/A	#N/A
					#N/A	#N/A	#N/A	#N/A	#N/A	#N/A
					#N/A	#N/A	#N/A	#N/A	#N/A	#N/A
					#N/A	#N/A	#N/A	#N/A	#N/A	#N/A
					#N/A	#N/A	#N/A	#N/A	#N/A	#N/A
					#N/A	#N/A	#N/A	#N/A	#N/A	#N/A
					#N/A	#N/A	#N/A	#N/A	#N/A	#N/A
					#N/A	#N/A	#N/A	#N/A	#N/A	#N/A
					#N/A	#N/A	#N/A	#N/A	#N/A	#N/A
					#N/A	#N/A	#N/A	#N/A	#N/A	#N/A
					#N/A	#N/A	#N/A	#N/A	#N/A	#N/A
					#N/A	#N/A	#N/A	#N/A	#N/A	#N/A
					#N/A	#N/A	#N/A	#N/A	#N/A	#N/A
					#N/A	#N/A	#N/A	#N/A	#N/A	#N/A
					#N/A	#N/A	#N/A	#N/A	#N/A	#N/A
					#N/A	#N/A	#N/A	#N/A	#N/A	#N/A
					#N/A	#N/A	#N/A	#N/A	#N/A	#N/A
					#N/A	#N/A	#N/A	#N/A	#N/A	#N/A
					#N/A	#N/A	#N/A	#N/A	#N/A	#N/A
					#N/A	#N/A	#N/A	#N/A	#N/A	#N/A
					#N/A	#N/A	#N/A	#N/A	#N/A	#N/A
					#N/A	#N/A	#N/A	#N/A	#N/A	#N/A
					#N/A	#N/A	#N/A	#N/A	#N/A	#N/A
					#N/A	#N/A	#N/A	#N/A	#N/A	#N/A
					#N/A	#N/A	#N/A	#N/A	#N/A	#N/A
					#N/A	#N/A	#N/A	#N/A	#N/A	#N/A
					#N/A	#N/A	#N/A	#N/A	#N/A	#N/A
					#N/A	#N/A	#N/A	#N/A	#N/A	#N/A
					#N/A	#N/A	#N/A	#N/A	#N/A	#N/A
					#N/A	#N/A	#N/A	#N/A	#N/A	#N/A
					#N/A	#N/A	#N/A	#N/A	#N/A	#N/A
					#N/A	#N/A	#N/A	#N/A	#N/A	#N/A
					#N/A	#N/A	#N/A	#N/A	#N/A	#N/A
					#N/A	#N/A	#N/A	#N/A	#N/A	#N/A
					#N/A	#N/A	#N/A	#N/A	#N/A	#N/A
					#N/A	#N/A	#N/A	#N/A	#N/A	#N/A
					#N/A	#N/A	#N/A	#N/A	#N/A	#N/A
					#N/A	#N/A	#N/A	#N/A	#N/A	#N/A
					#N/A	#N/A	#N/A	#N/A	#N/A	#N/A
					#N/A	#N/A	#N/A	#N/A	#N/A	#N/A
					#N/A	#N/A	#N/A	#N/A	#N/A	#N/A
					#N/A	#N/A	#N/A	#N/A	#N/A	#N/A
					#N/A	#N/A	#N/A	#N/A	#N/A	#N/A
					#N/A	#N/A	#N/A	#N/A	#N/A	#N/A
					#N/A	#N/A	#N/A	#N/A	#N/A	#N/A
					#N/A	#N/A	#N/A	#N/A	#N/A	#N/A
					#N/A	#N/A	#N/A	#N/A	#N/A	#N/A
					#N/A	#N/A	#N/A	#N/A	#N/A	#N/A
					#N/A	#N/A	#N/A	#N/A	#N/A	#N/A
					#N/A	#N/A	#N/A	#N/A	#N/A	#N/A
					#N/A	#N/A	#N/A	#N/A	#N/A	#N/A
					#N/A	#N/A	#N/A	#N/A	#N/A	#N/A
					#N/A	#N/A	#N/A	#N/A	#N/A	#N/A
					#N/A	#N/A	#N/A	#N/A	#N/A	#N/A
					#N/A	#N/A	#N/A	#N/A	#N/A	#N/A
					#N/A	#N/A	#N/A	#N/A	#N/A	#N/A
					#N/A	#N/A	#N/A	#N/A	#N/A	#N/A
					#N/A	#N/A	#N/A	#N/A	#N/A	#N/A
					#N/A	#N/A	#N/A	#N/A	#N/A	#N/A
					#N/A	#N/A	#N/A	#N/A	#N/A	#N/A
					#N/A	#N/A	#N/A	#N/A	#N/A	#N/A
					#N/A	#N/A	#N/A	#N/A	#N/A	#N/A
					#N/A	#N/A	#N/A	#N/A	#N/A	#N/A
					#N/A	#N/A	#N/A	#N/A	#N/A	#N/A
					#N/A	#N/A	#N/A	#N/A	#N/A	#N/A
					#N/A	#N/A	#N/A	#N/A	#N/A	#N/A
					#N/A	#N/A	#N/A	#N/A	#N/A	#N/A
					#N/A	#N/A	#N/A	#N/A	#N/A	#N/A
					#N/A	#N/A	#N/A	#N/A	#N/A	#N/A
					#N/A	#N/A	#N/A	#N/A	#N/A	#N/A
					#N/A	#N/A	#N/A	#N/A	#N/A	#N/A
					#N/A	#N/A	#N/A	#N/A	#N/A	#N/A
					#N/A	#N/A	#N/A	#N/A	#N/A	#N/A
					#N/A	#N/A	#N/A	#N/A	#N/A	#N/A
					#N/A	#N/A	#N/A	#N/A	#N/A	#N/A
					#N/A	#N/A	#N/A	#N/A	#N/A	#N/A
					#N/A	#N/A	#N/A	#N/A	#N/A	#N/A
					#N/A	#N/A	#N/A	#N/A	#N/A	#N/A
					#N/A	#N/A	#N/A	#N/A	#N/A	#N/A
					#N/A	#N/A	#N/A	#N/A	#N/A	#N/A
					#N/A	#N/A	#N/A	#N/A	#N/A	#N/A
					#N/A	#N/A	#N/A	#N/A	#N/A	#N/A
					#N/A	#N/A	#N/A	#N/A	#N/A	#N/A
					#N/A	#N/A	#N/A	#N/A	#N/A	#N/A
					#N/A	#N/A	#N/A	#N/A	#N/A	#N/A
					#N/A	#N/A	#N/A	#N/A	#N/A	#N/A
					#N/A	#N/A	#N/A	#N/A	#N/A	#N/A
					#N/A	#N/A	#N/A	#N/A	#N/A	#N/A
					#N/A	#N/A	#N/A	#N/A	#N/A	#N/A
					#N/A	#N/A	#N/A	#N/A	#N/A	#N/A
					#N/A	#N/A	#N/A	#N/A	#N/A	#N/A
					#N/A	#N/A	#N/A	#N/A	#N/A	#N/A
					#N/A	#N/A	#N/A	#N/A	#N/A	#N/A
					#N/A	#N/A	#N/A	#N/A	#N/A	#N/A
					#N/A	#N/A	#N/A	#N/A	#N/A	#N/A
					#N/A	#N/A	#N/A	#N/A	#N/A	#N/A
					#N/A	#N/A	#N/A	#N/A	#N/A	#N/A
					#N/A	#N/A	#N/A	#N/A	#N/A	#N/A
					#N/A	#N/A	#N/A	#N/A	#N/A	#N/A
					#N/A	#N/A	#N/A	#N/A	#N/A	#N/A
					#N/A	#N/A	#N/A	#N/A	#N/A	#N/A
					#N/A	#N/A	#N/A	#N/A	#N/A	#N/A
					#N/A	#N/A	#N/A	#N/A	#N/A	#N/A
					#N/A	#N/A	#N/A	#N/A	#N/A	#N/A
					#N/A	#N/A	#N/A	#N/A	#N/A	#N/A
					#N/A	#N/A	#N/A	#N/A	#N/A	#N/A
					#N/A	#N/A	#N/A	#N/A	#N/A	#N/A
					#N/A	#N/A	#N/A	#N/A	#N/A	#N/A
					#N/A	#N/A	#N/A	#N/A	#N/A	#N/A
					#N/A	#N/A	#N/A	#N/A	#N/A	#N/A
					#N/A	#N/A	#N/A	#N/A	#N/A	#N/A
					#N/A	#N/A	#N/A	#N/A	#N/A	#N/A
					#N/A	#N/A	#N/A	#N/A	#N/A	#N/A
					#N/A	#N/A	#N/A	#N/A	#N/A	#N/A
					#N/A	#N/A	#N/A	#N/A	#N/A	#N/A
					#N/A	#N/A	#N/A	#N/A	#N/A	#N/A
					#N/A	#N/A	#N/A	#N/A	#N/A	#N/A
					#N/A	#N/A	#N/A	#N/A	#N/A	#N/A
					#N/A	#N/A	#N/A	#N/A	#N/A	#N/A
					#N/A	#N/A	#N/A	#N/A	#N/A	#N/A
					#N/A	#N/A	#N/A	#N/A	#N/A	#N/A
					#N/A	#N/A	#N/A	#N/A	#N/A	#N/A
					#N/A	#N/A	#N/A	#N/A	#N/A	#N/A
					#N/A	#N/A	#N/A	#N/A	#N/A	#N/A
					#N/A	#N/A	#N/A	#N/A	#N/A	#N/A
					#N/A	#N/A	#N/A	#N/A	#N/A	#N/A
					#N/A	#N/A	#N/A	#N/A	#N/A	#N/A
					#N/A	#N/A	#N/A	#N/A	#N/A	#N/A
					#N/A	#N/A	#N/A	#N/A	#N/A	#N/A
					#N/A	#N/A	#N/A	#N/A	#N/A	#N/A
					#N/A	#N/A	#N/A	#N/A	#N/A	#N/A
					#N/A	#N/A	#N/A	#N/A	#N/A	#N/A
					#N/A	#N/A	#N/A	#N/A	#N/A	#N/A
					#N/A	#N/A	#N/A	#N/A	#N/A	#N/A
					#N/A	#N/A	#N/A	#N/A	#N/A	#N/A
					#N/A	#N/A	#N/A	#N/A	#N/A	#N/A
					#N/A	#N/A	#N/A	#N/A	#N/A	#N/A
					#N/A	#N/A	#N/A	#N/A	#N/A	#N/A
					#N/A	#N/A	#N/A	#N/A	#N/A	#N/A
					#N/A	#N/A	#N/A	#N/A	#N/A	#N/A
					#N/A	#N/A	#N/A	#N/A	#N/A	#N/A
					#N/A	#N/A	#N/A	#N/A	#N/A	#N/A
					#N/A	#N/A	#N/A	#N/A	#N/A	#N/A
					#N/A	#N/A	#N/A	#N/A	#N/A	#N/A
					#N/A	#N/A	#N/A	#N/A	#N/A	#N/A
					#N/A	#N/A	#N/A	#N/A	#N/A	#N/A
					#N/A	#N/A	#N/A	#N/A	#N/A	#N/A
					#N/A	#N/A	#N/A	#N/A	#N/A	#N/A
					#N/A	#N/A	#N/A	#N/A	#N/A	#N/A
					#N/A	#N/A	#N/A	#N/A	#N/A	#N/A
					#N/A	#N/A	#N/A	#N/A	#N/A	#N/A
					#N/A	#N/A	#N/A	#N/A	#N/A	#N/A
					#N/A	#N/A	#N/A	#N/A	#N/A	#N/A
					#N/A	#N/A	#N/A	#N/A	#N/A	#N/A
					#N/A	#N/A	#N/A	#N/A	#N/A	#N/A
					#N/A	#N/A	#N/A	#N/A	#N/A	#N/A
					#N/A	#N/A	#N/A	#N/A	#N/A	#N/A
					#N/A	#N/A	#N/A	#N/A	#N/A	#N/A
					#N/A	#N/A	#N/A	#N/A	#N/A	#N/A
					#N/A	#N/A	#N/A	#N/A	#N/A	#N/A
					#N/A	#N/A	#N/A	#N/A	#N/A	#N/A
					#N/A	#N/A	#N/A	#N/A	#N/A	#N/A
					#N/A	#N/A	#N/A	#N/A	#N/A	#N/A
					#N/A	#N/A	#N/A	#N/A	#N/A	#N/A
					#N/A	#N/A	#N/A	#N/A	#N/A	#N/A
					#N/A	#N/A	#N/A	#N/A	#N/A	#N/A
					#N/A	#N/A	#N/A	#N/A	#N/A	#N/A
					#N/A	#N/A	#N/A	#N/A	#N/A	#N/A
					#N/A	#N/A	#N/A	#N/A	#N/A	#N/A
					#N/A	#N/A	#N/A	#N/A	#N/A	#N/A
					#N/A	#N/A	#N/A	#N/A	#N/A	#N/A
					#N/A	#N/A	#N/A	#N/A	#N/A	#N/A
					#N/A	#N/A	#N/A	#N/A	#N/A	#N/A
					#N/A	#N/A	#N/A	#N/A	#N/A	#N/A
					#N/A	#N/A	#N/A	#N/A	#N/A	#N/A
					#N/A	#N/A	#N/A	#N/A	#N/A	#N/A
					#N/A	#N/A	#N/A	#N/A	#N/A	#N/A
					#N/A	#N/A	#N/A	#N/A	#N/A	#N/A
					#N/A	#N/A	#N/A	#N/A	#N/A	#N/A
					#N/A	#N/A	#N/A	#N/A	#N/A	#N/A
					#N/A	#N/A	#N/A	#N/A	#N/A	#N/A
					#N/A	#N/A	#N/A	#N/A	#N/A	#N/A
					#N/A	#N/A	#N/A	#N/A	#N/A	#N/A
					#N/A	#N/A	#N/A	#N/A	#N/A	#N/A
					#N/A	#N/A	#N/A	#N/A	#N/A	#N/A
					#N/A	#N/A	#N/A	#N/A	#N/A	#N/A
					#N/A	#N/A	#N/A	#N/A	#N/A	#N/A
					#N/A	#N/A	#N/A	#N/A	#N/A	#N/A
					#N/A	#N/A	#N/A	#N/A	#N/A	#N/A
					#N/A	#N/A	#N/A	#N/A	#N/A	#N/A
					#N/A	#N/A	#N/A	#N/A	#N/A	#N/A
					#N/A	#N/A	#N/A	#N/A	#N/A	#N/A
					#N/A	#N/A	#N/A	#N/A	#N/A	#N/A
					#N/A	#N/A	#N/A	#N/A	#N/A	#N/A
					#N/A	#N/A	#N/A	#N/A	#N/A	#N/A
					#N/A	#N/A	#N/A	#N/A	#N/A	#N/A
					#N/A	#N/A	#N/A	#N/A	#N/A	#N/A
					#N/A	#N/A	#N/A	#N/A	#N/A	#N/A
					#N/A	#N/A	#N/A	#N/A	#N/A	#N/A
					#N/A	#N/A	#N/A	#N/A	#N/A	#N/A
					#N/A	#N/A	#N/A	#N/A	#N/A	#N/A
					#N/A	#N/A	#N/A	#N/A	#N/A	#N/A
					#N/A	#N/A	#N/A	#N/A	#N/A	#N/A
					#N/A	#N/A	#N/A	#N/A	#N/A	#N/A
					#N/A	#N/A	#N/A	#N/A	#N/A	#N/A
					#N/A	#N/A	#N/A	#N/A	#N/A	#N/A
					#N/A	#N/A	#N/A	#N/A	#N/A	#N/A
					#N/A	#N/A	#N/A	#N/A	#N/A	#N/A
					#N/A	#N/A	#N/A	#N/A	#N/A	#N/A
					#N/A	#N/A	#N/A	#N/A	#N/A	#N/A
					#N/A	#N/A	#N/A	#N/A	#N/A	#N/A
					#N/A	#N/A	#N/A	#N/A	#N/A	#N/A
					#N/A	#N/A	#N/A	#N/A	#N/A	#N/A
					#N/A	#N/A	#N/A	#N/A	#N/A	#N/A
					#N/A	#N/A	#N/A	#N/A	#N/A	#N/A
					#N/A	#N/A	#N/A	#N/A	#N/A	#N/A
					#N/A	#N/A	#N/A	#N/A	#N/A	#N/A
					#N/A	#N/A	#N/A	#N/A	#N/A	#N/A
					#N/A	#N/A	#N/A	#N/A	#N/A	#N/A
					#N/A	#N/A	#N/A	#N/A	#N/A	#N/A
					#N/A	#N/A	#N/A	#N/A	#N/A	#N/A
					#N/A	#N/A	#N/A	#N/A	#N/A	#N/A
					#N/A	#N/A	#N/A	#N/A	#N/A	#N/A
					#N/A	#N/A	#N/A	#N/A	#N/A	#N/A
					#N/A	#N/A	#N/A	#N/A	#N/A	#N/A
					#N/A	#N/A	#N/A	#N/A	#N/A	#N/A
					#N/A	#N/A	#N/A	#N/A	#N/A	#N/A
					#N/A	#N/A	#N/A	#N/A	#N/A	#N/A
					#N/A	#N/A	#N/A	#N/A	#N/A	#N/A
					#N/A	#N/A	#N/A	#N/A	#N/A	#N/A
					#N/A	#N/A	#N/A	#N/A	#N/A	#N/A
					#N/A	#N/A	#N/A	#N/A	#N/A	#N/A
					#N/A	#N/A	#N/A	#N/A	#N/A	#N/A
					#N/A	#N/A	#N/A	#N/A	#N/A	#N/A
					#N/A	#N/A	#N/A	#N/A	#N/A	#N/A
					#N/A	#N/A	#N/A	#N/A	#N/A	#N/A
					#N/A	#N/A	#N/A	#N/A	#N/A	#N/A
					#N/A	#N/A	#N/A	#N/A	#N/A	#N/A
					#N/A	#N/A	#N/A	#N/A	#N/A	#N/A
					#N/A	#N/A	#N/A	#N/A	#N/A	#N/A
					#N/A	#N/A	#N/A	#N/A	#N/A	#N/A
					#N/A	#N/A	#N/A	#N/A	#N/A	#N/A
					#N/A	#N/A	#N/A	#N/A	#N/A	#N/A
					#N/A	#N/A	#N/A	#N/A	#N/A	#N/A
					#N/A	#N/A	#N/A	#N/A	#N/A	#N/A
					#N/A	#N/A	#N/A	#N/A	#N/A	#N/A
					#N/A	#N/A	#N/A	#N/A	#N/A	#N/A
					#N/A	#N/A	#N/A	#N/A	#N/A	#N/A
					#N/A	#N/A	#N/A	#N/A	#N/A	#N/A
					#N/A	#N/A	#N/A	#N/A	#N/A	#N/A
					#N/A	#N/A	#N/A	#N/A	#N/A	#N/A
					#N/A	#N/A	#N/A	#N/A	#N/A	#N/A
					#N/A	#N/A	#N/A	#N/A	#N/A	#N/A
					#N/A	#N/A	#N/A	#N/A	#N/A	#N/A
					#N/A	#N/A	#N/A	#N/A	#N/A	#N/A
					#N/A	#N/A	#N/A	#N/A	#N/A	#N/A
					#N/A	#N/A	#N/A	#N/A	#N/A	#N/A
					#N/A	#N/A	#N/A	#N/A	#N/A	#N/A
					#N/A	#N/A	#N/A	#N/A	#N/A	#N/A
					#N/A	#N/A	#N/A	#N/A	#N/A	#N/A
					#N/A	#N/A	#N/A	#N/A	#N/A	#N/A
					#N/A	#N/A	#N/A	#N/A	#N/A	#N/A
					#N/A	#N/A	#N/A	#N/A	#N/A	#N/A
					#N/A	#N/A	#N/A	#N/A	#N/A	#N/A
					#N/A	#N/A	#N/A	#N/A	#N/A	#N/A
					#N/A	#N/A	#N/A	#N/A	#N/A	#N/A
					#N/A	#N/A	#N/A	#N/A	#N/A	#N/A
					#N/A	#N/A	#N/A	#N/A	#N/A	#N/A
					#N/A	#N/A	#N/A	#N/A	#N/A	#N/A
					#N/A	#N/A	#N/A	#N/A	#N/A	#N/A
					#N/A	#N/A	#N/A	#N/A	#N/A	#N/A
					#N/A	#N/A	#N/A	#N/A	#N/A	#N/A
					#N/A	#N/A	#N/A	#N/A	#N/A	#N/A
					#N/A	#N/A	#N/A	#N/A	#N/A	#N/A
					#N/A	#N/A	#N/A	#N/A	#N/A	#N/A
					#N/A	#N/A	#N/A	#N/A	#N/A	#N/A
					#N/A	#N/A	#N/A	#N/A	#N/A	#N/A
					#N/A	#N/A	#N/A	#N/A	#N/A	#N/A
					#N/A	#N/A	#N/A	#N/A	#N/A	#N/A
					#N/A	#N/A	#N/A	#N/A	#N/A	#N/A
					#N/A	#N/A	#N/A	#N/A	#N/A	#N/A
					#N/A	#N/A	#N/A	#N/A	#N/A	#N/A
					#N/A	#N/A	#N/A	#N/A	#N/A	#N/A
					#N/A	#N/A	#N/A	#N/A	#N/A	#N/A
					#N/A	#N/A	#N/A	#N/A	#N/A	#N/A
					#N/A	#N/A	#N/A	#N/A	#N/A	#N/A
					#N/A	#N/A	#N/A	#N/A	#N/A	#N/A
					#N/A	#N/A	#N/A	#N/A	#N/A	#N/A
					#N/A	#N/A	#N/A	#N/A	#N/A	#N/A
					#N/A	#N/A	#N/A	#N/A	#N/A	#N/A
					#N/A	#N/A	#N/A	#N/A	#N/A	#N/A
					#N/A	#N/A	#N/A	#N/A	#N/A	#N/A
					#N/A	#N/A	#N/A	#N/A	#N/A	#N/A
					#N/A	#N/A	#N/A	#N/A	#N/A	#N/A
					#N/A	#N/A	#N/A	#N/A	#N/A	#N/A
					#N/A	#N/A	#N/A	#N/A	#N/A	#N/A
					#N/A	#N/A	#N/A	#N/A	#N/A	#N/A
					#N/A	#N/A	#N/A	#N/A	#N/A	#N/A
					#N/A	#N/A	#N/A	#N/A	#N/A	#N/A
					#N/A	#N/A	#N/A	#N/A	#N/A	#N/A
					#N/A	#N/A	#N/A	#N/A	#N/A	#N/A
					#N/A	#N/A	#N/A	#N/A	#N/A	#N/A
					#N/A	#N/A	#N/A	#N/A	#N/A	#N/A
					#N/A	#N/A	#N/A	#N/A	#N/A	#N/A
					#N/A	#N/A	#N/A	#N/A	#N/A	#N/A
					#N/A	#N/A	#N/A	#N/A	#N/A	#N/A
					#N/A	#N/A	#N/A	#N/A	#N/A	#N/A
					#N/A	#N/A	#N/A	#N/A	#N/A	#N/A
					#N/A	#N/A	#N/A	#N/A	#N/A	#N/A
					#N/A	#N/A	#N/A	#N/A	#N/A	#N/A
					#N/A	#N/A	#N/A	#N/A	#N/A	#N/A
					#N/A	#N/A	#N/A	#N/A	#N/A	#N/A
					#N/A	#N/A	#N/A	#N/A	#N/A	#N/A
					#N/A	#N/A	#N/A	#N/A	#N/A	#N/A
					#N/A	#N/A	#N/A	#N/A	#N/A	#N/A
					#N/A	#N/A	#N/A	#N/A	#N/A	#N/A
					#N/A	#N/A	#N/A	#N/A	#N/A	#N/A
					#N/A	#N/A	#N/A	#N/A	#N/A	#N/A
					#N/A	#N/A	#N/A	#N/A	#N/A	#N/A
					#N/A	#N/A	#N/A	#N/A	#N/A	#N/A
					#N/A	#N/A	#N/A	#N/A	#N/A	#N/A
					#N/A	#N/A	#N/A	#N/A	#N/A	#N/A
					#N/A	#N/A	#N/A	#N/A	#N/A	#N/A
					#N/A	#N/A	#N/A	#N/A	#N/A	#N/A
					#N/A	#N/A	#N/A	#N/A	#N/A	#N/A
					#N/A	#N/A	#N/A	#N/A	#N/A	#N/A
					#N/A	#N/A	#N/A	#N/A	#N/A	#N/A
					#N/A	#N/A	#N/A	#N/A	#N/A	#N/A
					#N/A	#N/A	#N/A	#N/A	#N/A	#N/A
					#N/A	#N/A	#N/A	#N/A	#N/A	#N/A
					#N/A	#N/A	#N/A	#N/A	#N/A	#N/A
					#N/A	#N/A	#N/A	#N/A	#N/A	#N/A
					#N/A	#N/A	#N/A	#N/A	#N/A	#N/A
					#N/A	#N/A	#N/A	#N/A	#N/A	#N/A
					#N/A	#N/A	#N/A	#N/A	#N/A	#N/A
					#N/A	#N/A	#N/A	#N/A	#N/A	#N/A
					#N/A	#N/A	#N/A	#N/A	#N/A	#N/A
					#N/A	#N/A	#N/A	#N/A	#N/A	#N/A
					#N/A	#N/A	#N/A	#N/A	#N/A	#N/A
					#N/A	#N/A	#N/A	#N/A	#N/A	#N/A
					#N/A	#N/A	#N/A	#N/A	#N/A	#N/A
					#N/A	#N/A	#N/A	#N/A	#N/A	#N/A
					#N/A	#N/A	#N/A	#N/A	#N/A	#N/A
					#N/A	#N/A	#N/A	#N/A	#N/A	#N/A
					#N/A	#N/A	#N/A	#N/A	#N/A	#N/A
					#N/A	#N/A	#N/A	#N/A	#N/A	#N/A
					#N/A	#N/A	#N/A	#N/A	#N/A	#N/A
					#N/A	#N/A	#N/A	#N/A	#N/A	#N/A
					#N/A	#N/A	#N/A	#N/A	#N/A	#N/A
					#N/A	#N/A	#N/A	#N/A	#N/A	#N/A
					#N/A	#N/A	#N/A	#N/A	#N/A	#N/A
					#N/A	#N/A	#N/A	#N/A	#N/A	#N/A
					#N/A	#N/A	#N/A	#N/A	#N/A	#N/A
					#N/A	#N/A	#N/A	#N/A	#N/A	#N/A
					#N/A	#N/A	#N/A	#N/A	#N/A	#N/A
					#N/A	#N/A	#N/A	#N/A	#N/A	#N/A
					#N/A	#N/A	#N/A	#N/A	#N/A	#N/A
					#N/A	#N/A	#N/A	#N/A	#N/A	#N/A
					#N/A	#N/A	#N/A	#N/A	#N/A	#N/A
					#N/A	#N/A	#N/A	#N/A	#N/A	#N/A
					#N/A	#N/A	#N/A	#N/A	#N/A	#N/A
					#N/A	#N/A	#N/A	#N/A	#N/A	#N/A
					#N/A	#N/A	#N/A	#N/A	#N/A	#N/A
					#N/A	#N/A	#N/A	#N/A	#N/A	#N/A
					#N/A	#N/A	#N/A	#N/A	#N/A	#N/A
					#N/A	#N/A	#N/A	#N/A	#N/A	#N/A
					#N/A	#N/A	#N/A	#N/A	#N/A	#N/A
					#N/A	#N/A	#N/A	#N/A	#N/A	#N/A
					#N/A	#N/A	#N/A	#N/A	#N/A	#N/A
					#N/A	#N/A	#N/A	#N/A	#N/A	#N/A
					#N/A	#N/A	#N/A	#N/A	#N/A	#N/A
					#N/A	#N/A	#N/A	#N/A	#N/A	#N/A
					#N/A	#N/A	#N/A	#N/A	#N/A	#N/A
					#N/A	#N/A	#N/A	#N/A	#N/A	#N/A
					#N/A	#N/A	#N/A	#N/A	#N/A	#N/A
					#N/A	#N/A	#N/A	#N/A	#N/A	#N/A
					#N/A	#N/A	#N/A	#N/A	#N/A	#N/A
					#N/A	#N/A	#N/A	#N/A	#N/A	#N/A
					#N/A	#N/A	#N/A	#N/A	#N/A	#N/A
					#N/A	#N/A	#N/A	#N/A	#N/A	#N/A
					#N/A	#N/A	#N/A	#N/A	#N/A	#N/A
					#N/A	#N/A	#N/A	#N/A	#N/A	#N/A
					#N/A	#N/A	#N/A	#N/A	#N/A	#N/A
					#N/A	#N/A	#N/A	#N/A	#N/A	#N/A
					#N/A	#N/A	#N/A	#N/A	#N/A	#N/A
					#N/A	#N/A	#N/A	#N/A	#N/A	#N/A
					#N/A	#N/A	#N/A	#N/A	#N/A	#N/A
					#N/A	#N/A	#N/A	#N/A	#N/A	#N/A
					#N/A	#N/A	#N/A	#N/A	#N/A	#N/A
					#N/A	#N/A	#N/A	#N/A	#N/A	#N/A
					#N/A	#N/A	#N/A	#N/A	#N/A	#N/A
					#N/A	#N/A	#N/A	#N/A	#N/A	#N/A
					#N/A	#N/A	#N/A	#N/A	#N/A	#N/A
					#N/A	#N/A	#N/A	#N/A	#N/A	#N/A
					#N/A	#N/A	#N/A	#N/A	#N/A	#N/A
					#N/A	#N/A	#N/A	#N/A	#N/A	#N/A
[truncated: 488 more rows]

## Sheet: tss_3k
#seq_id	chromosome	start	end		length	summit	tags	-10log10(pvalue)	fold_enrichment	FDR(%)	overlaps with peaks from P63_HFK cells	strand	annotation
1	chr1	1356600	1357171	chr1:1356600-1357171	571	271	21	113.76	23.23	0.34	chr1:1356600-1357171	+	ANKRD65	NM_001145210	1	-	1353799	1356823	1354479	1356384	4	1353799,1355431,1356176,1356512,	1354928,1355971,1356384,1356823,
4	chr1	3607073	3607324	chr1:3607073-3607324	251	113	22	59.32	6.64	2.97	chr1:3607073-3607324	+	TP73	NM_001126242	1	+	3607235	3652764	3607469	3648118	11	3607235,3624112,3638584,3639917,3643678,3644191,3644692,3645890,3647490,3648026,3649310,	3607507,3624354,3638770,3640032,3643787,3644333,3644780,3646011,3647628,3648119,3652764,
35	chr1	16008033	16008667	chr1:16008033-16008667	634	399	41	297.58	31.53	0.23	chr1:16008033-16008667	+	PLEKHM2	NM_015164	1	+	16010826	16061263	16011053	16060428	20	16010826,16042731,16043201,16044387,16045032,16046228,16047823,16051811,16053508,16054573,16054761,16055163,16055596,16056291,16057026,16057686,16058383,16058844,16059106,16060291,	16011112,16042837,16043310,16044486,16045119,16046414,16047882,16052039,16054326,16054642,16054851,16055227,16055684,16056423,16057216,16057751,16058542,16059023,16059222,16061263,
62	chr1	23370452	23371030	chr1:23370452-23371030	578	265	42	57.1	7.47	3.87	#N/A	+	MIR3115	NR_036057	1	+	23370797	23370864	23370865	23370864	1	23370797,	23370864,
67	chr1	24643426	24643864	chr1:24643426-24643864	438	290	30	102.63	11.06	0.45	chr1:24643426-24643864	+	GRHL3	NM_198173	1	+	24645811	24681807	24646041	24680977	16	24645811,24657915,24661134,24662971,24663567,24664125,24664481,24666157,24668604,24669183,24669381,24671386,24673042,24673957,24676547,24680863,	24646057,24658101,24661195,24663316,24663640,24664278,24664592,24666251,24668762,24669261,24669514,24671420,24673130,24674042,24676611,24681807,
75	chr1	26197956	26198397	chr1:26197956-26198397	441	183	16	89.68	18.26	0.47	chr1:26197956-26198397	+	PAQR7	NM_178422	1	-	26187974	26197743	26189289	26190329	2	26187974,26197099,	26190351,26197743,
81	chr1	27188509	27188894	chr1:27188509-27188894	385	214	32	179.71	16.6	0.26	chr1:27188509-27188894	+	SFN	NM_006142	1	+	27189632	27190946	27189703	27190449	1	27189632,	27190946,
101	chr1	31983635	31984062	chr1:31983635-31984062	427	205	14	74.78	18.26	1.03	#N/A	+	LOC284551	NR_027085	1	+	31984035	31989845	31989846	31989845	3	31984035,31986546,31987625,	31984436,31986663,31989845,
102	chr1	32040522	32040917	chr1:32040522-32040917	395	224	58	89.02	6.19	0.47	chr1:32040522-32040917	+	TINAGL1	NM_022164	1	+	32042085	32053286	32042749	32052579	12	32042085,32042734,32044804,32048749,32049061,32050278,32050486,32050751,32051040,32051353,32052310,32052439,	32042195,32043058,32044867,32048841,32049175,32050401,32050636,32050940,32051085,32051476,32052355,32053286,
126	chr1	42998698	42999264	chr1:42998698-42999264	566	281	39	187.01	17.43	0.28	#N/A	+	CCDC30	NM_001080850	1	+	43000559	43120334	43002155	43119698	16	43000559,43002146,43004843,43011080,43021826,43031966,43042690,43047030,43054991,43076648,43102907,43108143,43110363,43111805,43119046,43119488,	43000659,43002271,43004980,43011249,43022075,43032145,43042899,43047184,43055153,43076760,43103048,43108279,43110477,43111987,43119113,43120334,
161	chr1	52834590	52834995	chr1:52834590-52834995	405	202	27	91.28	10.51	0.48	chr1:52834590-52834995	+	CC2D1B	NM_032449	1	-	52816264	52831876	52819190	52830291	24	52816264,52820279,52820511,52821069,52821279,52821442,52821857,52822055,52822672,52823197,52823452,52824002,52824357,52824698,52824921,52825130,52825376,52825745,52826095,52826645,52827184,52828273,52830223,52831740,	52819318,52820369,52820610,52821120,52821337,52821515,52821973,52822113,52822797,52823369,52823587,52824132,52824429,52824828,52825028,52825205,52825554,52825904,52826220,52826803,52827287,52828417,52830305,52831876,
192	chr1	64013223	64013789	chr1:64013223-64013789	566	286	60	90.48	7.26	0.48	chr1:64013223-64013789	+	DLEU2L	NR_002771	1	+	64014650	64016306	64016307	64016306	1	64014650,	64016306,
227	chr1	87012309	87012852	chr1:87012309-87012852	543	252	81	848.21	111.2	0	#N/A	+	CLCA4	NM_012128	1	+	87012758	87046431	87012802	87046027	14	87012758,87025614,87025893,87029343,87030956,87031484,87033106,87036759,87038296,87040222,87041014,87043584,87045036,87045624,	87012960,87025754,87026040,87029451,87031133,87031702,87033333,87036936,87038402,87040437,87041281,87043754,87045269,87046431,
348	chr1	152690621	152691238	chr1:152690621-152691238	617	269	51	274.48	26.55	0.2	chr1:152690621-152691238	+	C1orf68	NM_001024679	1	+	152691997	152692904	152691997	152692749	1	152691997,	152692904,
351	chr1	152758467	152758944	chr1:152758467-152758944	477	184	30	93.84	12.17	0.49	chr1:152758467-152758944	+	LCE1E	NM_178353	1	+	152758752	152760900	152759775	152760131	2	152758752,152759753,	152758782,152760900,
352	chr1	152783499	152783914	chr1:152783499-152783914	415	247	28	214.51	38.17	0.27	chr1:152783499-152783914	+	LCE1B	NM_178349	1	+	152784446	152785584	152784922	152785278	1	152784446,	152785584,
359	chr1	153587980	153588243	chr1:153587980-153588243	263	127	14	63.4	9.13	1.97	chr1:153587980-153588243	+	S100A16	NM_080388	1	-	153579366	153585513	153580009	153580626	3	153579366,153580474,153585427,	153580167,153580652,153585513,
361	chr1	154293252	154293698	chr1:154293252-154293698	446	232	30	228.02	38.17	0.22	chr1:154293252-154293698	+	AQP10	NM_080429	1	+	154293591	154297800	154293631	154296955	6	154293591,154294408,154295457,154295716,154296064,154296757,	154293735,154294534,154295594,154295834,154296281,154297800,
366	chr1	154909910	154910267	chr1:154909910-154910267	357	262	18	98.35	16.6	0.49	chr1:154909910-154910267	+	PMVK	NM_006556	1	-	154897207	154909483	154897604	154909160	5	154897207,154898829,154901499,154904827,154909066,	154897740,154898958,154901651,154904890,154909483,
395	chr1	166572621	166572854	chr1:166572621-166572854	233	101	13	99.22	18.26	0.47	#N/A	+	FMO9P	NR_002925	1	+	166573152	166594472	166594473	166594472	7	166573152,166573996,166581696,166590035,166591106,166592880,166593917,	166573220,166574093,166581839,166590223,166591268,166593022,166594472,
425	chr1	173021990	173022341	chr1:173021990-173022341	351	130	26	210.76	29.87	0.26	#N/A	+	TNFSF18	NM_005092	1	-	173010359	173020102	173010506	173020101	3	173010359,173013078,173019880,	173010852,173013108,173020102,
451	chr1	181002165	181002668	chr1:181002165-181002668	503	268	23	51.33	8.85	6.88	chr1:181002165-181002668	+	MR1	NM_001195000	1	+	181002560	181031073	181003143	181024400	6	181002560,181003022,181018187,181019146,181022708,181024360,	181002599,181003209,181018447,181019421,181022812,181031073,
461	chr1	182573719	182574064	chr1:182573719-182574064	345	192	21	127.74	18.97	0.28	chr1:182573719-182574064	+	RGS16	NM_002928	1	-	182567757	182573547	182569426	182573393	5	182567757,182571100,182571554,182572363,182573350,	182569647,182571266,182571618,182572473,182573547,
529	chr1	201438148	201438509	chr1:201438148-201438509	361	107	13	75.45	16.6	1.01	chr1:201438148-201438509	+	PHLDA3	NM_012396	1	-	201434621	201438298	201437530	201437913	2	201434621,201437468,	201435305,201438298,
539	chr1	203272473	203273104	chr1:203272473-203273104	631	305	34	224.94	33.19	0.29	chr1:203272473-203273104	+	BTG2	NM_006763	1	+	203274663	203278728	203274734	203276565	2	203274663,203276231,	203274875,203278728,
540	chr1	203594643	203595227	chr1:203594643-203595227	584	260	49	192.93	18.26	0.23	chr1:203594643-203595227	+	ATP2B4	NM_001001396	1	+	203595914	203713208	203652333	203708698	22	203595914,203651869,203667284,203668587,203669333,203669925,203671171,203672779,203676136,203676989,203678428,203680004,203681087,203682292,203683298,203689676,203690324,203691605,203693008,203696522,203702350,203708673,	203596346,203652525,203667481,203668844,203669458,203670050,203671206,203672940,203676350,203677231,203678669,203680235,203681266,203682379,203683404,203689867,203690537,203691816,203693115,203696698,203702527,203713208,
542	chr1	204123631	204124022	chr1:204123631-204124022	391	184	19	131.08	15.97	0.29	chr1:204123631-204124022	+	ETNK2	NM_018208	1	-	204100189	204121306	204101311	204120979	8	204100189,204103642,204106231,204109162,204110442,204115769,204118830,204120722,	204101383,204103715,204106376,204109245,204110584,204115891,204119089,204121306,
557	chr1	206807006	206807545	chr1:206807006-206807545	539	253	28	184.45	29.87	0.27	chr1:206807006-206807545	+	DYRK3	NM_003582	1	+	206808880	206822541	206809048	206822309	3	206808880,206810994,206820732,	206809124,206811105,206822541,
560	chr1	206999797	207000281	chr1:206999797-207000281	484	292	67	76.22	6.5	1	#N/A	+	IL19	NM_013371	1	+	207002221	207016325	207010007	207015966	7	207002221,207007058,207010005,207010302,207013194,207014348,207015871,	207002470,207007744,207010150,207010367,207013346,207014422,207016325,
579	chr1	209604277	209604741	chr1:209604277-209604741	464	253	36	190.3	19.09	0.23	chr1:209604277-209604741	+	MIR205	NR_029622	1	+	209605477	209605586	209605587	209605586	1	209605477,	209605586,
637	chr1	229404026	229404623	chr1:229404026-229404623	597	307	56	240.74	21.58	0.24	chr1:229404026-229404623	+	RAB4A	NM_004578	1	+	229406878	229440517	229407086	229438723	8	229406878,229422232,229424475,229431594,229433228,229434723,229438608,229439552,	229407116,229422312,229424589,229431656,229433382,229434818,229438735,229440517,
670	chr1	236680387	236680958	chr1:236680387-236680958	571	293	23	72.04	9.96	1.09	#N/A	+	LGALS8	NM_201545	1	+	236681513	236716278	236689370	236711460	12	236681513,236681723,236689267,236700796,236702178,236703863,236704953,236706060,236706214,236706859,236708049,236711311,	236681583,236681799,236689414,236700884,236702388,236703982,236705009,236706086,236706339,236706947,236708214,236716278,
709	chr10	1100598	1101133	chr10:1100598-1101133	535	291	24	77.19	14.11	0.91	chr10:1100598-1101133	+	WDR37	NM_014023	10	+	1102775	1178236	1118095	1175283	14	1102775,1118055,1123846,1125950,1126351,1130342,1132225,1139391,1142109,1149541,1151065,1170157,1170849,1175152,	1102907,1118232,1123942,1126045,1126415,1130477,1132296,1139435,1142185,1149775,1151206,1170291,1170963,1178236,
748	chr10	14879243	14879533	chr10:14879243-14879533	290	183	9	53.9	10.65	5.2	#N/A	+	HSPA14	NM_016299	10	+	14880260	14913739	14880401	14913604	14	14880260,14881903,14882073,14890607,14890788,14891719,14893217,14894368,14896123,14897839,14909081,14909734,14912595,14913526,	14880457,14881983,14882155,14890655,14890893,14891809,14893321,14894529,14896278,14897941,14909293,14909907,14912665,14913739,
776	chr10	29924087	29924634	chr10:29924087-29924634	547	219	62	242.55	17.01	0.25	#N/A	+	SVIL	NM_021738	10	-	29746276	29923900	29747175	29843986	38	29746276,29747362,29751205,29752420,29754523,29756670,29759204,29760066,29762766,29769465,29770512,29773584,29775013,29775338,29776091,29777529,29779775,29782142,29783842,29784020,29788044,29801663,29811338,29812379,29813400,29815889,29818633,29819535,29820182,29820930,29821457,29824917,29839525,29843711,29843979,29852129,29858183,29923348,	29747261,29747517,29751329,29752563,29754678,29756803,29759411,29760171,29762917,29769741,29770656,29773759,29775158,29775485,29776227,29777684,29779947,29782319,29783928,29784109,29788191,29801789,29811563,29812955,29813643,29815984,29818772,29819596,29820216,29821100,29822386,29824997,29840191,29843862,29844036,29852220,29858240,29923900,
800	chr10	38296964	38297364	chr10:38296964-38297364	400	146	36	211.17	21.58	0.26	chr10:38296964-38297364	+	ZNF33A	NM_006974	10	+	38299577	38348994	38301269	38345487	5	38299577,38301225,38305798,38306218,38343305,	38299710,38301277,38305942,38306313,38348994,
801	chr10	43136180	43136744	chr10:43136180-43136744	564	308	49	317.07	33.19	0.26	chr10:43136180-43136744	+	ZNF33B	NM_006955	10	-	43084554	43133991	43088060	43132375	5	43084554,43127376,43127742,43132367,43133921,	43090146,43127471,43127886,43132419,43133991,
850	chr10	71906483	71906988	chr10:71906483-71906988	505	244	87	144.1	7.88	0.33	chr10:71906483-71906988	+	TYSND1	NM_173555	10	-	71897732	71906495	71899679	71906341	4	71897732,71902423,71903597,71905176,	71899896,71902608,71903727,71906495,
876	chr10	81841681	81842066	chr10:81841681-81842066	385	231	30	246.41	34.85	0.26	#N/A	+	LOC219347	NR_027432	10	-	81805988	81838948	81838949	81838948	4	81805988,81813151,81820571,81838482,	81808933,81813341,81820688,81838948,
888	chr10	88718608	88719016	chr10:88718608-88719016	408	220	15	85.87	18.26	0.64	chr10:88718608-88719016	+	MMRN2	NM_024756	10	-	88695297	88717424	88696499	88717297	7	88695297,88702073,88704018,88704944,88705126,88705317,88717134,	88696881,88703884,88704191,88705024,88705232,88705445,88717424,
927	chr10	101381187	101381692	chr10:101381187-101381692	505	254	51	181.63	16.6	0.27	chr10:101381187-101381692	+	SLC25A28	NM_031212	10	-	101370274	101380220	101370605	101380091	4	101370274,101372299,101373452,101379801,	101371122,101372355,101373680,101380220,
928	chr10	101416329	101416821	chr10:101416329-101416821	492	251	74	50.35	5.19	7.91	chr10:101416329-101416821	+	ENTPD7	NM_020354	10	+	101419262	101471001	101419713	101464439	13	101419262,101419618,101421202,101439017,101439481,101445548,101448450,101451141,101455712,101458290,101460729,101462268,101464208,	101419344,101419720,101421384,101439222,101439631,101445651,101448506,101451274,101455878,101458614,101460814,101462429,101471001,
947	chr10	105845546	105845901	chr10:105845546-105845901	355	105	14	89.06	21.3	0.47	#N/A	+	COL17A1	NM_000494	10	-	105791045	105845637	105791992	105840430	56	105791045,105792431,105792663,105792995,105793702,105794378,105795020,105795231,105796249,105796802,105797393,105798163,105798828,105799202,105799365,105799730,105800108,105800822,105801060,105801242,105802177,105803258,105803582,105805515,105806504,105807496,105807826,105809166,105809846,105810378,105810605,105811238,105811912,105812788,105813677,105813849,105814738,105815129,105815539,105816732…	105792047,105792511,105792725,105793132,105794091,105794524,105795130,105795320,105796389,105796870,105797530,105798285,105798878,105799276,105799397,105799756,105800167,105800875,105801101,105801295,105802212,105803338,105803617,105805550,105806530,105807567,105807861,105809228,105809881,105810413,105810658,105811273,105811974,105812892,105813739,105813875,105814764,105815158,105815760,105816929…
1000	chr10	123356541	123356918	chr10:123356541-123356918	377	252	42	108.95	9.68	0.36	chr10:123356541-123356918	+	FGFR2	NM_001144915	10	-	123237843	123356158	123239094	123353330	17	123237843,123243211,123244908,123246867,123247504,123256045,123258008,123260339,123263303,123274630,123276832,123279492,123298105,123310803,123324015,123353222,123355990,	123239183,123243316,123245045,123246937,123247626,123256235,123258118,123260460,123263454,123274832,123276976,123279682,123298228,123310972,123324092,123353480,123356158,
1034	chr11	1328399	1328852	chr11:1328399-1328852	453	201	15	79.61	14.94	0.89	chr11:1328399-1328852	+	LOC255512	NR_029409	11	+	1330937	1331936	1331937	1331936	1	1330937,	1331936,
1089	chr11	27061609	27062110	chr11:27061609-27062110	501	298	26	66.68	11.06	1.49	chr11:27061609-27062110	+	BBOX1	NM_003986	11	+	27062508	27149353	27076977	27148999	9	27062508,27062762,27076939,27078747,27114714,27136998,27141195,27147200,27148839,	27062574,27063024,27077195,27078861,27114912,27137103,27141391,27147366,27149353,
1135	chr11	58193604	58193910	chr11:58193604-58193910	306	102	15	62.26	9.96	2.18	#N/A	+	OR5B2	NM_001005566	11	-	58189737	58190785	58189804	58190733	1	58189737,	58190785,
1142	chr11	61065144	61065579	chr11:61065144-61065579	435	155	16	61.71	9.34	2.28	#N/A	+	VWCE	NM_152718	11	-	61025757	61062787	61026146	61062508	20	61025757,61031958,61032427,61032593,61034933,61036393,61039146,61040670,61041970,61044064,61045865,61048095,61048264,61049257,61050260,61053785,61058270,61058735,61058953,61062399,	61026783,61032048,61032509,61032683,61035015,61036489,61039231,61040787,61042055,61044151,61045947,61048188,61048706,61049385,61050376,61053901,61058398,61058824,61059047,61062787,
1149	chr11	62315321	62315764	chr11:62315321-62315764	443	298	22	144.83	26.55	0.33	chr11:62315321-62315764	+	AHNAK	NM_001620	11	-	62283373	62314331	62284215	62303569	5	62283373,62302474,62303416,62303940,62314131,	62301545,62302661,62303569,62304038,62314331,
1150	chr11	62328175	62328500	chr11:62328175-62328500	325	220	15	58.92	9.13	3.06	chr11:62328175-62328500	+	MIR3654	NR_037427	11	-	62327634	62327777	62327778	62327777	2	62327634,62327753,	62327664,62327777,
1152	chr11	63333253	63333532	chr11:63333253-63333532	279	104	9	55.36	10.65	4.47	chr11:63333253-63333532	+	HRASLS2	NM_017878	11	-	63320241	63330854	63320435	63330795	4	63320241,63325863,63327556,63330787,	63320536,63326131,63327664,63330854,
1159	chr11	64649013	64649330	chr11:64649013-64649330	317	160	14	91.73	16.6	0.48	chr11:64649013-64649330	+	EHD1	NM_006795	11	-	64620207	64646190	64621804	64645935	5	64620207,64622793,64627395,64641892,64645532,	64622328,64622957,64627807,64641989,64646190,
1164	chr11	66104352	66104654	chr11:66104352-66104654	302	153	20	100.92	13.28	0.47	chr11:66104352-66104654	+	RIN1	NM_004292	11	-	66099541	66103999	66099746	66103872	10	66099541,66100728,66100997,66101389,66101984,66102877,66103080,66103232,66103448,66103787,	66100222,66100879,66101128,66101694,66102721,66102968,66103152,66103346,66103628,66103999,
1166	chr11	67032330	67032819	chr11:67032330-67032819	489	189	41	341.55	56.43	0.15	chr11:67032330-67032819	+	ADRBK1	NM_001619	11	+	67033904	67054028	67034170	67052920	21	67033904,67044742,67046670,67046888,67047096,67047309,67048202,67048563,67048929,67049120,67049292,67049741,67049905,67050222,67050598,67051177,67051324,67051681,67052317,67052545,67052756,	67034282,67044818,67046743,67046989,67047170,67047370,67048253,67048654,67049028,67049198,67049422,67049835,67050012,67050288,67050698,67051243,67051419,67051843,67052453,67052658,67054028,
1183	chr11	73589013	73589257	chr11:73589013-73589257	244	73	9	60.47	12.42	2.64	#N/A	+	CHCHD8	NM_016565	11	-	73583712	73587889	73584159	73584422	2	73583712,73587801,	73584438,73587889,
1215	chr11	86083541	86083988	chr11:86083541-86083988	447	305	29	128.92	16.6	0.29	chr11:86083541-86083988	+	CCDC81	NM_001156474	11	+	86085777	86134150	86086205	86133756	15	86085777,86097092,86098557,86103582,86106375,86108662,86111719,86118655,86119168,86120302,86123428,86125830,86126134,86130969,86133615,	86086283,86097153,86098713,86103838,86106454,86108783,86111842,86118742,86119311,86120406,86123600,86125908,86126354,86131094,86134150,
1244	chr11	94798460	94798937	chr11:94798460-94798937	477	246	41	230.53	22.41	0.23	#N/A	+	SRSF8	NM_032102	11	+	94800055	94804387	94800390	94801237	1	94800055,	94804387,
1335	chr11	124093068	124093487	chr11:124093068-124093487	419	194	42	348.7	42.87	0.16	#N/A	+	OR8G2	NM_001007249	11	+	124095397	124096311	124095397	124096311	1	124095397,	124096311,
1342	chr11	125461412	125461773	chr11:125461412-125461773	361	179	14	75.45	13.28	1.01	#N/A	+	STT3A	NM_152713	11	+	125462738	125491279	125465810	125490704	18	125462738,125465775,125466953,125472197,125472697,125474051,125475523,125476195,125478003,125479328,125481322,125482486,125482883,125483981,125484218,125488267,125489905,125490666,	125462812,125465897,125467013,125472318,125472842,125474141,125475629,125476359,125478183,125479483,125481413,125482641,125483071,125484097,125484320,125488455,125490020,125491279,
1361	chr12	258138	258625	chr12:258138-258625	487	281	25	98.39	13.28	0.49	#N/A	+	LOC574538	NR_033859	12	-	246576	258331	258332	258331	10	246576,247465,247716,249405,249813,250077,250499,252404,253474,258244,	246792,247617,247809,249535,249968,250409,251798,252574,253734,258331,
1384	chr12	10328825	10329166	chr12:10328825-10329166	341	205	13	78.47	14.94	0.9	chr12:10328825-10329166	+	C12orf59	NM_153022	12	+	10331556	10344402	10332189	10342738	4	10331556,10337928,10339018,10342494,	10332226,10337966,10339187,10344402,
1385	chr12	10545289	10545750	chr12:10545289-10545750	461	151	22	125.17	17.98	0.28	#N/A	+	KLRK1	NM_007360	12	-	10524951	10542652	10525712	10541408	8	10524951,10530730,10531152,10532045,10532298,10539501,10541369,10542541,	10525829,10530833,10531303,10532080,10532390,10539608,10541473,10542652,
1402	chr12	15114434	15114905	chr12:15114434-15114905	471	271	34	120.57	14.94	0.27	chr12:15114434-15114905	+	ARHGDIB	NM_001175	12	-	15094949	15114561	15095455	15103645	6	15094949,15097709,15100806,15102735,15103465,15114470,	15095654,15097772,15100882,15102818,15103657,15114561,
1406	chr12	15696120	15696771	chr12:15696120-15696771	651	344	44	205.57	19.09	0.25	#N/A	+	PTPRO	NM_030671	12	+	15699277	15751264	15702156	15747974	14	15699277,15702027,15704484,15710388,15713126,15718526,15722350,15731786,15732972,15733630,15734612,15739830,15742388,15747870,	15699641,15702159,15704604,15710456,15713209,15718561,15722431,15731876,15733048,15733764,15734734,15739984,15742523,15751264,
1493	chr12	52603049	52603439	chr12:52603049-52603439	390	168	13	74.91	17.75	1.03	chr12:52603049-52603439	+	LOC283404	NR_027358	12	+	52604713	52617596	52617597	52617596	5	52604713,52605827,52606382,52615760,52617229,	52604803,52605939,52606810,52615811,52617596,
1496	chr12	52914973	52915285	chr12:52914973-52915285	312	108	18	138.05	23.07	0.31	chr12:52914973-52915285	+	KRT5	NM_000424	12	-	52908358	52914242	52908725	52914079	9	52908358,52909581,52910420,52910890,52911373,52911680,52911886,52912729,52913525,	52909023,52909615,52910640,52911015,52911537,52911775,52911946,52912943,52914242,
1499	chr12	53300141	53300511	chr12:53300141-53300511	370	103	18	120.22	21.58	0.27	chr12:53300141-53300511	+	KRT8	NM_002273	12	-	53290970	53298867	53291211	53298764	8	53290970,53292244,53292462,53293558,53294371,53294942,53295647,53298441,	53291401,53292302,53292682,53293848,53294466,53295002,53295855,53298867,
1511	chr12	57851631	57851938	chr12:57851631-57851938	307	180	35	350.21	47.92	0.16	#N/A	+	GLI1	NM_001160045	12	+	57853917	57866046	57858646	57865843	10	57853917,57858455,57858893,57859389,57859570,57860022,57861115,57861776,57863213,57864099,	57853983,57858650,57859037,57859478,57859707,57860171,57861279,57862006,57863480,57866046,
1513	chr12	57915857	57916324	chr12:57915857-57916324	467	249	39	89.21	8.96	0.47	chr12:57915857-57916324	+	MBD6	NM_052897	12	+	57916658	57923930	57918086	57923016	13	57916658,57917811,57918062,57918502,57918735,57919130,57920348,57921289,57921630,57921929,57922448,57922728,57922942,	57916793,57917874,57918198,57918604,57918897,57920170,57921009,57921442,57921799,57922342,57922500,57922791,57923930,
1554	chr12	72667451	72668046	chr12:72667451-72668046	595	312	63	296.89	23.23	0.23	chr12:72667451-72668046	+	LOC283392	NR_026836	12	-	72656326	72667288	72667289	72667288	3	72656326,72665602,72666544,	72658400,72665941,72667288,
1611	chr12	96587450	96587906	chr12:96587450-96587906	456	211	22	53.27	8.85	5.52	chr12:96587450-96587906	+	ELK3	NM_005230	12	+	96588206	96661605	96617344	96660957	5	96588206,96617342,96640717,96653508,96660859,	96588482,96617550,96641511,96653630,96661605,
1627	chr12	104848797	104849126	chr12:104848797-104849126	329	230	13	50.47	6.45	7.81	#N/A	+	CHST11	NM_001173982	12	+	104850691	105155791	104851189	105151580	3	104850691,104995683,105150726,	104851291,104995768,105155791,
1640	chr12	108956652	108956892	chr12:108956652-108956892	240	140	9	51.65	11.06	6.6	chr12:108956652-108956892	+	SART3	NM_014706	12	-	108915990	108955164	108917233	108954929	19	108915990,108918092,108919233,108919875,108923918,108924980,108925997,108929134,108930289,108930483,108931263,108931840,108932709,108936803,108938202,108938914,108941662,108942863,108954618,	108917410,108918282,108919385,108920329,108924086,108925056,108926109,108929243,108930347,108930560,108931370,108931978,108932864,108936927,108938253,108939098,108941766,108942989,108955164,
1653	chr12	113374722	113375238	chr12:113374722-113375238	516	239	31	136.16	12.45	0.3	chr12:113374722-113375238	+	OAS3	NM_006187	12	+	113376248	113411053	113376335	113407777	16	113376248,113379374,113382280,113384547,113385750,113386665,113388497,113398875,113400456,113401117,113402039,113403548,113405222,113405740,113407412,113407766,	113376511,113379656,113382455,113384785,113385903,113387009,113388779,113399050,113400706,113401261,113402212,113403833,113405397,113405978,113407559,113411053,
1678	chr12	123453205	123453515	chr12:123453205-123453515	310	99	9	51.41	12.42	6.9	#N/A	+	ABCB9	NM_019625	12	-	123413538	123451055	123414457	123444781	12	123413538,123416738,123419818,123424657,123425353,123428937,123430571,123433170,123434334,123434997,123444181,123450833,	123414717,123416874,123419977,123424830,123425541,123429065,123430768,123433375,123434464,123435111,123444868,123451055,
1735	chr13	37680513	37680960	chr13:37680513-37680960	447	225	12	59.92	14.2	2.72	#N/A	+	CSNK1A1L	NM_145203	13	-	37677396	37679800	37678379	37679392	1	37677396,	37679800,
1738	chr13	38920749	38921417	chr13:38920749-38921417	668	306	76	710.6	74.68	0	chr13:38920749-38921417	+	UFM1	NM_016617	13	+	38923941	38937142	38924056	38934914	6	38923941,38924135,38928375,38932229,38933437,38934847,	38924057,38924191,38928432,38932268,38933469,38937142,
1762	chr13	42537111	42537616	chr13:42537111-42537616	505	220	24	152.08	28.21	0.35	#N/A	+	KIAA0564	NM_001009814	13	-	42293472	42535220	42293722	42535150	26	42293472,42295505,42301329,42303677,42306215,42335263,42352120,42357930,42361572,42385360,42390833,42393353,42404664,42407506,42439871,42440037,42442481,42457522,42460055,42460916,42461332,42465555,42481721,42486173,42524071,42534988,	42293877,42295710,42301448,42303812,42306290,42335339,42352191,42358036,42361678,42385475,42390910,42393521,42404777,42407666,42439948,42440171,42442612,42457626,42460163,42460965,42461496,42465722,42481831,42486303,42524148,42535220,
1765	chr13	42621899	42622158	chr13:42621899-42622158	259	94	10	64.54	11.62	1.82	#N/A	+	DGKH	NM_152910	13	+	42622842	42803890	42622909	42803286	29	42622842,42701598,42703687,42729426,42729802,42733401,42734146,42739466,42740650,42742575,42742814,42748195,42752270,42761184,42763171,42764538,42769020,42772613,42773701,42773948,42780174,42783094,42783466,42784737,42788642,42789710,42793365,42793821,42803234,	42623100,42701708,42703767,42729530,42729934,42733507,42734271,42739568,42740809,42742683,42742953,42748279,42752355,42761283,42763444,42764660,42769151,42772730,42773811,42774044,42780281,42783207,42783600,42784900,42788747,42789802,42793484,42793929,42803890,
1803	chr13	50161282	50161749	chr13:50161282-50161749	467	203	29	189.92	24.89	0.23	chr13:50161282-50161749	+	RCBTB1	NM_018191	13	-	50106081	50159718	50108257	50141414	13	50106081,50115011,50115811,50118872,50123593,50125461,50126313,50129650,50134053,50140753,50141289,50154640,50159579,	50108397,50115141,50115962,50118998,50123783,50125603,50126420,50129808,50134219,50140903,50141455,50154719,50159718,
1951	chr14	21508229	21508578	chr14:21508229-21508578	349	179	22	105.25	13.28	0.4	#N/A	+	RNASE7	NM_032572	14	+	21510384	21512391	21511151	21511621	2	21510384,21511111,	21510600,21512391,
1952	chr14	21510004	21510738	chr14:21510004-21510738	734	343	103	583.66	36.51	0	chr14:21510004-21510738	+	RNASE7	NM_032572	14	+	21510384	21512391	21511151	21511621	2	21510384,21511111,	21510600,21512391,
1957	chr14	23448364	23448841	chr14:23448364-23448841	477	189	26	107.4	11.62	0.38	chr14:23448364-23448841	+	AJUBA	NM_198086	14	-	23440409	23446431	23442651	23444300	6	23440409,23443255,23444047,23444182,23445664,23445853,	23442776,23443323,23444098,23444312,23445726,23446431,
1962	chr14	24865479	24865794	chr14:24865479-24865794	315	195	14	92.1	19.92	0.49	chr14:24865479-24865794	+	NYNRIN	NM_025081	14	+	24867991	24888493	24868452	24886651	9	24867991,24868435,24877074,24877857,24880281,24880559,24882202,24882521,24883801,	24868291,24868649,24877732,24879413,24880411,24880655,24882303,24882622,24888493,
2009	chr14	51955217	51955975	chr14:51955217-51955975	758	506	77	346.89	21.02	0.15	chr14:51955217-51955975	+	FRMD6	NM_001042481	14	+	51955854	52197443	52156554	52194746	15	51955854,52037065,52156408,52164859,52167773,52169229,52171466,52174795,52178248,52179200,52182042,52186772,52188666,52192496,52194462,	51956137,52037127,52156652,52164949,52167852,52169305,52171652,52174950,52178313,52179268,52182216,52187107,52188797,52192587,52197443,
2071	chr14	73493992	73494208	chr14:73493992-73494208	216	106	10	74.78	15.97	1.09	#N/A	+	ZFYVE1	NM_021260	14	-	73436158	73493919	73437589	73491215	12	73436158,73440787,73441486,73442258,73444634,73444844,73445568,73448496,73459850,73464518,73490733,73493633,	73437821,73440900,73441666,73442428,73444751,73444941,73445676,73448602,73460064,73465022,73491649,73493919,
2113	chr14	94426166	94426663	chr14:94426166-94426663	497	245	20	116.27	21.58	0.26	chr14:94426166-94426663	+	ASB2	NM_016150	14	-	94400498	94423766	94401001	94423277	8	94400498,94404043,94405453,94413694,94417344,94419697,94420662,94423111,	94401137,94404196,94406017,94413865,94417589,94419852,94420828,94423766,
2130	chr14	100257344	100257784	chr14:100257344-100257784	440	175	17	86.29	16.6	0.62	#N/A	+	EML1	NM_004434	14	+	100259744	100408394	100259813	100406448	22	100259744,100317189,100331850,100344821,100357535,100360965,100363481,100364569,100367265,100373974,100375681,100376578,100377758,100380515,100380902,100384118,100387125,100402365,100402583,100404153,100405533,100406323,	100259879,100317371,100331982,100344955,100357563,100361094,100363630,100364638,100367375,100374069,100375815,100376677,100377912,100380640,100381033,100384185,100387213,100402462,100402670,100404248,100405663,100408394,
2131	chr14	100786796	100787159	chr14:100786796-100787159	363	170	21	136.52	20.75	0.31	chr14:100786796-100787159	+	SLC25A47	NM_207117	14	+	100789678	100796714	100789751	100795981	6	100789678,100792124,100792493,100793524,100795062,100795701,	100789778,100792167,100792564,100793706,100795380,100796714,
2147	chr15	25230409	25230824	chr15:25230409-25230824	415	176	32	121.85	12.72	0.27	#N/A	+	SNORD108	NR_001292	15	+	25232071	25232139	25232140	25232139	1	25232071,	25232139,
2213	chr15	50979214	50979499	chr15:50979214-50979499	285	140	25	65.74	6.31	1.57	chr15:50979214-50979499	+	TRPM7	NM_017672	15	-	50849351	50979011	50853874	50978729	39	50849351,50862083,50862300,50866470,50866833,50867048,50867920,50868065,50870835,50873070,50875285,50878588,50881788,50884107,50885813,50886625,50888451,50891318,50897062,50899396,50901777,50902002,50903289,50904745,50905903,50906319,50911941,50916362,50920345,50923613,50925065,50926578,50929618,50931620,50935536,50940883,50949977,50955163,50978727,	50854004,50862189,50862351,50866675,50866915,50867331,50867985,50868115,50870860,50873104,50875355,50878684,50881852,50884822,50885945,50886809,50888577,50891492,50897340,50899524,50901920,50902157,50903517,50905025,50906037,50906459,50911994,50916496,50920445,50923685,50925188,50926752,50929789,50931744,50935749,50941081,50950015,50955242,50979011,
2218	chr15	52031194	52031566	chr15:52031194-52031566	372	245	26	62.29	8.71	2.18	#N/A	+	LYSMD2	NM_153374	15	-	52015260	52030319	52015803	52029818	3	52015260,52016986,52029546,	52015845,52017317,52030319,
2304	chr15	78439348	78439844	chr15:78439348-78439844	496	230	23	150.46	24.85	0.34	chr15:78439348-78439844	+	IDH3A	NM_005530	15	+	78441718	78462883	78441745	78461346	11	78441718,78447554,78449889,78452433,78453922,78454575,78455848,78456057,78457333,78458491,78461263,	78441771,78447616,78449972,78452547,78454109,78454708,78455950,78456121,78457417,78458643,78462883,
2319	chr15	83410814	83411299	chr15:83410814-83411299	485	167	44	255.33	15.77	0.27	chr15:83410814-83411299	+	LOC283693	NR_036446	15	-	83394649	83408531	83408532	83408531	3	83394649,83407265,83408515,	83396182,83407365,83408531,
2331	chr15	89456787	89457149	chr15:89456787-89457149	362	170	28	151.56	14.11	0.34	#N/A	+	MFGE8	NM_005928	15	-	89441913	89456662	89442625	89456549	8	89441913,89442886,89444781,89448987,89449856,89450425,89453022,89456477,	89442762,89443041,89444965,89449131,89450008,89450606,89453153,89456662,
2338	chr15	90317729	90318126	chr15:90317729-90318126	397	101	19	73.44	10.79	1.09	#N/A	+	MESP2	NM_001039958	15	+	90319588	90321981	90319588	90321564	2	90319588,90321295,	90320511,90321981,
2374	chr15	101417604	101418185	chr15:101417604-101418185	581	258	78	285.78	15.93	0.22	chr15:101417604-101418185	+	ALDH1A3	NM_000693	15	+	101420008	101456829	101420112	101454977	13	101420008,101425471,101427776,101432714,101433149,101434158,101436137,101438287,101440779,101445727,101447325,101448612,101454905,	101420210,101425575,101427916,101432843,101433210,101434286,101436250,101438389,101440963,101445891,101447482,101448686,101456829,
2375	chr15	101457350	101457912	chr15:101457350-101457912	562	306	19	98.2	13.28	0.49	#N/A	+	LRRK1	NM_024652	15	+	101459459	101610316	101464837	101609052	34	101459459,101464715,101514008,101523732,101528838,101529454,101549041,101550654,101550878,101552212,101554520,101555530,101561257,101562049,101562587,101565007,101566169,101567465,101567842,101569160,101586185,101588698,101589848,101591915,101593126,101593427,101595150,101597060,101598194,101601375,101602778,101605556,101606844,101608875,	101459655,101464933,101514171,101523903,101529017,101529602,101549267,101550781,101551041,101552349,101554632,101555606,101561386,101562161,101562801,101565171,101566341,101567585,101568001,101569436,101586356,101588861,101589987,101592164,101593292,101593624,101595427,101597254,101598345,101601492,101602894,101606409,101606945,101610316,
2379	chr16	404227	404651	chr16:404227-404651	424	195	23	158.9	28.21	0.32	chr16:404227-404651	+	AXIN1	NM_181050	16	-	337439	402675	338121	397024	10	337439,339439,343487,347055,347721,354303,359972,364542,396147,402368,	338247,339606,343717,347225,348250,354440,360068,364682,397105,402675,
2383	chr16	1834668	1834931	chr16:1834668-1834931	263	99	10	66.73	15.97	1.49	#N/A	+	SPSB3	NM_080861	16	-	1826712	1832580	1827097	1831483	7	1826712,1827747,1827946,1828134,1828435,1831358,1832502,	1827443,1827872,1828048,1828321,1828612,1831495,1832580,
2390	chr16	8714261	8714542	chr16:8714261-8714542	281	180	11	70.05	16.6	1.3	chr16:8714261-8714542	+	METTL22	NM_024109	16	+	8715526	8740078	8719522	8739999	11	8715526,8719352,8722586,8728895,8729024,8732947,8734987,8735983,8736319,8738413,8739964,	8715631,8719654,8722966,8728935,8729168,8733018,8735040,8736063,8736421,8738581,8740078,
2429	chr16	47493210	47493577	chr16:47493210-47493577	367	262	16	53.24	6.79	5.62	#N/A	+	PHKB	NM_000293	16	+	47495209	47735433	47495261	47733276	31	47495209,47531309,47533666,47536901,47545575,47549431,47581343,47614205,47621578,47622815,47627410,47628047,47630283,47644736,47674945,47675509,47682443,47683010,47684454,47684741,47694416,47694567,47695629,47697587,47698795,47703125,47722951,47727288,47730291,47732358,47733139,	47495336,47531398,47533804,47537000,47545682,47549511,47581458,47614268,47621673,47623012,47627467,47628124,47630441,47644830,47675000,47675602,47682526,47683114,47684536,47684831,47694477,47694729,47695710,47697644,47698885,47703327,47723085,47727417,47730398,47732498,47735433,
2520	chr16	85785712	85786176	chr16:85785712-85786176	464	118	19	117.77	14.2	0.26	chr16:85785712-85786176	+	C16orf74	NM_206967	16	-	85741123	85784688	85741613	85768822	4	85741123,85743769,85768795,85784531,	85741671,85743912,85768840,85784688,
2544	chr17	632904	633339	chr17:632904-633339	435	316	38	217.42	23.23	0.27	chr17:632904-633339	+	FAM57A	NM_024792	17	+	635846	646074	635887	644809	5	635846,636337,641085,643744,644540,	636008,636420,641286,643839,646074,
2567	chr17	6558521	6558795	chr17:6558521-6558795	274	105	26	121.83	10.51	0.27	chr17:6558521-6558795	+	MIR4520B	NR_039874	17	+	6558767	6558820	6558821	6558820	1	6558767,	6558820,
2570	chr17	7183637	7184082	chr17:7183637-7184082	445	156	21	78.61	8.3	0.9	#N/A	+	SLC2A4	NM_001042	17	+	7185053	7191366	7185253	7189947	11	7185053,7186563,7186791,7187056,7187292,7187535,7187803,7188153,7188406,7189023,7189744,	7185285,7186679,7186963,7187180,7187407,7187697,7187990,7188257,7188507,7189226,7191366,
2571	chr17	7257428	7258025	chr17:7257428-7258025	597	329	106	698.11	41.49	0	chr17:7257428-7258025	+	TMEM95	NM_198154	17	+	7258496	7260537	7258523	7259950	7	7258496,7258904,7259156,7259347,7259490,7259710,7259917,	7258691,7258960,7259236,7259367,7259594,7259797,7260537,
2572	chr17	7347359	7347794	chr17:7347359-7347794	435	259	23	162.83	28.4	0.28	chr17:7347359-7347794	+	CHRNB1	NM_000747	17	+	7348405	7360931	7348446	7360041	11	7348405,7348588,7349387,7350151,7350361,7350821,7351897,7357615,7358602,7359112,7359901,	7348503,7348727,7349431,7350260,7350469,7350968,7352106,7357838,7358774,7359259,7360931,
2579	chr17	9695784	9696217	chr17:9695784-9696217	433	175	38	336.11	49.7	0.15	#N/A	+	DHRS7C	NM_001105571	17	-	9674750	9694613	9674804	9694600	6	9674750,9676083,9680509,9683141,9684798,9694447,	9675012,9676238,9680601,9683351,9684910,9694613,
2582	chr17	12921662	12921967	chr17:12921662-12921967	305	144	10	57.73	11.62	3.52	#N/A	+	ELAC2	NM_018127	17	-	12894928	12921380	12896134	12921263	24	12894928,12897003,12897741,12898080,12898279,12899019,12899256,12899863,12901728,12903472,12905590,12905757,12906795,12908305,12909069,12909237,12913929,12914979,12916523,12917755,12919084,12920178,12920387,12921019,	12896361,12897147,12897819,12898200,12898378,12899128,12899294,12900001,12901824,12903590,12905675,12905895,12906890,12908417,12909141,12909295,12913987,12915098,12916591,12917812,12919148,12920248,12920437,12921380,
2598	chr17	19622614	19623037	chr17:19622614-19623037	423	199	33	278.4	39.05	0.21	chr17:19622614-19623037	+	SLC47A2	NM_152908	17	-	19581627	19620042	19581998	19619867	17	19581627,19583264,19584679,19584850,19605917,19606404,19607382,19608748,19609960,19611058,19611614,19612028,19616015,19617137,19618033,19618428,19619745,	19582218,19583351,19584773,19584982,19605986,19606479,19607490,19608815,19610073,19611155,19611819,19612072,19616057,19617285,19618101,19618529,19620042,
2606	chr17	26734554	26734960	chr17:26734554-26734960	406	258	60	205.64	10.79	0.25	chr17:26734554-26734960	+	SLC46A1	NM_001242366	17	-	26721660	26733229	26726671	26733131	5	26721660,26727625,26727722,26731633,26732904,	26726728,26727720,26727782,26732485,26733229,
2622	chr17	35718355	35718937	chr17:35718355-35718937	582	320	87	80.1	5.81	0.9	chr17:35718355-35718937	+	ACACA	NM_198836	17	-	35441926	35716058	35444250	35687338	56	35441926,35445872,35453930,35454764,35468465,35470022,35478276,35479452,35482618,35486290,35487000,35506787,35508225,35512604,35518694,35536200,35538141,35545216,35548060,35549030,35550314,35557081,35557369,35562678,35563696,35564570,35567380,35578644,35580432,35581912,35583259,35591889,35597391,35598868,35600286,35601503,35601995,35603741,35604934,35605516,35608930,35609811,35614624,35615133,356…	35444373,35446008,35454100,35454918,35468577,35470199,35478411,35479548,35482714,35486410,35487143,35506897,35508345,35512701,35518963,35536346,35538296,35545419,35548215,35549245,35550355,35557125,35557425,35562785,35563792,35564713,35567403,35578762,35580521,35582025,35583372,35592013,35597479,35598968,35600474,35601649,35602129,35603891,35605079,35605597,35609033,35609961,35614787,35615294,356…
2633	chr17	38135588	38136032	chr17:38135588-38136032	444	172	20	130.81	28.4	0.29	chr17:38135588-38136032	+	PSMD3	NM_002809	17	+	38137059	38154211	38137223	38153833	12	38137059,38140546,38142827,38144935,38145991,38146346,38151206,38151428,38151676,38152435,38153582,38153756,	38137442,38140736,38142964,38145071,38146181,38146449,38151320,38151547,38151779,38152590,38153632,38154211,
2634	chr17	38332998	38333329	chr17:38332998-38333329	331	224	15	98.68	23.23	0.46	chr17:38332998-38333329	+	RAPGEFL1	NM_016339	17	+	38334241	38351905	38340484	38350039	15	38334241,38337867,38340465,38340832,38345117,38345459,38346685,38346891,38347567,38347833,38348464,38348857,38349177,38349614,38349915,	38334632,38337945,38340600,38340929,38345229,38345626,38346782,38347013,38347745,38347923,38348514,38348944,38349241,38349668,38351905,
2641	chr17	39945585	39945893	chr17:39945585-39945893	308	105	11	65.86	11.62	1.57	chr17:39945585-39945893	+	JUP	NM_002230	17	-	39910858	39942963	39911995	39928105	14	39910858,39912426,39913666,39913885,39914650,39914966,39919234,39920964,39921174,39923630,39925220,39925669,39927898,39942839,	39912146,39912465,39913787,39914035,39914769,39915121,39919572,39921067,39921318,39923831,39925458,39925928,39928113,39942963,
2650	chr17	41837330	41837625	chr17:41837330-41837625	295	139	10	59.11	9.96	3	chr17:41837330-41837625	+	SOST	NM_025237	17	-	41831098	41836155	41832709	41836108	2	41831098,41835889,	41833130,41836155,
2655	chr17	42995454	42995892	chr17:42995454-42995892	438	139	48	236.74	20.47	0.24	chr17:42995454-42995892	+	GFAP	NM_001131019	17	-	42987034	42992919	42987503	42992853	8	42987034,42987982,42988603,42989039,42990636,42991095,42991395,42992393,	42987627,42988025,42988823,42989164,42990797,42991190,42991455,42992919,
2668	chr17	48448854	48449309	chr17:48448854-48449309	455	248	46	213.64	16.04	0.27	chr17:48448854-48449309	+	EME1	NM_152463	17	+	48450580	48458819	48452569	48458299	9	48450580,48452545,48453426,48455955,48456134,48456467,48456812,48457672,48458123,	48450637,48453343,48453553,48456041,48456255,48456584,48456927,48457861,48458819,
2674	chr17	49230707	49230951	chr17:49230707-49230951	244	154	9	60.47	12.42	2.64	#N/A	+	NME1-NME2	NM_001018136	17	+	49230896	49249104	49233015	49248964	8	49230896,49233011,49237340,49238520,49244187,49245602,49247297,49248847,	49231022,49233140,49237441,49238632,49244316,49245703,49247409,49249104,
2689	chr17	56770713	56770971	chr17:56770713-56770971	258	105	14	64.43	10.79	1.82	#N/A	+	TEX14	NM_031272	17	-	56634037	56769415	56634371	56729361	32	56634037,56635159,56636813,56638880,56642229,56643107,56646552,56647745,56649281,56650541,56651547,56654735,56657025,56661860,56663161,56664941,56665256,56670915,56676236,56679166,56679760,56682338,56688521,56690781,56692592,56693535,56694898,56699010,56700207,56707800,56729226,56769299,	56634407,56635210,56636922,56638972,56642328,56643184,56646620,56647844,56649486,56650668,56651609,56654816,56657091,56661960,56663442,56665026,56665381,56671021,56677026,56679316,56679950,56682489,56688699,56690904,56692705,56693665,56694979,56699146,56700372,56707914,56729362,56769415,
2705	chr17	63054650	63055188	chr17:63054650-63055188	538	267	68	195.03	13.83	0.24	chr17:63054650-63055188	+	GNA13	NM_006572	17	-	63005406	63052919	63010374	63052710	4	63005406,63014370,63049619,63052428,	63010946,63014420,63049845,63052919,
2715	chr17	67312889	67313253	chr17:67312889-67313253	364	259	23	179.88	30.17	0.27	#N/A	+	ABCA5	NM_018672	17	-	67240575	67311773	67243677	67310555	38	67240575,67244402,67246045,67246612,67247887,67249713,67249934,67250455,67251683,67251873,67252297,67255846,67256478,67257265,67257775,67260875,67264083,67266753,67267302,67270099,67273781,67280093,67282038,67282361,67283753,67285317,67286002,67287356,67290795,67293331,67297279,67298858,67300809,67302865,67304420,67305402,67309232,67310454,	67243784,67244457,67246124,67246761,67248006,67249807,67250009,67250630,67251774,67251990,67252423,67255937,67256552,67257399,67257888,67261045,67264196,67266890,67267429,67270268,67273982,67280212,67282177,67282451,67283891,67285436,67286177,67287466,67290853,67293499,67297426,67299046,67300950,67303094,67304508,67305563,67309436,67311773,
2737	chr17	74582827	74583248	chr17:74582827-74583248	421	314	33	53.88	7.19	5.2	chr17:74582827-74583248	+	ST6GALNAC2	NM_006456	17	-	74561460	74582144	74562185	74581889	9	74561460,74563534,74564794,74566646,74568718,74569276,74570446,74574837,74581765,	74562352,74563633,74564877,74566749,74568856,74569444,74570620,74574897,74582144,
2740	chr17	75275645	75275991	chr17:75275645-75275991	346	259	12	63.64	10.65	1.94	#N/A	+	2012-09-09	NM_001113491	17	+	75277491	75496677	75277617	75494739	12	75277491,75303222,75398140,75478225,75483505,75484321,75484808,75486823,75488702,75489061,75493396,75494604,	75277635,75303278,75398784,75478416,75483633,75484402,75484945,75486940,75488797,75489157,75493447,75496677,
2755	chr17	79982365	79982621	chr17:79982365-79982621	256	156	9	58.63	12.42	3.11	#N/A	+	STRA13	NM_144998	17	-	79976578	79980772	79977080	79980736	4	79976578,79977168,79977733,79980701,	79977094,79977256,79977784,79980772,
2762	chr17	80798284	80798646	chr17:80798284-80798646	362	186	10	50.78	11.62	7.55	chr17:80798284-80798646	+	ZNF750	NM_024702	17	-	80787309	80797930	80788017	80790329	3	80787309,80788894,80797802,	80788752,80790511,80797930,
2810	chr18	24130270	24130622	chr18:24130270-24130622	352	192	10	51.9	11.62	6.44	chr18:24130270-24130622	+	KCTD1	NM_001136205	18	-	24034874	24129398	24035706	24081198	5	24034874,24039583,24056478,24081035,24128854,	24035864,24039888,24056622,24081213,24129398,
2878	chr19	9732592	9732841	chr19:9732592-9732841	249	108	13	58.92	9.96	3.06	#N/A	+	ZNF561	NM_152289	19	-	9718001	9731915	9720875	9730131	6	9718001,9724696,9727720,9728766,9730107,9731837,	9722011,9724778,9727846,9728854,9730257,9731915,
2879	chr19	10396570	10397072	chr19:10396570-10397072	502	291	41	222.38	23.23	0.28	chr19:10396570-10397072	+	ICAM4	NM_022377	19	+	10397642	10399259	10397688	10398530	2	10397642,10398211,	10398081,10399259,
2883	chr19	15393128	15393494	chr19:15393128-15393494	366	231	18	126.03	17.75	0.28	#N/A	+	BRD4	NM_014299	19	-	15357846	15391261	15360090	15383909	12	15357846,15364962,15366107,15366874,15367774,15374230,15375214,15376164,15378226,15379715,15383625,15391074,	15360100,15365072,15366402,15367073,15367983,15374358,15375576,15376453,15378361,15379852,15383943,15391261,
2889	chr19	17561115	17561534	chr19:17561115-17561534	419	183	56	568.04	64.73	0	chr19:17561115-17561534	+	TMEM221	NM_001190844	19	-	17546317	17559375	17547266	17559270	3	17546317,17556007,17558951,	17547735,17556092,17559375,
2893	chr19	18335240	18335585	chr19:18335240-18335585	345	239	24	122.43	14.11	0.27	chr19:18335240-18335585	+	PDE4C	NM_001098819	19	-	18318770	18335302	18321738	18333056	15	18318770,18322568,18324177,18327550,18328958,18329143,18329749,18330043,18331035,18331212,18331683,18331914,18332070,18332941,18335044,	18322085,18322750,18324299,18327704,18329057,18329307,18329847,18330206,18331128,18331324,18331732,18331987,18332106,18333132,18335302,
2898	chr19	33862489	33862679	chr19:33862489-33862679	190	96	10	50.55	8.3	7.81	#N/A	+	CEBPG	NM_001806	19	+	33864574	33873591	33870145	33870597	2	33864574,33870049,	33864800,33873591,
2903	chr19	35896325	35896613	chr19:35896325-35896613	288	182	12	61.63	10.67	2.33	#N/A	+	LOC100128682	NR_040046	19	+	35896508	35907741	35907742	35907741	5	35896508,35897486,35900187,35902063,35907380,	35896582,35900052,35900373,35902183,35907741,
2909	chr19	39277229	39277599	chr19:39277229-39277599	370	177	72	240.37	10.79	0.24	chr19:39277229-39277599	+	LGALS7B	NM_001042507	19	+	39279849	39282393	39279866	39282332	4	39279849,39280255,39281328,39282219,	39279871,39280343,39281529,39282393,
2910	chr19	39573656	39573867	chr19:39573656-39573867	211	106	9	64.84	15.97	1.79	#N/A	+	PAPL	NM_001004318	19	+	39574944	39602127	39575909	39600757	13	39574944,39575731,39589097,39589599,39590866,39591219,39591378,39591588,39591789,39591927,39592105,39597586,39600692,	39575039,39576029,39589297,39589781,39590989,39591281,39591492,39591695,39591846,39591994,39592176,39597723,39602127,
2911	chr19	40475218	40475492	chr19:40475218-40475492	274	130	9	56.04	12.42	4.24	#N/A	+	PSMC4	NM_153001	19	+	40477072	40487352	40477109	40487211	11	40477072,40478052,40478368,40480200,40480430,40480641,40485723,40485976,40486192,40486568,40487098,	40477144,40478150,40478461,40480346,40480539,40480734,40485890,40486052,40486360,40486623,40487352,
2915	chr19	42634053	42634310	chr19:42634053-42634310	257	104	20	170.94	26.55	0.25	chr19:42634053-42634310	+	LOC100505622	NR_038332	19	+	42636780	42641250	42641251	42641250	3	42636780,42637056,42640823,	42636912,42637179,42641250,
2924	chr19	45927697	45928059	chr19:45927697-45928059	362	108	22	102.19	14.94	0.45	chr19:45927697-45928059	+	ERCC1	NM_001166049	19	-	45910590	45927176	45912932	45926631	9	45910590,45916934,45918118,45920078,45922355,45923581,45924435,45926527,45927038,	45912982,45917002,45918217,45920154,45922454,45923684,45924650,45926638,45927176,
2944	chr19	51399744	51400257	chr19:51399744-51400257	513	214	74	766.59	89.62	0	chr19:51399744-51400257	+	KLKP1	NR_002948	19	-	51385351	51399653	51399654	51399653	5	51385351,51390974,51398318,51398846,51399582,	51385939,51391129,51398523,51398947,51399653,
2948	chr19	55581000	55581344	chr19:55581000-55581344	344	241	13	81.59	12.42	0.82	#N/A	+	RDH13	NM_138412	19	-	55555691	55580913	55556441	55568146	8	55555691,55558754,55559696,55560026,55568020,55570524,55575663,55580689,	55556676,55558855,55559908,55560130,55568175,55570642,55575779,55580913,
2951	chr19	56112566	56112982	chr19:56112566-56112982	416	210	37	56.27	6.16	4.12	chr19:56112566-56112982	+	FIZ1	NM_032836	19	-	56102736	56110892	56103815	56109230	3	56102736,56108937,56110839,	56105011,56109266,56110892,
2952	chr19	56154696	56155021	chr19:56154696-56155021	325	159	20	65.66	9.4	1.57	chr19:56154696-56155021	+	ZNF581	NM_016535	19	+	56154985	56156988	56155937	56156530	2	56154985,56155918,	56155139,56156988,
2959	chr2	3605891	3606263	chr2:3605891-3606263	372	153	26	62.29	7.47	2.18	chr2:3605891-3606263	+	RNASEH1	NM_002936	2	-	3592690	3605939	3593374	3605849	8	3592690,3595520,3596229,3596647,3597962,3599733,3604378,3605722,	3593460,3595644,3596313,3596701,3598061,3599897,3604493,3605939,
3007	chr2	17995827	17996147	chr2:17995827-17996147	320	221	10	58.52	15.97	3.19	chr2:17995827-17996147	+	MSGN1	NM_001105569	2	+	17997785	17998366	17997785	17998366	1	17997785,	17998366,
3032	chr2	25878272	25878771	chr2:25878272-25878771	499	243	20	89.8	14.23	0.47	#N/A	+	DTNB	NM_001256304	2	-	25600111	25875528	25602187	25875528	18	25600111,25602158,25610157,25611070,25650403,25655754,25656778,25674416,25678273,25705664,25754341,25799706,25803589,25818954,25830104,25851039,25861882,25875462,	25600421,25602191,25610246,25611229,25650499,25655867,25656863,25674503,25678362,25705741,25754465,25799872,25803694,25819108,25830189,25851252,25861962,25875528,
3088	chr2	48539621	48539968	chr2:48539621-48539968	347	268	12	72.16	12.42	1.09	#N/A	+	FOXN2	NM_002158	2	+	48541794	48606433	48573353	48602581	7	48541794,48555699,48573339,48586185,48589781,48600430,48602058,	48541952,48555840,48573889,48586285,48589845,48600498,48606433,
3152	chr2	74153106	74153554	chr2:74153106-74153554	448	213	30	144.53	17.43	0.33	chr2:74153106-74153554	+	DGUOK	NM_080916	2	+	74153952	74186087	74154037	74185862	7	74153952,74166036,74173845,74177711,74184251,74185272,74185836,	74154178,74166148,74174032,74177858,74184366,74185371,74186087,
3209	chr2	109237414	109237820	chr2:109237414-109237820	406	181	19	79.22	11.06	0.91	chr2:109237414-109237820	+	LIMS1	NM_001193484	2	+	109237701	109303701	109237810	109300454	10	109237701,109276060,109287236,109288780,109289335,109292333,109293061,109294434,109297150,109300340,	109237916,109276219,109287302,109288900,109289484,109292483,109293153,109294482,109297225,109303701,
3286	chr2	148779927	148780195	chr2:148779927-148780195	268	166	9	56.88	10.65	3.94	#N/A	+	ORC4	NM_181742	2	-	148687965	148779172	148693078	148733526	14	148687965,148695714,148695866,148696708,148701004,148705619,148709941,148712915,148715866,148716359,148730307,148731016,148733470,148779016,	148693266,148695781,148695961,148696816,148701090,148705792,148710092,148712963,148715951,148716434,148730397,148731092,148733543,148779172,
3336	chr2	165698823	165699077	chr2:165698823-165699077	254	166	9	56.37	13.28	4.08	chr2:165698823-165699077	+	COBLL1	NM_014900	2	-	165541257	165697927	165542455	165697705	14	165541257,165548730,165550778,165555914,165557031,165559613,165560953,165561461,165578584,165578934,165584478,165586423,165600196,165697665,	165542541,165548906,165552342,165556008,165557265,165559729,165561027,165561614,165578820,165579031,165584706,165586624,165600384,165697927,
3354	chr2	171032081	171032364	chr2:171032081-171032364	283	159	11	54.67	9.48	4.8	#N/A	+	MYO3B	NM_001083615	2	+	171034654	171511673	171034797	171509630	34	171034654,171055717,171056659,171070888,171071238,171073828,171092500,171191894,171225731,171238525,171239582,171240219,171242698,171243615,171248029,171248890,171256697,171257990,171259357,171260756,171262054,171264224,171300476,171319877,171323015,171355101,171356155,171371430,171375947,171399415,171400401,171508137,171508617,171509492,	171034798,171055900,171056793,171070992,171071337,171073904,171092645,171191959,171225886,171238621,171239698,171240323,171242781,171243817,171248127,171249004,171256823,171258200,171259504,171260909,171262142,171264353,171300555,171319954,171323220,171355212,171356317,171371531,171376049,171399475,171400497,171508243,171508663,171511673,
3358	chr2	172289799	172290094	chr2:172289799-172290094	295	147	20	102.74	13.28	0.45	chr2:172289799-172290094	+	DCAF17	NM_025000	2	+	172290760	172341561	172291087	172337623	14	172290760,172291592,172300032,172305190,172306388,172309633,172314480,172314881,172325397,172330375,172333369,172334496,172336547,172337483,	172291212,172291695,172300122,172305326,172306466,172309722,172314584,172314986,172325539,172330484,172333459,172334579,172336702,172341561,
3377	chr2	176971293	176971607	chr2:176971293-176971607	314	143	9	50.93	10.65	7.39	chr2:176971293-176971607	+	HOXD11	NM_021192	2	+	176972083	176974315	176972083	176973869	2	176972083,176973634,	176972863,176974315,
3462	chr2	210286915	210287292	chr2:210286915-210287292	377	222	12	64.84	14.94	1.72	chr2:210286915-210287292	+	MAP2	NM_001039538	2	+	210288770	210598833	210517894	210595120	15	210288770,210372315,210444759,210489776,210517865,210543295,210545473,210565000,210569173,210570303,210574637,210588318,210590432,210594573,210594905,	210288999,210372364,210444823,210489852,210518155,210543408,210545550,210565061,210569343,210570450,210574977,210588410,210590513,210594685,210598833,
3483	chr2	218990447	218990956	chr2:218990447-218990956	509	250	21	68.68	10.79	1.47	chr2:218990447-218990956	+	CXCR2	NM_001557	2	+	218990735	219001975	218999524	219000606	3	218990735,218994036,218999499,	218991075,218994087,219001975,
3522	chr2	234599896	234600512	chr2:234599896-234600512	616	293	85	740.99	71.13	0	chr2:234599896-234600512	+	UGT1A6	NM_205862	2	+	234600320	234681944	234602451	234681204	6	234600320,234602444,234675679,234676494,234676865,234680907,	234600465,234602510,234675810,234676581,234677084,234681944,
3627	chr20	19865262	19865695	chr20:19865262-19865695	433	294	29	140.28	17.43	0.31	chr20:19865262-19865695	+	RIN2	NM_001242581	20	+	19867164	19983102	19867313	19981579	12	19867164,19870209,19915742,19937258,19941343,19945595,19951481,19955297,19970649,19972811,19977322,19981256,	19867423,19870301,19915842,19937450,19941454,19945667,19951572,19956430,19970954,19972942,19977485,19983102,
3656	chr20	31991991	31992402	chr20:31991991-31992402	411	194	23	118.51	12.45	0.26	chr20:31991991-31992402	+	CDK5RAP1	NM_016082	20	-	31946644	31989336	31946848	31984599	14	31946644,31948156,31954664,31958304,31960447,31961920,31967266,31973455,31975128,31979947,31981837,31982818,31984566,31989233,	31946928,31948296,31954813,31958434,31960502,31962017,31967496,31973575,31975338,31980047,31981871,31982921,31984741,31989336,
3657	chr20	32146998	32147355	chr20:32146998-32147355	357	143	10	51.34	13.28	6.88	#N/A	+	CBFA2T2	NM_005093	20	+	32150170	32237836	32162006	32232451	12	32150170,32161779,32194761,32198899,32207322,32210920,32212569,32216155,32217524,32224445,32228146,32232152,	32150479,32162066,32194904,32199140,32207411,32211101,32212822,32216240,32217719,32224513,32228336,32237836,
3661	chr20	32902341	32902619	chr20:32902341-32902619	278	173	14	60.45	9.96	2.64	chr20:32902341-32902619	+	AHCY	NM_001161766	20	-	32868070	32899607	32868839	32883334	10	32868070,32873245,32878137,32878356,32878536,32879224,32880163,32881886,32883200,32899277,	32868970,32873439,32878254,32878443,32878743,32879336,32880312,32881961,32883390,32899607,
3666	chr20	35275032	35275553	chr20:35275032-35275553	521	244	36	205.34	25.93	0.25	chr20:35275032-35275553	+	SLA2	NM_032214	20	-	35240923	35274618	35242268	35269737	8	35240923,35242707,35243627,35260997,35261945,35262892,35269647,35274239,	35242388,35242839,35243776,35261100,35262031,35262991,35269780,35274618,
3715	chr20	61887343	61887867	chr20:61887343-61887867	524	230	22	135.84	21.3	0.3	chr20:61887343-61887867	+	NKAIN4	NM_152864	20	-	61872135	61885891	61872848	61885801	7	61872135,61873890,61875375,61878929,61880166,61881286,61885748,	61872857,61873974,61875435,61879126,61880246,61881423,61885891,
3776	chr21	40686502	40686894	chr21:40686502-40686894	392	254	20	141.06	24.85	0.32	chr21:40686502-40686894	+	BRWD1	NM_001007246	21	-	40668362	40685711	40670343	40685416	5	40668362,40684766,40684997,40685166,40685368,	40670507,40684825,40685026,40685224,40685711,
3783	chr21	43098370	43098847	chr21:43098370-43098847	477	236	23	55.09	7.74	4.57	chr21:43098370-43098847	+	LINC00111	NR_024367	21	+	43099461	43117495	43117496	43117495	3	43099461,43108482,43117397,	43099669,43108627,43117495,
3794	chr21	46017743	46018126	chr21:46017743-46018126	383	281	20	82.93	11.62	0.79	#N/A	+	KRTAP10-7	NM_198689	21	+	46020496	46022090	46020521	46021648	2	46020496,46020670,	46020654,46022090,
3821	chr22	26964044	26964578	chr22:26964044-26964578	534	199	67	285.34	19.5	0.22	chr22:26964044-26964578	+	TPST2	NM_001008566	22	-	26921713	26961369	26924186	26937595	7	26921713,26924179,26928660,26932253,26936754,26940569,26961189,	26922232,26924227,26928710,26932451,26937683,26940640,26961369,
3822	chr22	26988251	26988581	chr22:26988251-26988581	330	169	15	70.64	10.37	1.21	chr22:26988251-26988581	+	TPST2	NM_003595	22	-	26921713	26986088	26924186	26937595	7	26921713,26924179,26928660,26932253,26936754,26940569,26986016,	26922232,26924227,26928710,26932451,26937683,26940640,26986088,
3861	chr22	36926262	36926624	chr22:36926262-36926624	362	146	22	163.15	28.21	0.28	chr22:36926262-36926624	+	EIF3D	NM_003753	22	-	36906896	36925276	36907033	36922167	15	36906896,36907549,36908506,36912524,36912751,36913347,36914809,36915451,36916622,36919255,36919941,36920642,36921710,36922045,36925122,	36907046,36907832,36908648,36912653,36912836,36913477,36914956,36915583,36916734,36919327,36920026,36920778,36921755,36922177,36925276,
3862	chr22	37255939	37256296	chr22:37255939-37256296	357	203	17	100.38	16.6	0.47	#N/A	+	NCF4	NM_013416	22	+	37257029	37274058	37257213	37272113	9	37257029,37260086,37260960,37263433,37266456,37267693,37268368,37271694,37273669,	37257244,37260170,37261113,37263503,37266583,37267750,37268466,37272135,37274058,
3870	chr22	38714386	38714623	chr22:38714386-38714623	237	107	13	98.28	18.26	0.49	chr22:38714386-38714623	+	CSNK1E	NM_001894	22	-	38686696	38714088	38689292	38710161	11	38686696,38689260,38690114,38690347,38694790,38695899,38696728,38698865,38699142,38710086,38713990,	38687943,38689324,38690253,38690539,38694938,38696069,38696956,38699013,38699252,38710173,38714088,
3880	chr22	41072669	41073007	chr22:41072669-41073007	338	107	31	186.71	18.26	0.28	chr22:41072669-41073007	+	MCHR1	NM_005297	22	+	41075181	41078817	41075449	41077931	2	41075181,41076952,	41075737,41078817,
3900	chr22	46543747	46544220	chr22:46543747-46544220	473	225	19	111.16	18.26	0.37	chr22:46543747-46544220	+	PPARA	NM_005036	22	+	46546498	46639652	46594280	46631276	9	46546498,46547790,46572649,46594238,46611069,46614159,46615708,46627688,46631029,	46546554,46547872,46572732,46594487,46611229,46614297,46615910,46628135,46639652,
3926	chr3	12800637	12801336	chr3:12800637-12801336	699	315	86	234.89	10.51	0.23	chr3:12800637-12801336	+	TMEM40	NM_018306	3	-	12775391	12800807	12776272	12791330	12	12775391,12777053,12778076,12778262,12779205,12779634,12780051,12783952,12785398,12790153,12791258,12800689,	12776291,12777115,12778150,12778333,12779252,12779666,12780086,12784005,12785487,12790290,12791338,12800807,
4019	chr3	48264243	48264498	chr3:48264243-48264498	255	108	9	58.78	14.2	3.11	chr3:48264243-48264498	+	CAMP	NM_004345	3	+	48264836	48266980	48264992	48266913	4	48264836,48265843,48266092,48266782,	48265201,48265950,48266163,48266980,
4037	chr3	52101091	52101368	chr3:52101091-52101368	277	161	9	55.63	8.87	4.38	chr3:52101091-52101368	+	C3orf74	NR_027331	3	-	52096109	52099127	52099128	52099127	1	52096109,	52099127,
4142	chr3	111852085	111852393	chr3:111852085-111852393	308	104	19	91.46	14.11	0.48	chr3:111852085-111852393	+	GCET2	NM_001190260	3	-	111839687	111852151	111842301	111851966	5	111839687,111844072,111845833,111849291,111851938,	111842618,111844100,111845879,111849359,111852151,
4158	chr3	121380260	121380689	chr3:121380260-121380689	429	185	25	178.45	34.85	0.26	chr3:121380260-121380689	+	HCLS1	NM_005335	3	-	121350245	121379790	121350692	121377193	14	121350245,121350947,121351178,121351913,121353053,121354581,121355280,121355992,121361773,121363664,121366165,121376125,121377110,121379666,	121350828,121351030,121351409,121352017,121353264,121354650,121355335,121356102,121361827,121363774,121366294,121376198,121377193,121379790,
4163	chr3	122043726	122044122	chr3:122043726-122044122	396	155	53	116.63	8.51	0.26	chr3:122043726-122044122	+	CSTA	NM_005213	3	+	122044010	122060814	122044139	122060413	3	122044010,122056393,122060285,	122044204,122056494,122060814,
4212	chr3	143570042	143570478	chr3:143570042-143570478	436	291	25	176.79	31.53	0.26	chr3:143570042-143570478	+	SLC9A9	NM_173653	3	-	142984063	143567372	142985543	143567163	16	142984063,142987716,143082325,143100901,143185878,143212494,143214176,143271203,143292929,143297426,143371096,143412033,143513842,143515667,143550860,143566989,	142985770,142987821,143082404,143100955,143186031,143212605,143214289,143271291,143293034,143297564,143371201,143412148,143513918,143515744,143551062,143567372,
4226	chr3	151036707	151037240	chr3:151036707-151037240	533	203	99	82.28	5.53	0.8	chr3:151036707-151037240	+	GPR87	NM_023915	3	-	151011875	151034635	151011956	151017887	3	151011875,151017854,151034373,	151012998,151017985,151034635,
4234	chr3	152878400	152878731	chr3:152878400-152878731	331	224	11	65.64	15.97	1.57	chr3:152878400-152878731	+	RAP2B	NM_002886	3	+	152880028	152886262	152880482	152881033	1	152880028,	152886262,
4261	chr3	167813820	167814193	chr3:167813820-167814193	373	213	12	65.36	13.28	1.62	chr3:167813820-167814193	+	GOLIM4	NM_014498	3	-	167727653	167813416	167728056	167813072	16	167727653,167728530,167742313,167742715,167745515,167747010,167747567,167750307,167754623,167758573,167759179,167761166,167762615,167764737,167766078,167812886,	167728205,167728610,167742381,167742882,167745624,167747089,167747823,167750639,167754781,167758656,167759261,167761316,167762668,167764786,167766152,167813416,
4317	chr3	186914448	186914756	chr3:186914448-186914756	308	107	10	51.65	15.97	6.74	#N/A	+	RTP1	NM_153708	3	+	186915273	186919252	186915303	186917857	2	186915273,186917338,	186915574,186919252,
4349	chr3	196728364	196728830	chr3:196728364-196728830	466	268	15	77.94	18.26	0.89	#N/A	+	MFI2-AS1	NR_038285	3	+	196729776	196731614	196731615	196731614	4	196729776,196730472,196730967,196731364,	196729843,196730840,196731229,196731614,
4375	chr4	9781239	9781597	chr4:9781239-9781597	358	178	19	53.52	8.3	5.38	#N/A	+	DRD5	NM_000798	4	+	9783257	9785632	9783653	9785086	1	9783257,	9785632,
4395	chr4	15427142	15427519	chr4:15427142-15427519	377	243	20	144.3	24.85	0.33	#N/A	+	C1QTNF7	NM_031911	4	+	15429628	15447790	15437367	15444422	3	15429628,15437359,15443791,	15429729,15437604,15447790,
4427	chr4	36280338	36281039	chr4:36280338-36281039	701	377	92	646.86	36.51	0	chr4:36280338-36281039	+	DTHD1	NM_001136536	4	+	36283243	36347377	36283634	36345445	9	36283243,36291994,36295147,36296416,36307812,36309825,36317863,36340733,36345123,	36283650,36292324,36295326,36296660,36307973,36310114,36318107,36340790,36347377,
4441	chr4	48341627	48342027	chr4:48341627-48342027	400	295	17	59.92	9.13	2.72	#N/A	+	SLAIN2	NM_020846	4	+	48343612	48428214	48343756	48424093	8	48343612,48371865,48379912,48381706,48384584,48385663,48422141,48424027,	48344144,48372013,48380076,48381864,48384943,48385800,48422459,48428214,
4467	chr4	57523312	57523659	chr4:57523312-57523659	347	141	12	72.16	15.97	1.09	#N/A	+	HOPX	NM_001145459	4	-	57514153	57522687	57514885	57522165	3	57514153,57522022,57522465,	57514962,57522177,57522687,
4482	chr4	69961734	69962165	chr4:69961734-69962165	431	243	33	162.15	18.11	0.28	#N/A	+	UGT2B7	NM_001074	4	+	69962192	69978704	69962238	69978453	6	69962192,69964257,69968524,69972892,69973820,69978174,	69962958,69964405,69968655,69972979,69974039,69978704,
4730	chr4	186699352	186699911	chr4:186699352-186699911	559	326	47	257.51	26.55	0.18	chr4:186699352-186699911	+	SORBS2	NM_001145673	4	-	186506597	186697065	186508780	186598641	23	186506597,186510832,186515039,186532933,186535984,186536198,186539738,186541216,186547985,186551702,186556508,186560030,186567821,186570620,186572937,186573815,186578577,186583257,186598150,186599576,186599949,186696380,186696855,	186508841,186510938,186515088,186533133,186536112,186536312,186539784,186541304,186548172,186551751,186556564,186560188,186567935,186570809,186572981,186573881,186578749,186583395,186598791,186599631,186599975,186696519,186697065,
4731	chr4	186988306	186988597	chr4:186988306-186988597	291	184	9	53.77	10.65	5.23	#N/A	+	TLR3	NM_003265	4	+	186990308	187006251	186997773	187006026	5	186990308,186997766,186999993,187003473,187005798,	186990401,186998213,187000184,187005325,187006251,
4737	chr4	189029045	189029568	chr4:189029045-189029568	523	223	72	732.31	89.62	0	chr4:189029045-189029568	+	TRIML2	NM_173553	4	-	189012426	189026407	189012526	189026371	7	189012426,189018214,189018477,189020188,189022209,189025990,189026333,	189013094,189018314,189018499,189020328,189022403,189026085,189026407,
4829	chr5	42564836	42565289	chr5:42564836-42565289	453	246	31	237.16	36.51	0.24	chr5:42564836-42565289	+	GHR	NM_001242406	5	+	42565562	42721979	42565976	42719525	9	42565562,42629139,42688991,42695018,42699925,42711308,42713530,42718153,42718554,	42566045,42629204,42689120,42695190,42700103,42711473,42713620,42718222,42721979,
4878	chr5	60459064	60459585	chr5:60459064-60459585	521	262	73	84.1	7.61	0.77	#N/A	+	C5orf43	NM_001048249	5	-	60453535	60458301	60455773	60455997	3	60453535,60456914,60458043,	60456025,60457053,60458301,
4905	chr5	72250818	72251210	chr5:72250818-72251210	392	288	17	61.14	12.45	2.45	#N/A	+	FCHO2	NM_001146032	5	+	72251807	72386348	72251923	72383916	25	72251807,72264324,72285253,72286304,72286538,72302271,72313038,72330483,72332969,72337117,72347175,72348158,72349986,72350351,72351891,72354259,72359667,72364476,72370568,72373164,72374006,72377609,72378587,72383415,72383894,	72251955,72264415,72285327,72286445,72286690,72302375,72313134,72330527,72333041,72337141,72347232,72348333,72349997,72350375,72351933,72354350,72359770,72364605,72370679,72373319,72374138,72377808,72378651,72383579,72386348,
4916	chr5	74165370	74165584	chr5:74165370-74165584	214	108	12	95.73	21.3	0.5	chr5:74165370-74165584	+	FAM169A	NM_015566	5	-	74073398	74162614	74077284	74137500	13	74073398,74078755,74091854,74096704,74097414,74100317,74100980,74109664,74130250,74134789,74135898,74137369,74162575,	74077832,74078958,74092010,74096854,74097453,74100429,74101108,74109843,74130421,74134874,74135997,74137503,74162614,
4923	chr5	76006728	76007141	chr5:76006728-76007141	413	240	14	76.64	13.28	1.01	#N/A	+	NCRUPAR	NR_028375	5	+	76007762	76008685	76008686	76008685	1	76007762,	76008685,
4974	chr5	96143964	96144309	chr5:96143964-96144309	345	141	14	60.45	10.67	2.64	chr5:96143964-96144309	+	ERAP1	NM_001040458	5	-	96110187	96143891	96112099	96139628	19	96110187,96116126,96116761,96117396,96118754,96119627,96121491,96122173,96124233,96125998,96126214,96127763,96129102,96129505,96130744,96132877,96136564,96139105,96143562,	96112254,96116207,96116901,96117557,96118938,96119783,96121674,96122252,96124387,96126069,96126345,96127894,96129215,96129659,96130864,96133011,96136702,96139645,96143891,
5041	chr5	127874757	127875101	chr5:127874757-127875101	344	218	10	52.83	11.62	5.77	chr5:127874757-127875101	+	FBN2	NM_001999	5	-	127593600	127873734	127595146	127873295	65	127593600,127597427,127599116,127607690,127609531,127610258,127611729,127613571,127614326,127615883,127622409,127622999,127624129,127624818,127625573,127626423,127627220,127636508,127637073,127638664,127640648,127641202,127641514,127642826,127644938,127645674,127646991,127647576,127648325,127653840,127654570,127664387,127666264,127668603,127670410,127670861,127671146,127671679,127673688,127674624…	127595520,127597598,127599347,127607809,127609659,127610374,127611851,127613696,127614532,127616008,127622540,127623121,127624248,127624943,127625638,127626575,127627345,127636627,127637201,127638780,127640773,127641327,127641639,127642894,127645090,127645799,127647116,127647644,127648486,127653962,127654692,127664512,127666386,127668725,127670535,127670986,127671268,127671804,127673813,127674752…
5065	chr5	133748419	133748781	chr5:133748419-133748781	362	138	16	102.48	18.26	0.45	#N/A	+	CDKN2AIPNL	NM_080656	5	-	133737755	133747597	133738605	133747544	3	133737755,133745593,133747306,	133738616,133745692,133747597,
5091	chr5	139727672	139728087	chr5:139727672-139728087	415	263	25	181.88	28.21	0.27	#N/A	+	HBEGF	NM_001945	5	-	139712427	139726187	139714260	139725912	6	139712427,139714242,139715456,139722219,139725495,139725867,	139713864,139714332,139715611,139722396,139725668,139726187,
5104	chr5	142065481	142065907	chr5:142065481-142065907	426	167	19	84.16	12.45	0.77	chr5:142065481-142065907	+	FGF1	NM_000800	5	-	141971742	142065652	141974854	141993691	4	141971742,141980266,141993523,142065521,	141975048,141980369,141993725,142065652,
5105	chr5	142066604	142066919	chr5:142066604-142066919	315	125	10	59.17	12.42	3.01	#N/A	+	FGF1	NM_033136	5	-	141971742	142066051	141975035	141993691	3	141971742,141993523,142065521,	141975048,141993725,142066051,
5141	chr5	150950776	150951267	chr5:150950776-150951267	491	220	15	78.82	15.97	0.9	chr5:150950776-150951267	+	FAT2	NM_001447	5	-	150883652	150948504	150885125	150948491	23	150883652,150886714,150889581,150891725,150897180,150900836,150905328,150906794,150907556,150908738,150911147,150913969,150917353,150920127,150921845,150928855,150930150,150931027,150932737,150933922,150935904,150942885,150945233,	150885657,150887171,150889734,150892166,150897325,150901646,150905525,150906937,150907693,150908952,150911530,150914202,150917506,150920323,150925897,150929065,150930431,150931166,150932947,150934233,150935962,150943199,150948504,
5171	chr5	158758244	158758578	chr5:158758244-158758578	334	210	26	223.56	31.95	0.29	chr5:158758244-158758578	+	LOC285626	NR_037889	5	+	158758525	158789841	158789842	158789841	5	158758525,158759789,158774523,158781011,158789215,	158759047,158760010,158774612,158781128,158789841,
5210	chr5	172758844	172759173	chr5:172758844-172759173	329	184	17	118.77	23.23	0.26	chr5:172758844-172759173	+	STC2	NM_003714	5	-	172741725	172756505	172744849	172755195	4	172741725,172750221,172752870,172755045,	172745251,172750432,172753012,172756505,
5227	chr5	175968478	175968822	chr5:175968478-175968822	344	179	13	68.44	12.45	1.47	chr5:175968478-175968822	+	CDHR2	NM_001171976	5	+	175969511	176022768	175992353	176022672	32	175969511,175992338,175992672,175995678,175995960,175998213,176001083,176002084,176002280,176002506,176002724,176002952,176004399,176004637,176005034,176005365,176008343,176011190,176011410,176012954,176013793,176016031,176016330,176016528,176017078,176017253,176017425,176017563,176018210,176018404,176019723,176022532,	175969769,175992404,175992743,175995817,175996010,175998302,176001172,176002209,176002426,176002581,176002839,176003185,176004554,176004798,176005095,176005608,176008582,176011259,176012015,176013025,176013842,176016182,176016438,176016616,176017146,176017330,176017485,176017687,176018323,176018484,176019780,176022768,
5232	chr5	176876786	176877128	chr5:176876786-176877128	342	125	14	91.22	21.3	0.48	#N/A	+	LOC340037	NR_038916	5	-	176864889	176874944	176874945	176874944	3	176864889,176866914,176874644,	176865870,176867031,176874944,
5251	chr5	180230727	180231266	chr5:180230727-180231266	539	282	33	236.05	33.19	0.23	chr5:180230727-180231266	+	MGAT1	NM_001114620	5	-	180217540	180230901	180218633	180219970	2	180217540,180230601,	180220096,180230901,
5253	chr5	180325484	180325759	chr5:180325484-180325759	275	177	10	62.02	14.94	2.18	#N/A	+	BTNL8	NM_024850	5	+	180326076	180377905	180326310	180376954	8	180326076,180335585,180338338,180374511,180375354,180375919,180376238,180376903,	180326358,180335932,180338613,180374754,180375374,180375945,180376264,180377905,
5320	chr6	18387293	18387597	chr6:18387293-18387597	304	151	10	60.64	14.2	2.61	chr6:18387293-18387597	+	RNF144B	NM_182757	6	+	18387580	18469104	18399765	18465297	8	18387580,18399729,18427811,18439914,18457385,18459837,18463521,18465157,	18387860,18399929,18427915,18439974,18457589,18459981,18463610,18469104,
5344	chr6	29647564	29648188	chr6:29647564-29648188	624	296	56	317.39	33.19	0.26	chr6:29647564-29648188	+	ZFP57	NM_001109809	6	-	29640168	29644930	29640276	29644779	4	29640168,29643162,29643709,29644657,	29641534,29643263,29643835,29644930,
5346	chr6	30658787	30659224	chr6:30658787-30659224	437	164	19	117.22	26.55	0.26	chr6:30658787-30659224	+	NRM	NM_007243	6	-	30655825	30658768	30656437	30658750	4	30655825,30657052,30657823,30658618,	30656718,30657228,30658019,30658768,
5350	chr6	30857801	30858396	chr6:30857801-30858396	595	290	34	93.65	12.72	0.49	chr6:30857801-30858396	+	MIR4640	NR_039783	6	+	30858659	30858748	30858749	30858748	1	30858659,	30858748,
5368	chr6	36643914	36644452	chr6:36643914-36644452	538	327	107	151.3	7.97	0.34	chr6:36643914-36644452	+	CDKN1A	NM_001220777	6	+	36644236	36655115	36651878	36653576	3	36644236,36651873,36653527,	36644300,36652322,36655115,
5379	chr6	39694586	39694879	chr6:39694586-39694879	293	107	10	51.95	11.06	6.45	#N/A	+	KIF6	NM_145027	6	-	39302875	39693180	39304307	39693085	23	39302875,39311484,39313475,39314251,39325052,39328170,39330209,39353397,39387723,39398828,39507778,39512330,39513358,39545831,39552673,39554036,39563829,39580964,39602624,39607385,39682467,39688477,39693020,	39304323,39311590,39313564,39314301,39325149,39328305,39330293,39353447,39387778,39398936,39507996,39512468,39513463,39545934,39552759,39554179,39564035,39581093,39602733,39607532,39682541,39688586,39693180,
5414	chr6	54711163	54711567	chr6:54711163-54711567	404	251	14	77.88	19.92	0.92	chr6:54711163-54711567	+	FAM83B	NM_001010872	6	+	54711568	54806818	54735044	54806804	5	54711568,54734984,54791168,54792305,54804503,	54711623,54735487,54791332,54792429,54806818,
5431	chr6	73974229	73974623	chr6:73974229-73974623	394	156	16	87.99	16.6	0.49	chr6:73974229-73974623	+	KHDC1	NM_030568	6	-	73951037	73972906	73951251	73952239	4	73951037,73951777,73952128,73972496,	73951450,73951959,73952252,73972906,
5432	chr6	74164538	74164849	chr6:74164538-74164849	311	101	18	138.3	19.52	0.31	chr6:74164538-74164849	+	MB21D1	NM_138441	6	-	74134855	74162042	74134949	74161903	5	74134855,74138431,74149931,74155250,74161247,	74135300,74138533,74150167,74155469,74162042,
5484	chr6	106546104	106546662	chr6:106546104-106546662	558	366	71	80.53	6.94	0.88	chr6:106546104-106546662	+	PRDM1	NM_182907	6	+	106546736	106557813	106546960	106555360	5	106546736,106547174,106552699,106554245,106554785,	106546968,106547426,106553807,106554373,106557813,
5639	chr6	160387894	160388406	chr6:160387894-160388406	512	255	28	169.7	23.51	0.25	#N/A	+	IGF2R	NM_000876	6	+	160390130	160527582	160390278	160526115	48	160390130,160412215,160430041,160431718,160445603,160448216,160450581,160453582,160453973,160455450,160461591,160464179,160465545,160466776,160467529,160468190,160468823,160469406,160471504,160477455,160479054,160479937,160481578,160482534,160482784,160483563,160484446,160485432,160485835,160489280,160490899,160492941,160493796,160494244,160494788,160496878,160499232,160500611,160501160,160504981…	160390426,160412354,160430165,160431816,160445735,160448345,160450686,160453744,160454138,160455553,160461755,160464319,160465688,160466913,160467676,160468367,160468938,160469574,160471683,160477556,160479155,160480129,160481748,160482677,160482959,160483650,160484661,160485562,160485932,160489416,160491089,160493067,160493915,160494500,160495006,160497027,160499393,160500818,160501306,160505215…
5720	chr7	22397147	22397725	chr7:22397147-22397725	578	272	33	235.68	35.5	0.23	chr7:22397147-22397725	+	RAPGEF5	NM_012294	7	-	22157907	22396532	22162023	22349638	26	22157907,22165221,22170654,22175655,22176550,22179642,22184661,22186514,22190024,22194072,22196427,22197472,22200135,22202014,22206687,22232984,22233532,22259484,22270464,22306582,22330793,22347957,22349587,22354988,22357605,22396448,	22162138,22165275,22170718,22175742,22176600,22179732,22184839,22186636,22190121,22194221,22196505,22197502,22200232,22202158,22206765,22233072,22233650,22259609,22270537,22306630,22330859,22348125,22349708,22355094,22357655,22396532,
5757	chr7	36428061	36428511	chr7:36428061-36428511	450	138	25	173.54	24.89	0.25	#N/A	+	ANLN	NM_018685	7	+	36429431	36493399	36429635	36492208	24	36429431,36435874,36438687,36445789,36447342,36450122,36450667,36455366,36456688,36458852,36459777,36460205,36461465,36462241,36463425,36464153,36464294,36465310,36465623,36466524,36478812,36483363,36489273,36492085,	36429652,36436027,36439001,36446174,36447564,36450312,36450774,36455492,36456798,36459087,36459922,36460352,36461600,36462417,36463551,36464201,36464350,36465348,36465644,36466636,36478898,36483470,36489445,36493399,
5771	chr7	43187768	43188105	chr7:43187768-43188105	337	239	11	64.83	15.97	1.79	chr7:43187768-43188105	+	MIR3943	NR_037508	7	+	43190493	43190592	43190593	43190592	1	43190493,	43190592,
5807	chr7	55642098	55642439	chr7:55642098-55642439	341	107	26	100.8	11.06	0.47	#N/A	+	VOPP1	NM_030796	7	-	55538305	55640199	55540547	55640016	5	55538305,55559974,55565305,55588764,55639963,	55540737,55560110,55565382,55588822,55640199,
5828	chr7	75157348	75157671	chr7:75157348-75157671	323	123	22	57.26	6.64	3.64	chr7:75157348-75157671	+	PMS2P3	NR_028059	7	-	75137068	75157452	75157453	75157452	9	75137068,75140252,75141632,75141912,75143969,75145042,75145419,75155233,75156894,	75137188,75140435,75141744,75141998,75144108,75145152,75145545,75155291,75157452,
5829	chr7	76052640	76053198	chr7:76052640-76053198	558	248	25	158.48	19.52	0.32	chr7:76052640-76053198	+	ZP3	NM_001110354	7	+	76054271	76071387	76054281	76071372	8	76054271,76058831,76062243,76062786,76063354,76069566,76069791,76071158,	76054592,76058949,76062346,76062963,76063471,76069657,76069927,76071387,
5838	chr7	79080818	79081297	chr7:79080818-79081297	479	250	28	56.37	7.47	4.08	#N/A	+	MAGI2-AS3	NR_038345	7	+	79082272	79100523	79100524	79100523	4	79082272,79088162,79099909,79100098,	79082506,79088314,79099994,79100523,
5840	chr7	79762614	79763113	chr7:79762614-79763113	499	286	23	82.81	12.45	0.78	#N/A	+	GNAI1	NM_002069	7	+	79764139	79848724	79764476	79846808	8	79764139,79818266,79818405,79828540,79833019,79840284,79842031,79846618,	79764593,79818308,79818546,79828697,79833147,79840413,79842184,79848724,
5886	chr7	99037933	99038262	chr7:99037933-99038262	329	176	18	128.98	21.58	0.29	chr7:99037933-99038262	+	PTCD1	NM_015545	7	-	99014361	99036461	99017589	99032864	8	99014361,99021397,99022417,99026725,99027210,99030900,99032412,99036314,	99017771,99021579,99023238,99026826,99027428,99031040,99032890,99036461,
5890	chr7	99335208	99335784	chr7:99335208-99335784	576	332	108	611.88	28.21	0	chr7:99335208-99335784	+	CYP3A7	NM_000765	7	-	99302659	99332818	99303122	99332715	13	99302659,99305434,99306657,99308354,99311091,99312177,99313380,99314799,99315148,99317935,99319918,99328681,99332645,	99303217,99305596,99306883,99308514,99311157,99312304,99313528,99314887,99315261,99318034,99319970,99328774,99332818,
5891	chr7	99384195	99384789	chr7:99384195-99384789	594	343	39	257.58	34.58	0.18	chr7:99384195-99384789	+	CYP3A4	NM_017460	7	-	99354582	99381810	99355755	99381703	13	99354582,99358441,99359663,99361477,99363999,99364753,99365976,99367390,99367744,99370212,99375650,99377614,99381633,	99355850,99358603,99359889,99361637,99364065,99364880,99366124,99367478,99367857,99370311,99375702,99377707,99381810,
5893	chr7	99869762	99870015	chr7:99869762-99870015	253	144	23	142.35	16.6	0.32	chr7:99869762-99870015	+	GATS	NR_028038	7	-	99806558	99869854	99869855	99869854	7	99806558,99810669,99820219,99821192,99821504,99831226,99869460,	99809616,99810755,99820342,99821320,99821697,99831296,99869854,
5914	chr7	107773000	107773411	chr7:107773000-107773411	411	182	26	193.64	31.53	0.24	chr7:107773000-107773411	+	LAMB4	NM_007356	7	-	107663995	107770800	107664483	107763608	34	107663995,107669487,107671250,107674652,107677832,107684196,107688352,107689770,107692541,107696076,107698276,107703218,107704205,107706206,107706813,107708460,107710152,107717388,107718645,107720045,107732070,107732781,107735672,107738847,107743488,107744943,107746261,107746953,107748075,107749615,107752255,107756448,107763575,107770750,	107664622,107669640,107671423,107674790,107678039,107684340,107688555,107689975,107692701,107696451,107698372,107703438,107704429,107706363,107707044,107708603,107710329,107717508,107718760,107720230,107732220,107732860,107735781,107739026,107743676,107745063,107746475,107747016,107748263,107749688,107752390,107756605,107763641,107770800,
6005	chr7	148820319	148820714	chr7:148820319-148820714	395	256	16	85.1	16.6	0.71	#N/A	+	ZNF398	NM_020781	7	+	148823507	148880117	148863342	148876892	7	148823507,148825914,148851036,148863249,148863908,148873559,148875739,	148823746,148826035,148851431,148863375,148864021,148873672,148880117,
6007	chr7	149159057	149159463	chr7:149159057-149159463	406	154	39	176.3	13.83	0.26	#N/A	+	ZNF777	NM_015694	7	-	149128453	149158052	149128866	149153112	6	149128453,149133665,149148089,149151201,149152267,149157905,	149130022,149133916,149148202,149151327,149153127,149158052,
6048	chr8	10698978	10699321	chr8:10698978-10699321	343	195	27	224.98	34.85	0.29	chr8:10698978-10699321	+	PINX1	NM_017884	8	-	10622883	10697298	10622910	10697265	7	10622883,10677702,10683661,10689174,10690401,10692175,10697247,	10623425,10677778,10683753,10689252,10690493,10692284,10697298,
6053	chr8	12802797	12803343	chr8:12802797-12803343	546	230	48	339.13	39.12	0.15	#N/A	+	KIAA1456	NM_020844	8	+	12803182	12887283	12863711	12879552	5	12803182,12848342,12863710,12870192,12878516,	12803474,12848539,12863864,12870365,12887283,
6075	chr8	21909347	21909895	chr8:21909347-21909895	548	378	64	256.7	17.01	0.18	chr8:21909347-21909895	+	EPB49	NM_001114137	8	+	21911080	21940035	21924386	21938973	15	21911080,21924215,21924595,21925037,21926526,21926929,21927391,21927692,21929836,21931240,21937690,21937922,21937983,21938620,21938860,	21911296,21924403,21924669,21925192,21926570,21927028,21927447,21927844,21929960,21931345,21937754,21937970,21937987,21938703,21940035,
6161	chr8	56684740	56685214	chr8:56684740-56685214	474	180	32	51.41	6.31	6.86	chr8:56684740-56685214	+	TGS1	NM_024831	8	+	56685790	56738004	56686177	56737261	13	56685790,56695306,56698277,56698796,56702740,56705256,56708536,56711472,56715015,56717451,56723439,56725598,56737139,	56686277,56695370,56698449,56699618,56702857,56705342,56708710,56711778,56715164,56717594,56723655,56725676,56738004,
6171	chr8	61590346	61590627	chr8:61590346-61590627	281	177	17	82.17	10.79	0.8	#N/A	+	CHD7	NM_017780	8	+	61591323	61780585	61653991	61778491	38	61591323,61653817,61693558,61707544,61712946,61714086,61720775,61728945,61732565,61734348,61734582,61735061,61736398,61741221,61742880,61748631,61749375,61750226,61750634,61754202,61754405,61757422,61757808,61761073,61761609,61763051,61763590,61763820,61764577,61765056,61765387,61766921,61768533,61769003,61773462,61774754,61775106,61777574,	61591640,61655655,61693988,61707685,61713083,61714151,61720830,61729059,61732648,61734485,61734703,61735304,61736574,61741364,61743135,61748841,61749570,61750393,61750813,61754312,61754610,61757621,61757967,61761162,61761712,61763180,61763662,61763877,61764805,61765264,61766058,61767081,61768760,61769446,61773683,61774894,61775210,61780585,
6262	chr8	104428275	104428570	chr8:104428275-104428570	295	212	10	51.68	8.3	6.6	#N/A	+	SLC25A32	NM_030780	8	-	104410865	104427467	104412638	104427164	7	104410865,104413743,104414168,104415391,104417003,104419861,104427011,	104412773,104413888,104414281,104415551,104417088,104420011,104427467,
6306	chr8	119965892	119966237	chr8:119965892-119966237	345	262	10	52.71	8.3	5.83	#N/A	+	TNFRSF11B	NM_002546	8	-	119935795	119964382	119936612	119964059	5	119935795,119938732,119940976,119945169,119964030,	119937000,119938956,119941167,119945538,119964382,
6352	chr8	128807721	128808381	chr8:128807721-128808381	660	314	128	64.62	7.24	1.82	chr8:128807721-128808381	+	MIR1204	NR_031609	8	+	128808207	128808273	128808274	128808273	1	128808207,	128808273,
6416	chr8	143780775	143781099	chr8:143780775-143781099	324	196	33	315.62	53.25	0.25	#N/A	+	LY6K	NM_001160354	8	+	143781528	143785583	143781945	143784406	3	143781528,143783017,143784261,	143782047,143783130,143785583,
6421	chr8	144370867	144371143	chr8:144370867-144371143	276	123	10	61.87	11.62	2.23	#N/A	+	ZNF696	NM_030895	8	+	144373558	144382119	144375171	144378969	3	144373558,144375141,144377909,	144373936,144375234,144382119,
6456	chr9	4743056	4743801	chr9:4743056-4743801	745	332	170	212.76	10.23	0.27	#N/A	+	AK3	NM_001199853	9	-	4709556	4742042	4712975	4722565	5	4709556,4718418,4719134,4722505,4741971,	4713095,4718536,4719306,4722624,4742042,
6469	chr9	6325515	6325798	chr9:6325515-6325798	283	177	23	132.05	16.6	0.29	#N/A	+	TPD52L3	NM_033516	9	+	6328348	6330917	6328595	6329017	1	6328348,	6330917,
6487	chr9	15308517	15308925	chr9:15308517-15308925	408	145	24	179.68	28.4	0.26	#N/A	+	TTC39B	NM_152574	9	-	15170841	15307357	15172016	15307320	20	15170841,15175016,15177694,15182304,15185277,15186941,15187968,15189571,15189722,15190551,15191187,15192587,15199858,15203820,15210085,15211263,15214136,15225914,15267911,15307081,	15172106,15175132,15177811,15182412,15185403,15187032,15188129,15189630,15189789,15190659,15191252,15192692,15199922,15203887,15210161,15211394,15214246,15226009,15267945,15307357,
6546	chr9	33621070	33621578	chr9:33621070-33621578	508	257	49	432.57	56.43	0	chr9:33621070-33621578	+	ANXA2P2	NR_003573	9	+	33624222	33625531	33625532	33625531	1	33624222,	33625531,
6550	chr9	34662876	34663440	chr9:34662876-34663440	564	306	26	125.8	21.34	0.28	chr9:34662876-34663440	+	CCL27	NM_006664	9	-	34661892	34662688	34661940	34662629	3	34661892,34662280,34662560,	34662075,34662412,34662688,
6574	chr9	72657307	72657791	chr9:72657307-72657791	484	258	23	129.7	23.51	0.29	#N/A	+	MAMDC2	NM_153267	9	+	72658496	72841887	72659113	72840947	14	72658496,72659499,72723126,72724635,72727910,72741074,72746434,72755060,72758469,72783617,72785394,72833252,72840665,72840883,	72659146,72659612,72723397,72724719,72728047,72741330,72746527,72755203,72758734,72783710,72785546,72833511,72840749,72841887,
6672	chr9	99064242	99064727	chr9:99064242-99064727	485	277	27	74.86	10.51	1.03	#N/A	+	HSD17B3	NM_000197	9	-	98997588	99064433	98997741	99064385	11	98997588,99003039,99006610,99007626,99008837,99012032,99013699,99015084,99017149,99060697,99064232,	98997851,99003188,99006675,99007707,99008871,99012067,99013766,99015191,99017224,99060743,99064433,
6683	chr9	101865253	101865673	chr9:101865253-101865673	420	240	14	79.47	21.3	0.89	#N/A	+	TGFBR1	NM_001130916	9	+	101867411	101916472	101867487	101911586	8	101867411,101891136,101900140,101904817,101907013,101908766,101909935,101911461,	101867583,101891381,101900370,101904984,101907169,101908890,101910065,101916472,
6718	chr9	111622044	111622398	chr9:111622044-111622398	354	192	35	319.01	43.15	0.26	chr9:111622044-111622398	+	ACTL7A	NM_006687	9	+	111624602	111626034	111624602	111625909	1	111624602,	111626034,
6760	chr9	119449058	119449661	chr9:119449058-119449661	603	453	86	81.42	7.15	0.82	chr9:119449058-119449661	+	TRIM32	NM_012210	9	+	119449580	119463578	119460021	119461982	2	119449580,119459940,	119449659,119463578,
6784	chr9	124135125	124135677	chr9:124135125-124135677	552	281	35	228.23	31.81	0.22	chr9:124135125-124135677	+	STOM	NM_198194	9	-	124101354	124132544	124103479	124132464	3	124101354,124118330,124132404,	124103685,124118433,124132544,
6791	chr9	125313533	125314064	chr9:125313533-125314064	531	288	72	520.5	43.98	0	chr9:125313533-125314064	+	OR1N2	NM_001004457	9	+	125315448	125316440	125315448	125316440	1	125315448,	125316440,
6801	chr9	129173737	129174065	chr9:129173737-129174065	328	166	17	72.2	12.45	1.09	#N/A	+	NRON	NR_045006	9	-	129170053	129172782	129172783	129172782	1	129170053,	129172782,
6842	chr9	137030492	137030768	chr9:137030492-137030768	276	150	11	64.69	14.2	1.82	#N/A	+	RNU6ATAC	NR_023344	9	-	137029561	137029685	137029686	137029685	1	137029561,	137029685,
6859	chrX	3186893	3187146	chrX:3186893-3187146	253	129	12	84.62	16.6	0.75	#N/A	+	CXorf28	NR_038428	23	+	3189860	3202693	3202694	3202693	3	3189860,3190337,3202195,	3189958,3190412,3202693,
6868	chrX	10537897	10538282	chrX:10537897-10538282	385	156	23	104.64	13.28	0.43	#N/A	+	MID1	NM_001193281	23	-	10473380	10535642	10474480	10535586	3	10473380,10491131,10535041,	10474524,10491226,10535642,
6889	chrX	24047106	24047422	chrX:24047106-24047422	316	166	19	142.62	24.89	0.32	#N/A	+	KLHL15	NM_030624	23	-	24001832	24045302	24006037	24024809	4	24001832,24024105,24042973,24045256,	24007146,24024816,24043174,24045302,
					#N/A	#N/A	#N/A	#N/A	#N/A	#N/A
					#N/A	#N/A	#N/A	#N/A	#N/A	#N/A
					#N/A	#N/A	#N/A	#N/A	#N/A	#N/A
					#N/A	#N/A	#N/A	#N/A	#N/A	#N/A
					#N/A	#N/A	#N/A	#N/A	#N/A	#N/A
					#N/A	#N/A	#N/A	#N/A	#N/A	#N/A
					#N/A	#N/A	#N/A	#N/A	#N/A	#N/A
					#N/A	#N/A	#N/A	#N/A	#N/A	#N/A
					#N/A	#N/A	#N/A	#N/A	#N/A	#N/A
					#N/A	#N/A	#N/A	#N/A	#N/A	#N/A
					#N/A	#N/A	#N/A	#N/A	#N/A	#N/A
					#N/A	#N/A	#N/A	#N/A	#N/A	#N/A
					#N/A	#N/A	#N/A	#N/A	#N/A	#N/A
					#N/A	#N/A	#N/A	#N/A	#N/A	#N/A
					#N/A	#N/A	#N/A	#N/A	#N/A	#N/A
					#N/A	#N/A	#N/A	#N/A	#N/A	#N/A
					#N/A	#N/A	#N/A	#N/A	#N/A	#N/A
					#N/A	#N/A	#N/A	#N/A	#N/A	#N/A
					#N/A	#N/A	#N/A	#N/A	#N/A	#N/A
					#N/A	#N/A	#N/A	#N/A	#N/A	#N/A
					#N/A	#N/A	#N/A	#N/A	#N/A	#N/A
					#N/A	#N/A	#N/A	#N/A	#N/A	#N/A
					#N/A	#N/A	#N/A	#N/A	#N/A	#N/A
					#N/A	#N/A	#N/A	#N/A	#N/A	#N/A
					#N/A	#N/A	#N/A	#N/A	#N/A	#N/A
					#N/A	#N/A	#N/A	#N/A	#N/A	#N/A
					#N/A	#N/A	#N/A	#N/A	#N/A	#N/A
					#N/A	#N/A	#N/A	#N/A	#N/A	#N/A
					#N/A	#N/A	#N/A	#N/A	#N/A	#N/A
					#N/A	#N/A	#N/A	#N/A	#N/A	#N/A
					#N/A	#N/A	#N/A	#N/A	#N/A	#N/A
					#N/A	#N/A	#N/A	#N/A	#N/A	#N/A
					#N/A	#N/A	#N/A	#N/A	#N/A	#N/A
					#N/A	#N/A	#N/A	#N/A	#N/A	#N/A
					#N/A	#N/A	#N/A	#N/A	#N/A	#N/A
					#N/A	#N/A	#N/A	#N/A	#N/A	#N/A
					#N/A	#N/A	#N/A	#N/A	#N/A	#N/A
					#N/A	#N/A	#N/A	#N/A	#N/A	#N/A
					#N/A	#N/A	#N/A	#N/A	#N/A	#N/A
					#N/A	#N/A	#N/A	#N/A	#N/A	#N/A
					#N/A	#N/A	#N/A	#N/A	#N/A	#N/A
					#N/A	#N/A	#N/A	#N/A	#N/A	#N/A
					#N/A	#N/A	#N/A	#N/A	#N/A	#N/A
					#N/A	#N/A	#N/A	#N/A	#N/A	#N/A
					#N/A	#N/A	#N/A	#N/A	#N/A	#N/A
					#N/A	#N/A	#N/A	#N/A	#N/A	#N/A
					#N/A	#N/A	#N/A	#N/A	#N/A	#N/A
					#N/A	#N/A	#N/A	#N/A	#N/A	#N/A
					#N/A	#N/A	#N/A	#N/A	#N/A	#N/A
					#N/A	#N/A	#N/A	#N/A	#N/A	#N/A
					#N/A	#N/A	#N/A	#N/A	#N/A	#N/A
					#N/A	#N/A	#N/A	#N/A	#N/A	#N/A
					#N/A	#N/A	#N/A	#N/A	#N/A	#N/A
					#N/A	#N/A	#N/A	#N/A	#N/A	#N/A
					#N/A	#N/A	#N/A	#N/A	#N/A	#N/A
					#N/A	#N/A	#N/A	#N/A	#N/A	#N/A
					#N/A	#N/A	#N/A	#N/A	#N/A	#N/A
					#N/A	#N/A	#N/A	#N/A	#N/A	#N/A
					#N/A	#N/A	#N/A	#N/A	#N/A	#N/A
					#N/A	#N/A	#N/A	#N/A	#N/A	#N/A
					#N/A	#N/A	#N/A	#N/A	#N/A	#N/A
					#N/A	#N/A	#N/A	#N/A	#N/A	#N/A
					#N/A	#N/A	#N/A	#N/A	#N/A	#N/A
					#N/A	#N/A	#N/A	#N/A	#N/A	#N/A
					#N/A	#N/A	#N/A	#N/A	#N/A	#N/A
					#N/A	#N/A	#N/A	#N/A	#N/A	#N/A
					#N/A	#N/A	#N/A	#N/A	#N/A	#N/A
					#N/A	#N/A	#N/A	#N/A	#N/A	#N/A
					#N/A	#N/A	#N/A	#N/A	#N/A	#N/A
					#N/A	#N/A	#N/A	#N/A	#N/A	#N/A
					#N/A	#N/A	#N/A	#N/A	#N/A	#N/A
					#N/A	#N/A	#N/A	#N/A	#N/A	#N/A
					#N/A	#N/A	#N/A	#N/A	#N/A	#N/A
					#N/A	#N/A	#N/A	#N/A	#N/A	#N/A
					#N/A	#N/A	#N/A	#N/A	#N/A	#N/A
					#N/A	#N/A	#N/A	#N/A	#N/A	#N/A
					#N/A	#N/A	#N/A	#N/A	#N/A	#N/A
					#N/A	#N/A	#N/A	#N/A	#N/A	#N/A
					#N/A	#N/A	#N/A	#N/A	#N/A	#N/A
					#N/A	#N/A	#N/A	#N/A	#N/A	#N/A
					#N/A	#N/A	#N/A	#N/A	#N/A	#N/A
					#N/A	#N/A	#N/A	#N/A	#N/A	#N/A
					#N/A	#N/A	#N/A	#N/A	#N/A	#N/A
					#N/A	#N/A	#N/A	#N/A	#N/A	#N/A
					#N/A	#N/A	#N/A	#N/A	#N/A	#N/A
					#N/A	#N/A	#N/A	#N/A	#N/A	#N/A
					#N/A	#N/A	#N/A	#N/A	#N/A	#N/A
					#N/A	#N/A	#N/A	#N/A	#N/A	#N/A
					#N/A	#N/A	#N/A	#N/A	#N/A	#N/A
					#N/A	#N/A	#N/A	#N/A	#N/A	#N/A
					#N/A	#N/A	#N/A	#N/A	#N/A	#N/A
					#N/A	#N/A	#N/A	#N/A	#N/A	#N/A
					#N/A	#N/A	#N/A	#N/A	#N/A	#N/A
					#N/A	#N/A	#N/A	#N/A	#N/A	#N/A
					#N/A	#N/A	#N/A	#N/A	#N/A	#N/A
					#N/A	#N/A	#N/A	#N/A	#N/A	#N/A
					#N/A	#N/A	#N/A	#N/A	#N/A	#N/A
					#N/A	#N/A	#N/A	#N/A	#N/A	#N/A
					#N/A	#N/A	#N/A	#N/A	#N/A	#N/A
					#N/A	#N/A	#N/A	#N/A	#N/A	#N/A
					#N/A	#N/A	#N/A	#N/A	#N/A	#N/A
					#N/A	#N/A	#N/A	#N/A	#N/A	#N/A
					#N/A	#N/A	#N/A	#N/A	#N/A	#N/A
					#N/A	#N/A	#N/A	#N/A	#N/A	#N/A
					#N/A	#N/A	#N/A	#N/A	#N/A	#N/A
					#N/A	#N/A	#N/A	#N/A	#N/A	#N/A
					#N/A	#N/A	#N/A	#N/A	#N/A	#N/A
					#N/A	#N/A	#N/A	#N/A	#N/A	#N/A
					#N/A	#N/A	#N/A	#N/A	#N/A	#N/A
					#N/A	#N/A	#N/A	#N/A	#N/A	#N/A
					#N/A	#N/A	#N/A	#N/A	#N/A	#N/A
					#N/A	#N/A	#N/A	#N/A	#N/A	#N/A
					#N/A	#N/A	#N/A	#N/A	#N/A	#N/A
					#N/A	#N/A	#N/A	#N/A	#N/A	#N/A
					#N/A	#N/A	#N/A	#N/A	#N/A	#N/A
					#N/A	#N/A	#N/A	#N/A	#N/A	#N/A
					#N/A	#N/A	#N/A	#N/A	#N/A	#N/A
					#N/A	#N/A	#N/A	#N/A	#N/A	#N/A
					#N/A	#N/A	#N/A	#N/A	#N/A	#N/A
					#N/A	#N/A	#N/A	#N/A	#N/A	#N/A
					#N/A	#N/A	#N/A	#N/A	#N/A	#N/A
					#N/A	#N/A	#N/A	#N/A	#N/A	#N/A
					#N/A	#N/A	#N/A	#N/A	#N/A	#N/A
					#N/A	#N/A	#N/A	#N/A	#N/A	#N/A
					#N/A	#N/A	#N/A	#N/A	#N/A	#N/A
					#N/A	#N/A	#N/A	#N/A	#N/A	#N/A
					#N/A	#N/A	#N/A	#N/A	#N/A	#N/A
					#N/A	#N/A	#N/A	#N/A	#N/A	#N/A
					#N/A	#N/A	#N/A	#N/A	#N/A	#N/A
					#N/A	#N/A	#N/A	#N/A	#N/A	#N/A
					#N/A	#N/A	#N/A	#N/A	#N/A	#N/A
					#N/A	#N/A	#N/A	#N/A	#N/A	#N/A
					#N/A	#N/A	#N/A	#N/A	#N/A	#N/A
					#N/A	#N/A	#N/A	#N/A	#N/A	#N/A
					#N/A	#N/A	#N/A	#N/A	#N/A	#N/A
					#N/A	#N/A	#N/A	#N/A	#N/A	#N/A
					#N/A	#N/A	#N/A	#N/A	#N/A	#N/A
					#N/A	#N/A	#N/A	#N/A	#N/A	#N/A
					#N/A	#N/A	#N/A	#N/A	#N/A	#N/A
					#N/A	#N/A	#N/A	#N/A	#N/A	#N/A
					#N/A	#N/A	#N/A	#N/A	#N/A	#N/A
					#N/A	#N/A	#N/A	#N/A	#N/A	#N/A
					#N/A	#N/A	#N/A	#N/A	#N/A	#N/A
					#N/A	#N/A	#N/A	#N/A	#N/A	#N/A
					#N/A	#N/A	#N/A	#N/A	#N/A	#N/A
					#N/A	#N/A	#N/A	#N/A	#N/A	#N/A
					#N/A	#N/A	#N/A	#N/A	#N/A	#N/A
					#N/A	#N/A	#N/A	#N/A	#N/A	#N/A
					#N/A	#N/A	#N/A	#N/A	#N/A	#N/A
					#N/A	#N/A	#N/A	#N/A	#N/A	#N/A
					#N/A	#N/A	#N/A	#N/A	#N/A	#N/A
					#N/A	#N/A	#N/A	#N/A	#N/A	#N/A
					#N/A	#N/A	#N/A	#N/A	#N/A	#N/A
					#N/A	#N/A	#N/A	#N/A	#N/A	#N/A
					#N/A	#N/A	#N/A	#N/A	#N/A	#N/A
					#N/A	#N/A	#N/A	#N/A	#N/A	#N/A
					#N/A	#N/A	#N/A	#N/A	#N/A	#N/A
					#N/A	#N/A	#N/A	#N/A	#N/A	#N/A
					#N/A	#N/A	#N/A	#N/A	#N/A	#N/A
					#N/A	#N/A	#N/A	#N/A	#N/A	#N/A
					#N/A	#N/A	#N/A	#N/A	#N/A	#N/A
					#N/A	#N/A	#N/A	#N/A	#N/A	#N/A
					#N/A	#N/A	#N/A	#N/A	#N/A	#N/A
					#N/A	#N/A	#N/A	#N/A	#N/A	#N/A
					#N/A	#N/A	#N/A	#N/A	#N/A	#N/A
					#N/A	#N/A	#N/A	#N/A	#N/A	#N/A
					#N/A	#N/A	#N/A	#N/A	#N/A	#N/A
					#N/A	#N/A	#N/A	#N/A	#N/A	#N/A
					#N/A	#N/A	#N/A	#N/A	#N/A	#N/A
					#N/A	#N/A	#N/A	#N/A	#N/A	#N/A
					#N/A	#N/A	#N/A	#N/A	#N/A	#N/A
					#N/A	#N/A	#N/A	#N/A	#N/A	#N/A
					#N/A	#N/A	#N/A	#N/A	#N/A	#N/A
					#N/A	#N/A	#N/A	#N/A	#N/A	#N/A
					#N/A	#N/A	#N/A	#N/A	#N/A	#N/A
					#N/A	#N/A	#N/A	#N/A	#N/A	#N/A
					#N/A	#N/A	#N/A	#N/A	#N/A	#N/A
					#N/A	#N/A	#N/A	#N/A	#N/A	#N/A
					#N/A	#N/A	#N/A	#N/A	#N/A	#N/A
					#N/A	#N/A	#N/A	#N/A	#N/A	#N/A
					#N/A	#N/A	#N/A	#N/A	#N/A	#N/A
					#N/A	#N/A	#N/A	#N/A	#N/A	#N/A
					#N/A	#N/A	#N/A	#N/A	#N/A	#N/A
					#N/A	#N/A	#N/A	#N/A	#N/A	#N/A
					#N/A	#N/A	#N/A	#N/A	#N/A	#N/A
					#N/A	#N/A	#N/A	#N/A	#N/A	#N/A
					#N/A	#N/A	#N/A	#N/A	#N/A	#N/A
					#N/A	#N/A	#N/A	#N/A	#N/A	#N/A
					#N/A	#N/A	#N/A	#N/A	#N/A	#N/A
					#N/A	#N/A	#N/A	#N/A	#N/A	#N/A
					#N/A	#N/A	#N/A	#N/A	#N/A	#N/A
					#N/A	#N/A	#N/A	#N/A	#N/A	#N/A
					#N/A	#N/A	#N/A	#N/A	#N/A	#N/A
					#N/A	#N/A	#N/A	#N/A	#N/A	#N/A
					#N/A	#N/A	#N/A	#N/A	#N/A	#N/A
					#N/A	#N/A	#N/A	#N/A	#N/A	#N/A
					#N/A	#N/A	#N/A	#N/A	#N/A	#N/A
					#N/A	#N/A	#N/A	#N/A	#N/A	#N/A
					#N/A	#N/A	#N/A	#N/A	#N/A	#N/A
					#N/A	#N/A	#N/A	#N/A	#N/A	#N/A
					#N/A	#N/A	#N/A	#N/A	#N/A	#N/A
					#N/A	#N/A	#N/A	#N/A	#N/A	#N/A
					#N/A	#N/A	#N/A	#N/A	#N/A	#N/A
					#N/A	#N/A	#N/A	#N/A	#N/A	#N/A
					#N/A	#N/A	#N/A	#N/A	#N/A	#N/A
					#N/A	#N/A	#N/A	#N/A	#N/A	#N/A
					#N/A	#N/A	#N/A	#N/A	#N/A	#N/A
					#N/A	#N/A	#N/A	#N/A	#N/A	#N/A
					#N/A	#N/A	#N/A	#N/A	#N/A	#N/A
					#N/A	#N/A	#N/A	#N/A	#N/A	#N/A
					#N/A	#N/A	#N/A	#N/A	#N/A	#N/A
					#N/A	#N/A	#N/A	#N/A	#N/A	#N/A
					#N/A	#N/A	#N/A	#N/A	#N/A	#N/A
					#N/A	#N/A	#N/A	#N/A	#N/A	#N/A
					#N/A	#N/A	#N/A	#N/A	#N/A	#N/A
					#N/A	#N/A	#N/A	#N/A	#N/A	#N/A
					#N/A	#N/A	#N/A	#N/A	#N/A	#N/A
					#N/A	#N/A	#N/A	#N/A	#N/A	#N/A
					#N/A	#N/A	#N/A	#N/A	#N/A	#N/A
					#N/A	#N/A	#N/A	#N/A	#N/A	#N/A
					#N/A	#N/A	#N/A	#N/A	#N/A	#N/A
					#N/A	#N/A	#N/A	#N/A	#N/A	#N/A
					#N/A	#N/A	#N/A	#N/A	#N/A	#N/A
					#N/A	#N/A	#N/A	#N/A	#N/A	#N/A
					#N/A	#N/A	#N/A	#N/A	#N/A	#N/A
					#N/A	#N/A	#N/A	#N/A	#N/A	#N/A
					#N/A	#N/A	#N/A	#N/A	#N/A	#N/A
					#N/A	#N/A	#N/A	#N/A	#N/A	#N/A
					#N/A	#N/A	#N/A	#N/A	#N/A	#N/A
					#N/A	#N/A	#N/A	#N/A	#N/A	#N/A
					#N/A	#N/A	#N/A	#N/A	#N/A	#N/A
					#N/A	#N/A	#N/A	#N/A	#N/A	#N/A
					#N/A	#N/A	#N/A	#N/A	#N/A	#N/A
					#N/A	#N/A	#N/A	#N/A	#N/A	#N/A
					#N/A	#N/A	#N/A	#N/A	#N/A	#N/A
					#N/A	#N/A	#N/A	#N/A	#N/A	#N/A
					#N/A	#N/A	#N/A	#N/A	#N/A	#N/A
					#N/A	#N/A	#N/A	#N/A	#N/A	#N/A
					#N/A	#N/A	#N/A	#N/A	#N/A	#N/A
					#N/A	#N/A	#N/A	#N/A	#N/A	#N/A
					#N/A	#N/A	#N/A	#N/A	#N/A	#N/A
					#N/A	#N/A	#N/A	#N/A	#N/A	#N/A
					#N/A	#N/A	#N/A	#N/A	#N/A	#N/A
					#N/A	#N/A	#N/A	#N/A	#N/A	#N/A
					#N/A	#N/A	#N/A	#N/A	#N/A	#N/A
					#N/A	#N/A	#N/A	#N/A	#N/A	#N/A
					#N/A	#N/A	#N/A	#N/A	#N/A	#N/A
					#N/A	#N/A	#N/A	#N/A	#N/A	#N/A
					#N/A	#N/A	#N/A	#N/A	#N/A	#N/A
					#N/A	#N/A	#N/A	#N/A	#N/A	#N/A
					#N/A	#N/A	#N/A	#N/A	#N/A	#N/A
					#N/A	#N/A	#N/A	#N/A	#N/A	#N/A
					#N/A	#N/A	#N/A	#N/A	#N/A	#N/A
					#N/A	#N/A	#N/A	#N/A	#N/A	#N/A
					#N/A	#N/A	#N/A	#N/A	#N/A	#N/A
					#N/A	#N/A	#N/A	#N/A	#N/A	#N/A
					#N/A	#N/A	#N/A	#N/A	#N/A	#N/A
					#N/A	#N/A	#N/A	#N/A	#N/A	#N/A
					#N/A	#N/A	#N/A	#N/A	#N/A	#N/A
					#N/A	#N/A	#N/A	#N/A	#N/A	#N/A
					#N/A	#N/A	#N/A	#N/A	#N/A	#N/A
					#N/A	#N/A	#N/A	#N/A	#N/A	#N/A
					#N/A	#N/A	#N/A	#N/A	#N/A	#N/A
					#N/A	#N/A	#N/A	#N/A	#N/A	#N/A
					#N/A	#N/A	#N/A	#N/A	#N/A	#N/A
					#N/A	#N/A	#N/A	#N/A	#N/A	#N/A
					#N/A	#N/A	#N/A	#N/A	#N/A	#N/A
					#N/A	#N/A	#N/A	#N/A	#N/A	#N/A
					#N/A	#N/A	#N/A	#N/A	#N/A	#N/A
					#N/A	#N/A	#N/A	#N/A	#N/A	#N/A
					#N/A	#N/A	#N/A	#N/A	#N/A	#N/A
					#N/A	#N/A	#N/A	#N/A	#N/A	#N/A
					#N/A	#N/A	#N/A	#N/A	#N/A	#N/A
					#N/A	#N/A	#N/A	#N/A	#N/A	#N/A
					#N/A	#N/A	#N/A	#N/A	#N/A	#N/A
					#N/A	#N/A	#N/A	#N/A	#N/A	#N/A
					#N/A	#N/A	#N/A	#N/A	#N/A	#N/A
					#N/A	#N/A	#N/A	#N/A	#N/A	#N/A
					#N/A	#N/A	#N/A	#N/A	#N/A	#N/A
					#N/A	#N/A	#N/A	#N/A	#N/A	#N/A
					#N/A	#N/A	#N/A	#N/A	#N/A	#N/A
					#N/A	#N/A	#N/A	#N/A	#N/A	#N/A
					#N/A	#N/A	#N/A	#N/A	#N/A	#N/A
					#N/A	#N/A	#N/A	#N/A	#N/A	#N/A
					#N/A	#N/A	#N/A	#N/A	#N/A	#N/A
					#N/A	#N/A	#N/A	#N/A	#N/A	#N/A
					#N/A	#N/A	#N/A	#N/A	#N/A	#N/A
					#N/A	#N/A	#N/A	#N/A	#N/A	#N/A
					#N/A	#N/A	#N/A	#N/A	#N/A	#N/A
					#N/A	#N/A	#N/A	#N/A	#N/A	#N/A
					#N/A	#N/A	#N/A	#N/A	#N/A	#N/A
					#N/A	#N/A	#N/A	#N/A	#N/A	#N/A
					#N/A	#N/A	#N/A	#N/A	#N/A	#N/A
					#N/A	#N/A	#N/A	#N/A	#N/A	#N/A
					#N/A	#N/A	#N/A	#N/A	#N/A	#N/A
					#N/A	#N/A	#N/A	#N/A	#N/A	#N/A
					#N/A	#N/A	#N/A	#N/A	#N/A	#N/A
					#N/A	#N/A	#N/A	#N/A	#N/A	#N/A
					#N/A	#N/A	#N/A	#N/A	#N/A	#N/A
					#N/A	#N/A	#N/A	#N/A	#N/A	#N/A
					#N/A	#N/A	#N/A	#N/A	#N/A	#N/A
					#N/A	#N/A	#N/A	#N/A	#N/A	#N/A
					#N/A	#N/A	#N/A	#N/A	#N/A	#N/A
					#N/A	#N/A	#N/A	#N/A	#N/A	#N/A
					#N/A	#N/A	#N/A	#N/A	#N/A	#N/A
					#N/A	#N/A	#N/A	#N/A	#N/A	#N/A
					#N/A	#N/A	#N/A	#N/A	#N/A	#N/A
					#N/A	#N/A	#N/A	#N/A	#N/A	#N/A
					#N/A	#N/A	#N/A	#N/A	#N/A	#N/A
					#N/A	#N/A	#N/A	#N/A	#N/A	#N/A
					#N/A	#N/A	#N/A	#N/A	#N/A	#N/A
					#N/A	#N/A	#N/A	#N/A	#N/A	#N/A
					#N/A	#N/A	#N/A	#N/A	#N/A	#N/A
					#N/A	#N/A	#N/A	#N/A	#N/A	#N/A
					#N/A	#N/A	#N/A	#N/A	#N/A	#N/A
					#N/A	#N/A	#N/A	#N/A	#N/A	#N/A
					#N/A	#N/A	#N/A	#N/A	#N/A	#N/A
					#N/A	#N/A	#N/A	#N/A	#N/A	#N/A
					#N/A	#N/A	#N/A	#N/A	#N/A	#N/A
					#N/A	#N/A	#N/A	#N/A	#N/A	#N/A
					#N/A	#N/A	#N/A	#N/A	#N/A	#N/A
					#N/A	#N/A	#N/A	#N/A	#N/A	#N/A
					#N/A	#N/A	#N/A	#N/A	#N/A	#N/A
					#N/A	#N/A	#N/A	#N/A	#N/A	#N/A
					#N/A	#N/A	#N/A	#N/A	#N/A	#N/A
					#N/A	#N/A	#N/A	#N/A	#N/A	#N/A
					#N/A	#N/A	#N/A	#N/A	#N/A	#N/A
					#N/A	#N/A	#N/A	#N/A	#N/A	#N/A
					#N/A	#N/A	#N/A	#N/A	#N/A	#N/A
					#N/A	#N/A	#N/A	#N/A	#N/A	#N/A
					#N/A	#N/A	#N/A	#N/A	#N/A	#N/A
					#N/A	#N/A	#N/A	#N/A	#N/A	#N/A
					#N/A	#N/A	#N/A	#N/A	#N/A	#N/A
					#N/A	#N/A	#N/A	#N/A	#N/A	#N/A
					#N/A	#N/A	#N/A	#N/A	#N/A	#N/A
					#N/A	#N/A	#N/A	#N/A	#N/A	#N/A
					#N/A	#N/A	#N/A	#N/A	#N/A	#N/A
					#N/A	#N/A	#N/A	#N/A	#N/A	#N/A
					#N/A	#N/A	#N/A	#N/A	#N/A	#N/A
					#N/A	#N/A	#N/A	#N/A	#N/A	#N/A
					#N/A	#N/A	#N/A	#N/A	#N/A	#N/A
					#N/A	#N/A	#N/A	#N/A	#N/A	#N/A
					#N/A	#N/A	#N/A	#N/A	#N/A	#N/A
					#N/A	#N/A	#N/A	#N/A	#N/A	#N/A
					#N/A	#N/A	#N/A	#N/A	#N/A	#N/A
					#N/A	#N/A	#N/A	#N/A	#N/A	#N/A
					#N/A	#N/A	#N/A	#N/A	#N/A	#N/A
					#N/A	#N/A	#N/A	#N/A	#N/A	#N/A
					#N/A	#N/A	#N/A	#N/A	#N/A	#N/A
					#N/A	#N/A	#N/A	#N/A	#N/A	#N/A
					#N/A	#N/A	#N/A	#N/A	#N/A	#N/A
					#N/A	#N/A	#N/A	#N/A	#N/A	#N/A
					#N/A	#N/A	#N/A	#N/A	#N/A	#N/A
					#N/A	#N/A	#N/A	#N/A	#N/A	#N/A
					#N/A	#N/A	#N/A	#N/A	#N/A	#N/A
					#N/A	#N/A	#N/A	#N/A	#N/A	#N/A
					#N/A	#N/A	#N/A	#N/A	#N/A	#N/A
					#N/A	#N/A	#N/A	#N/A	#N/A	#N/A
					#N/A	#N/A	#N/A	#N/A	#N/A	#N/A
					#N/A	#N/A	#N/A	#N/A	#N/A	#N/A
					#N/A	#N/A	#N/A	#N/A	#N/A	#N/A
					#N/A	#N/A	#N/A	#N/A	#N/A	#N/A
					#N/A	#N/A	#N/A	#N/A	#N/A	#N/A
					#N/A	#N/A	#N/A	#N/A	#N/A	#N/A
					#N/A	#N/A	#N/A	#N/A	#N/A	#N/A
					#N/A	#N/A	#N/A	#N/A	#N/A	#N/A
					#N/A	#N/A	#N/A	#N/A	#N/A	#N/A
					#N/A	#N/A	#N/A	#N/A	#N/A	#N/A
					#N/A	#N/A	#N/A	#N/A	#N/A	#N/A
					#N/A	#N/A	#N/A	#N/A	#N/A	#N/A
					#N/A	#N/A	#N/A	#N/A	#N/A	#N/A
					#N/A	#N/A	#N/A	#N/A	#N/A	#N/A
					#N/A	#N/A	#N/A	#N/A	#N/A	#N/A
					#N/A	#N/A	#N/A	#N/A	#N/A	#N/A
					#N/A	#N/A	#N/A	#N/A	#N/A	#N/A
					#N/A	#N/A	#N/A	#N/A	#N/A	#N/A
					#N/A	#N/A	#N/A	#N/A	#N/A	#N/A
					#N/A	#N/A	#N/A	#N/A	#N/A	#N/A
					#N/A	#N/A	#N/A	#N/A	#N/A	#N/A
					#N/A	#N/A	#N/A	#N/A	#N/A	#N/A
					#N/A	#N/A	#N/A	#N/A	#N/A	#N/A
					#N/A	#N/A	#N/A	#N/A	#N/A	#N/A
					#N/A	#N/A	#N/A	#N/A	#N/A	#N/A
					#N/A	#N/A	#N/A	#N/A	#N/A	#N/A
					#N/A	#N/A	#N/A	#N/A	#N/A	#N/A
					#N/A	#N/A	#N/A	#N/A	#N/A	#N/A
					#N/A	#N/A	#N/A	#N/A	#N/A	#N/A
					#N/A	#N/A	#N/A	#N/A	#N/A	#N/A
					#N/A	#N/A	#N/A	#N/A	#N/A	#N/A
					#N/A	#N/A	#N/A	#N/A	#N/A	#N/A
					#N/A	#N/A	#N/A	#N/A	#N/A	#N/A
					#N/A	#N/A	#N/A	#N/A	#N/A	#N/A
					#N/A	#N/A	#N/A	#N/A	#N/A	#N/A
					#N/A	#N/A	#N/A	#N/A	#N/A	#N/A
					#N/A	#N/A	#N/A	#N/A	#N/A	#N/A
					#N/A	#N/A	#N/A	#N/A	#N/A	#N/A
					#N/A	#N/A	#N/A	#N/A	#N/A	#N/A
					#N/A	#N/A	#N/A	#N/A	#N/A	#N/A
					#N/A	#N/A	#N/A	#N/A	#N/A	#N/A
					#N/A	#N/A	#N/A	#N/A	#N/A	#N/A
					#N/A	#N/A	#N/A	#N/A	#N/A	#N/A
					#N/A	#N/A	#N/A	#N/A	#N/A	#N/A
					#N/A	#N/A	#N/A	#N/A	#N/A	#N/A
					#N/A	#N/A	#N/A	#N/A	#N/A	#N/A
					#N/A	#N/A	#N/A	#N/A	#N/A	#N/A
					#N/A	#N/A	#N/A	#N/A	#N/A	#N/A
					#N/A	#N/A	#N/A	#N/A	#N/A	#N/A
					#N/A	#N/A	#N/A	#N/A	#N/A	#N/A
					#N/A	#N/A	#N/A	#N/A	#N/A	#N/A
					#N/A	#N/A	#N/A	#N/A	#N/A	#N/A
					#N/A	#N/A	#N/A	#N/A	#N/A	#N/A
					#N/A	#N/A	#N/A	#N/A	#N/A	#N/A
					#N/A	#N/A	#N/A	#N/A	#N/A	#N/A
					#N/A	#N/A	#N/A	#N/A	#N/A	#N/A
					#N/A	#N/A	#N/A	#N/A	#N/A	#N/A
					#N/A	#N/A	#N/A	#N/A	#N/A	#N/A
					#N/A	#N/A	#N/A	#N/A	#N/A	#N/A
					#N/A	#N/A	#N/A	#N/A	#N/A	#N/A
					#N/A	#N/A	#N/A	#N/A	#N/A	#N/A
					#N/A	#N/A	#N/A	#N/A	#N/A	#N/A
					#N/A	#N/A	#N/A	#N/A	#N/A	#N/A
					#N/A	#N/A	#N/A	#N/A	#N/A	#N/A
					#N/A	#N/A	#N/A	#N/A	#N/A	#N/A
					#N/A	#N/A	#N/A	#N/A	#N/A	#N/A
					#N/A	#N/A	#N/A	#N/A	#N/A	#N/A
					#N/A	#N/A	#N/A	#N/A	#N/A	#N/A
					#N/A	#N/A	#N/A	#N/A	#N/A	#N/A
					#N/A	#N/A	#N/A	#N/A	#N/A	#N/A
					#N/A	#N/A	#N/A	#N/A	#N/A	#N/A
					#N/A	#N/A	#N/A	#N/A	#N/A	#N/A
					#N/A	#N/A	#N/A	#N/A	#N/A	#N/A
					#N/A	#N/A	#N/A	#N/A	#N/A	#N/A
					#N/A	#N/A	#N/A	#N/A	#N/A	#N/A
					#N/A	#N/A	#N/A	#N/A	#N/A	#N/A
					#N/A	#N/A	#N/A	#N/A	#N/A	#N/A
					#N/A	#N/A	#N/A	#N/A	#N/A	#N/A
					#N/A	#N/A	#N/A	#N/A	#N/A	#N/A
					#N/A	#N/A	#N/A	#N/A	#N/A	#N/A
					#N/A	#N/A	#N/A	#N/A	#N/A	#N/A
					#N/A	#N/A	#N/A	#N/A	#N/A	#N/A
					#N/A	#N/A	#N/A	#N/A	#N/A	#N/A
					#N/A	#N/A	#N/A	#N/A	#N/A	#N/A
					#N/A	#N/A	#N/A	#N/A	#N/A	#N/A
					#N/A	#N/A	#N/A	#N/A	#N/A	#N/A
					#N/A	#N/A	#N/A	#N/A	#N/A	#N/A
					#N/A	#N/A	#N/A	#N/A	#N/A	#N/A
					#N/A	#N/A	#N/A	#N/A	#N/A	#N/A
					#N/A	#N/A	#N/A	#N/A	#N/A	#N/A
					#N/A	#N/A	#N/A	#N/A	#N/A	#N/A
					#N/A	#N/A	#N/A	#N/A	#N/A	#N/A
					#N/A	#N/A	#N/A	#N/A	#N/A	#N/A
					#N/A	#N/A	#N/A	#N/A	#N/A	#N/A
					#N/A	#N/A	#N/A	#N/A	#N/A	#N/A
					#N/A	#N/A	#N/A	#N/A	#N/A	#N/A
					#N/A	#N/A	#N/A	#N/A	#N/A	#N/A
					#N/A	#N/A	#N/A	#N/A	#N/A	#N/A
					#N/A	#N/A	#N/A	#N/A	#N/A	#N/A
					#N/A	#N/A	#N/A	#N/A	#N/A	#N/A
					#N/A	#N/A	#N/A	#N/A	#N/A	#N/A
					#N/A	#N/A	#N/A	#N/A	#N/A	#N/A
					#N/A	#N/A	#N/A	#N/A	#N/A	#N/A
					#N/A	#N/A	#N/A	#N/A	#N/A	#N/A
					#N/A	#N/A	#N/A	#N/A	#N/A	#N/A
					#N/A	#N/A	#N/A	#N/A	#N/A	#N/A
					#N/A	#N/A	#N/A	#N/A	#N/A	#N/A
					#N/A	#N/A	#N/A	#N/A	#N/A	#N/A
					#N/A	#N/A	#N/A	#N/A	#N/A	#N/A
					#N/A	#N/A	#N/A	#N/A	#N/A	#N/A
					#N/A	#N/A	#N/A	#N/A	#N/A	#N/A
					#N/A	#N/A	#N/A	#N/A	#N/A	#N/A
					#N/A	#N/A	#N/A	#N/A	#N/A	#N/A
					#N/A	#N/A	#N/A	#N/A	#N/A	#N/A
					#N/A	#N/A	#N/A	#N/A	#N/A	#N/A
					#N/A	#N/A	#N/A	#N/A	#N/A	#N/A
					#N/A	#N/A	#N/A	#N/A	#N/A	#N/A
					#N/A	#N/A	#N/A	#N/A	#N/A	#N/A
					#N/A	#N/A	#N/A	#N/A	#N/A	#N/A
					#N/A	#N/A	#N/A	#N/A	#N/A	#N/A
					#N/A	#N/A	#N/A	#N/A	#N/A	#N/A
					#N/A	#N/A	#N/A	#N/A	#N/A	#N/A
					#N/A	#N/A	#N/A	#N/A	#N/A	#N/A
					#N/A	#N/A	#N/A	#N/A	#N/A	#N/A
					#N/A	#N/A	#N/A	#N/A	#N/A	#N/A
					#N/A	#N/A	#N/A	#N/A	#N/A	#N/A
					#N/A	#N/A	#N/A	#N/A	#N/A	#N/A
					#N/A	#N/A	#N/A	#N/A	#N/A	#N/A
					#N/A	#N/A	#N/A	#N/A	#N/A	#N/A
					#N/A	#N/A	#N/A	#N/A	#N/A	#N/A
					#N/A	#N/A	#N/A	#N/A	#N/A	#N/A
					#N/A	#N/A	#N/A	#N/A	#N/A	#N/A
					#N/A	#N/A	#N/A	#N/A	#N/A	#N/A
					#N/A	#N/A	#N/A	#N/A	#N/A	#N/A
					#N/A	#N/A	#N/A	#N/A	#N/A	#N/A
					#N/A	#N/A	#N/A	#N/A	#N/A	#N/A
					#N/A	#N/A	#N/A	#N/A	#N/A	#N/A
					#N/A	#N/A	#N/A	#N/A	#N/A	#N/A
					#N/A	#N/A	#N/A	#N/A	#N/A	#N/A
					#N/A	#N/A	#N/A	#N/A	#N/A	#N/A
					#N/A	#N/A	#N/A	#N/A	#N/A	#N/A
					#N/A	#N/A	#N/A	#N/A	#N/A	#N/A
					#N/A	#N/A	#N/A	#N/A	#N/A	#N/A
					#N/A	#N/A	#N/A	#N/A	#N/A	#N/A
					#N/A	#N/A	#N/A	#N/A	#N/A	#N/A
					#N/A	#N/A	#N/A	#N/A	#N/A	#N/A
					#N/A	#N/A	#N/A	#N/A	#N/A	#N/A
					#N/A	#N/A	#N/A	#N/A	#N/A	#N/A
					#N/A	#N/A	#N/A	#N/A	#N/A	#N/A
					#N/A	#N/A	#N/A	#N/A	#N/A	#N/A
					#N/A	#N/A	#N/A	#N/A	#N/A	#N/A
					#N/A	#N/A	#N/A	#N/A	#N/A	#N/A
					#N/A	#N/A	#N/A	#N/A	#N/A	#N/A
					#N/A	#N/A	#N/A	#N/A	#N/A	#N/A
					#N/A	#N/A	#N/A	#N/A	#N/A	#N/A
					#N/A	#N/A	#N/A	#N/A	#N/A	#N/A
					#N/A	#N/A	#N/A	#N/A	#N/A	#N/A
					#N/A	#N/A	#N/A	#N/A	#N/A	#N/A
					#N/A	#N/A	#N/A	#N/A	#N/A	#N/A
					#N/A	#N/A	#N/A	#N/A	#N/A	#N/A
					#N/A	#N/A	#N/A	#N/A	#N/A	#N/A
					#N/A	#N/A	#N/A	#N/A	#N/A	#N/A
					#N/A	#N/A	#N/A	#N/A	#N/A	#N/A
					#N/A	#N/A	#N/A	#N/A	#N/A	#N/A
					#N/A	#N/A	#N/A	#N/A	#N/A	#N/A
					#N/A	#N/A	#N/A	#N/A	#N/A	#N/A
					#N/A	#N/A	#N/A	#N/A	#N/A	#N/A
					#N/A	#N/A	#N/A	#N/A	#N/A	#N/A
					#N/A	#N/A	#N/A	#N/A	#N/A	#N/A
					#N/A	#N/A	#N/A	#N/A	#N/A	#N/A
					#N/A	#N/A	#N/A	#N/A	#N/A	#N/A
					#N/A	#N/A	#N/A	#N/A	#N/A	#N/A
					#N/A	#N/A	#N/A	#N/A	#N/A	#N/A
					#N/A	#N/A	#N/A	#N/A	#N/A	#N/A
					#N/A	#N/A	#N/A	#N/A	#N/A	#N/A
					#N/A	#N/A	#N/A	#N/A	#N/A	#N/A
					#N/A	#N/A	#N/A	#N/A	#N/A	#N/A
					#N/A	#N/A	#N/A	#N/A	#N/A	#N/A
					#N/A	#N/A	#N/A	#N/A	#N/A	#N/A
					#N/A	#N/A	#N/A	#N/A	#N/A	#N/A
					#N/A	#N/A	#N/A	#N/A	#N/A	#N/A
					#N/A	#N/A	#N/A	#N/A	#N/A	#N/A
					#N/A	#N/A	#N/A	#N/A	#N/A	#N/A
					#N/A	#N/A	#N/A	#N/A	#N/A	#N/A
					#N/A	#N/A	#N/A	#N/A	#N/A	#N/A
					#N/A	#N/A	#N/A	#N/A	#N/A	#N/A
					#N/A	#N/A	#N/A	#N/A	#N/A	#N/A
					#N/A	#N/A	#N/A	#N/A	#N/A	#N/A
					#N/A	#N/A	#N/A	#N/A	#N/A	#N/A
					#N/A	#N/A	#N/A	#N/A	#N/A	#N/A
					#N/A	#N/A	#N/A	#N/A	#N/A	#N/A
					#N/A	#N/A	#N/A	#N/A	#N/A	#N/A
					#N/A	#N/A	#N/A	#N/A	#N/A	#N/A
					#N/A	#N/A	#N/A	#N/A	#N/A	#N/A
					#N/A	#N/A	#N/A	#N/A	#N/A	#N/A
					#N/A	#N/A	#N/A	#N/A	#N/A	#N/A
					#N/A	#N/A	#N/A	#N/A	#N/A	#N/A
					#N/A	#N/A	#N/A	#N/A	#N/A	#N/A
					#N/A	#N/A	#N/A	#N/A	#N/A	#N/A
					#N/A	#N/A	#N/A	#N/A	#N/A	#N/A
					#N/A	#N/A	#N/A	#N/A	#N/A	#N/A
					#N/A	#N/A	#N/A	#N/A	#N/A	#N/A
					#N/A	#N/A	#N/A	#N/A	#N/A	#N/A
					#N/A	#N/A	#N/A	#N/A	#N/A	#N/A
					#N/A	#N/A	#N/A	#N/A	#N/A	#N/A
					#N/A	#N/A	#N/A	#N/A	#N/A	#N/A
					#N/A	#N/A	#N/A	#N/A	#N/A	#N/A
					#N/A	#N/A	#N/A	#N/A	#N/A	#N/A
					#N/A	#N/A	#N/A	#N/A	#N/A	#N/A
					#N/A	#N/A	#N/A	#N/A	#N/A	#N/A
					#N/A	#N/A	#N/A	#N/A	#N/A	#N/A
					#N/A	#N/A	#N/A	#N/A	#N/A	#N/A
					#N/A	#N/A	#N/A	#N/A	#N/A	#N/A
					#N/A	#N/A	#N/A	#N/A	#N/A	#N/A
					#N/A	#N/A	#N/A	#N/A	#N/A	#N/A
					#N/A	#N/A	#N/A	#N/A	#N/A	#N/A
					#N/A	#N/A	#N/A	#N/A	#N/A	#N/A
					#N/A	#N/A	#N/A	#N/A	#N/A	#N/A
					#N/A	#N/A	#N/A	#N/A	#N/A	#N/A
					#N/A	#N/A	#N/A	#N/A	#N/A	#N/A
					#N/A	#N/A	#N/A	#N/A	#N/A	#N/A
					#N/A	#N/A	#N/A	#N/A	#N/A	#N/A
					#N/A	#N/A	#N/A	#N/A	#N/A	#N/A
					#N/A	#N/A	#N/A	#N/A	#N/A	#N/A
					#N/A	#N/A	#N/A	#N/A	#N/A	#N/A
					#N/A	#N/A	#N/A	#N/A	#N/A	#N/A
					#N/A	#N/A	#N/A	#N/A	#N/A	#N/A
					#N/A	#N/A	#N/A	#N/A	#N/A	#N/A
					#N/A	#N/A	#N/A	#N/A	#N/A	#N/A
					#N/A	#N/A	#N/A	#N/A	#N/A	#N/A
					#N/A	#N/A	#N/A	#N/A	#N/A	#N/A
					#N/A	#N/A	#N/A	#N/A	#N/A	#N/A
					#N/A	#N/A	#N/A	#N/A	#N/A	#N/A
					#N/A	#N/A	#N/A	#N/A	#N/A	#N/A
					#N/A	#N/A	#N/A	#N/A	#N/A	#N/A
					#N/A	#N/A	#N/A	#N/A	#N/A	#N/A
					#N/A	#N/A	#N/A	#N/A	#N/A	#N/A
					#N/A	#N/A	#N/A	#N/A	#N/A	#N/A
					#N/A	#N/A	#N/A	#N/A	#N/A	#N/A
					#N/A	#N/A	#N/A	#N/A	#N/A	#N/A
					#N/A	#N/A	#N/A	#N/A	#N/A	#N/A
					#N/A	#N/A	#N/A	#N/A	#N/A	#N/A
					#N/A	#N/A	#N/A	#N/A	#N/A	#N/A
					#N/A	#N/A	#N/A	#N/A	#N/A	#N/A
					#N/A	#N/A	#N/A	#N/A	#N/A	#N/A
					#N/A	#N/A	#N/A	#N/A	#N/A	#N/A
					#N/A	#N/A	#N/A	#N/A	#N/A	#N/A
					#N/A	#N/A	#N/A	#N/A	#N/A	#N/A
					#N/A	#N/A	#N/A	#N/A	#N/A	#N/A
					#N/A	#N/A	#N/A	#N/A	#N/A	#N/A
					#N/A	#N/A	#N/A	#N/A	#N/A	#N/A
					#N/A	#N/A	#N/A	#N/A	#N/A	#N/A
					#N/A	#N/A	#N/A	#N/A	#N/A	#N/A
					#N/A	#N/A	#N/A	#N/A	#N/A	#N/A
					#N/A	#N/A	#N/A	#N/A	#N/A	#N/A
					#N/A	#N/A	#N/A	#N/A	#N/A	#N/A
					#N/A	#N/A	#N/A	#N/A	#N/A	#N/A
					#N/A	#N/A	#N/A	#N/A	#N/A	#N/A
					#N/A	#N/A	#N/A	#N/A	#N/A	#N/A
					#N/A	#N/A	#N/A	#N/A	#N/A	#N/A
					#N/A	#N/A	#N/A	#N/A	#N/A	#N/A
					#N/A	#N/A	#N/A	#N/A	#N/A	#N/A
					#N/A	#N/A	#N/A	#N/A	#N/A	#N/A
					#N/A	#N/A	#N/A	#N/A	#N/A	#N/A
					#N/A	#N/A	#N/A	#N/A	#N/A	#N/A
					#N/A	#N/A	#N/A	#N/A	#N/A	#N/A
					#N/A	#N/A	#N/A	#N/A	#N/A	#N/A
					#N/A	#N/A	#N/A	#N/A	#N/A	#N/A
					#N/A	#N/A	#N/A	#N/A	#N/A	#N/A
					#N/A	#N/A	#N/A	#N/A	#N/A	#N/A
					#N/A	#N/A	#N/A	#N/A	#N/A	#N/A
					#N/A	#N/A	#N/A	#N/A	#N/A	#N/A
					#N/A	#N/A	#N/A	#N/A	#N/A	#N/A
					#N/A	#N/A	#N/A	#N/A	#N/A	#N/A
					#N/A	#N/A	#N/A	#N/A	#N/A	#N/A
					#N/A	#N/A	#N/A	#N/A	#N/A	#N/A
					#N/A	#N/A	#N/A	#N/A	#N/A	#N/A
					#N/A	#N/A	#N/A	#N/A	#N/A	#N/A
					#N/A	#N/A	#N/A	#N/A	#N/A	#N/A
					#N/A	#N/A	#N/A	#N/A	#N/A	#N/A
					#N/A	#N/A	#N/A	#N/A	#N/A	#N/A
					#N/A	#N/A	#N/A	#N/A	#N/A	#N/A
					#N/A	#N/A	#N/A	#N/A	#N/A	#N/A
					#N/A	#N/A	#N/A	#N/A	#N/A	#N/A
					#N/A	#N/A	#N/A	#N/A	#N/A	#N/A
					#N/A	#N/A	#N/A	#N/A	#N/A	#N/A
					#N/A	#N/A	#N/A	#N/A	#N/A	#N/A
					#N/A	#N/A	#N/A	#N/A	#N/A	#N/A
					#N/A	#N/A	#N/A	#N/A	#N/A	#N/A
					#N/A	#N/A	#N/A	#N/A	#N/A	#N/A
					#N/A	#N/A	#N/A	#N/A	#N/A	#N/A
					#N/A	#N/A	#N/A	#N/A	#N/A	#N/A
					#N/A	#N/A	#N/A	#N/A	#N/A	#N/A
					#N/A	#N/A	#N/A	#N/A	#N/A	#N/A
					#N/A	#N/A	#N/A	#N/A	#N/A	#N/A
					#N/A	#N/A	#N/A	#N/A	#N/A	#N/A
					#N/A	#N/A	#N/A	#N/A	#N/A	#N/A
					#N/A	#N/A	#N/A	#N/A	#N/A	#N/A
					#N/A	#N/A	#N/A	#N/A	#N/A	#N/A
					#N/A	#N/A	#N/A	#N/A	#N/A	#N/A
					#N/A	#N/A	#N/A	#N/A	#N/A	#N/A
					#N/A	#N/A	#N/A	#N/A	#N/A	#N/A
					#N/A	#N/A	#N/A	#N/A	#N/A	#N/A
					#N/A	#N/A	#N/A	#N/A	#N/A	#N/A
					#N/A	#N/A	#N/A	#N/A	#N/A	#N/A
					#N/A	#N/A	#N/A	#N/A	#N/A	#N/A
					#N/A	#N/A	#N/A	#N/A	#N/A	#N/A
					#N/A	#N/A	#N/A	#N/A	#N/A	#N/A
					#N/A	#N/A	#N/A	#N/A	#N/A	#N/A
					#N/A	#N/A	#N/A	#N/A	#N/A	#N/A
					#N/A	#N/A	#N/A	#N/A	#N/A	#N/A
					#N/A	#N/A	#N/A	#N/A	#N/A	#N/A
					#N/A	#N/A	#N/A	#N/A	#N/A	#N/A
					#N/A	#N/A	#N/A	#N/A	#N/A	#N/A
					#N/A	#N/A	#N/A	#N/A	#N/A	#N/A
					#N/A	#N/A	#N/A	#N/A	#N/A	#N/A
					#N/A	#N/A	#N/A	#N/A	#N/A	#N/A
					#N/A	#N/A	#N/A	#N/A	#N/A	#N/A
					#N/A	#N/A	#N/A	#N/A	#N/A	#N/A
					#N/A	#N/A	#N/A	#N/A	#N/A	#N/A
					#N/A	#N/A	#N/A	#N/A	#N/A	#N/A
					#N/A	#N/A	#N/A	#N/A	#N/A	#N/A
					#N/A	#N/A	#N/A	#N/A	#N/A	#N/A
					#N/A	#N/A	#N/A	#N/A	#N/A	#N/A
					#N/A	#N/A	#N/A	#N/A	#N/A	#N/A
					#N/A	#N/A	#N/A	#N/A	#N/A	#N/A
					#N/A	#N/A	#N/A	#N/A	#N/A	#N/A
					#N/A	#N/A	#N/A	#N/A	#N/A	#N/A
					#N/A	#N/A	#N/A	#N/A	#N/A	#N/A
					#N/A	#N/A	#N/A	#N/A	#N/A	#N/A
					#N/A	#N/A	#N/A	#N/A	#N/A	#N/A
					#N/A	#N/A	#N/A	#N/A	#N/A	#N/A
					#N/A	#N/A	#N/A	#N/A	#N/A	#N/A
					#N/A	#N/A	#N/A	#N/A	#N/A	#N/A
					#N/A	#N/A	#N/A	#N/A	#N/A	#N/A
					#N/A	#N/A	#N/A	#N/A	#N/A	#N/A
					#N/A	#N/A	#N/A	#N/A	#N/A	#N/A
					#N/A	#N/A	#N/A	#N/A	#N/A	#N/A
					#N/A	#N/A	#N/A	#N/A	#N/A	#N/A
					#N/A	#N/A	#N/A	#N/A	#N/A	#N/A
					#N/A	#N/A	#N/A	#N/A	#N/A	#N/A
					#N/A	#N/A	#N/A	#N/A	#N/A	#N/A
					#N/A	#N/A	#N/A	#N/A	#N/A	#N/A
					#N/A	#N/A	#N/A	#N/A	#N/A	#N/A
					#N/A	#N/A	#N/A	#N/A	#N/A	#N/A
					#N/A	#N/A	#N/A	#N/A	#N/A	#N/A
					#N/A	#N/A	#N/A	#N/A	#N/A	#N/A
					#N/A	#N/A	#N/A	#N/A	#N/A	#N/A
					#N/A	#N/A	#N/A	#N/A	#N/A	#N/A
					#N/A	#N/A	#N/A	#N/A	#N/A	#N/A
					#N/A	#N/A	#N/A	#N/A	#N/A	#N/A
					#N/A	#N/A	#N/A	#N/A	#N/A	#N/A
					#N/A	#N/A	#N/A	#N/A	#N/A	#N/A
					#N/A	#N/A	#N/A	#N/A	#N/A	#N/A
					#N/A	#N/A	#N/A	#N/A	#N/A	#N/A
					#N/A	#N/A	#N/A	#N/A	#N/A	#N/A
					#N/A	#N/A	#N/A	#N/A	#N/A	#N/A
					#N/A	#N/A	#N/A	#N/A	#N/A	#N/A
					#N/A	#N/A	#N/A	#N/A	#N/A	#N/A
					#N/A	#N/A	#N/A	#N/A	#N/A	#N/A
					#N/A	#N/A	#N/A	#N/A	#N/A	#N/A
					#N/A	#N/A	#N/A	#N/A	#N/A	#N/A
					#N/A	#N/A	#N/A	#N/A	#N/A	#N/A
					#N/A	#N/A	#N/A	#N/A	#N/A	#N/A
					#N/A	#N/A	#N/A	#N/A	#N/A	#N/A
					#N/A	#N/A	#N/A	#N/A	#N/A	#N/A
					#N/A	#N/A	#N/A	#N/A	#N/A	#N/A
					#N/A	#N/A	#N/A	#N/A	#N/A	#N/A
					#N/A	#N/A	#N/A	#N/A	#N/A	#N/A
					#N/A	#N/A	#N/A	#N/A	#N/A	#N/A
					#N/A	#N/A	#N/A	#N/A	#N/A	#N/A
					#N/A	#N/A	#N/A	#N/A	#N/A	#N/A
					#N/A	#N/A	#N/A	#N/A	#N/A	#N/A
					#N/A	#N/A	#N/A	#N/A	#N/A	#N/A
					#N/A	#N/A	#N/A	#N/A	#N/A	#N/A
					#N/A	#N/A	#N/A	#N/A	#N/A	#N/A
					#N/A	#N/A	#N/A	#N/A	#N/A	#N/A
					#N/A	#N/A	#N/A	#N/A	#N/A	#N/A
					#N/A	#N/A	#N/A	#N/A	#N/A	#N/A
					#N/A	#N/A	#N/A	#N/A	#N/A	#N/A
					#N/A	#N/A	#N/A	#N/A	#N/A	#N/A
					#N/A	#N/A	#N/A	#N/A	#N/A	#N/A
					#N/A	#N/A	#N/A	#N/A	#N/A	#N/A
					#N/A	#N/A	#N/A	#N/A	#N/A	#N/A
					#N/A	#N/A	#N/A	#N/A	#N/A	#N/A
					#N/A	#N/A	#N/A	#N/A	#N/A	#N/A
					#N/A	#N/A	#N/A	#N/A	#N/A	#N/A
					#N/A	#N/A	#N/A	#N/A	#N/A	#N/A
					#N/A	#N/A	#N/A	#N/A	#N/A	#N/A
					#N/A	#N/A	#N/A	#N/A	#N/A	#N/A
					#N/A	#N/A	#N/A	#N/A	#N/A	#N/A
					#N/A	#N/A	#N/A	#N/A	#N/A	#N/A
					#N/A	#N/A	#N/A	#N/A	#N/A	#N/A
					#N/A	#N/A	#N/A	#N/A	#N/A	#N/A
					#N/A	#N/A	#N/A	#N/A	#N/A	#N/A
					#N/A	#N/A	#N/A	#N/A	#N/A	#N/A
					#N/A	#N/A	#N/A	#N/A	#N/A	#N/A
					#N/A	#N/A	#N/A	#N/A	#N/A	#N/A
					#N/A	#N/A	#N/A	#N/A	#N/A	#N/A
					#N/A	#N/A	#N/A	#N/A	#N/A	#N/A
					#N/A	#N/A	#N/A	#N/A	#N/A	#N/A
					#N/A	#N/A	#N/A	#N/A	#N/A	#N/A
					#N/A	#N/A	#N/A	#N/A	#N/A	#N/A
					#N/A	#N/A	#N/A	#N/A	#N/A	#N/A
					#N/A	#N/A	#N/A	#N/A	#N/A	#N/A
					#N/A	#N/A	#N/A	#N/A	#N/A	#N/A
					#N/A	#N/A	#N/A	#N/A	#N/A	#N/A
					#N/A	#N/A	#N/A	#N/A	#N/A	#N/A
					#N/A	#N/A	#N/A	#N/A	#N/A	#N/A
					#N/A	#N/A	#N/A	#N/A	#N/A	#N/A
					#N/A	#N/A	#N/A	#N/A	#N/A	#N/A
					#N/A	#N/A	#N/A	#N/A	#N/A	#N/A
					#N/A	#N/A	#N/A	#N/A	#N/A	#N/A
					#N/A	#N/A	#N/A	#N/A	#N/A	#N/A
					#N/A	#N/A	#N/A	#N/A	#N/A	#N/A
					#N/A	#N/A	#N/A	#N/A	#N/A	#N/A
					#N/A	#N/A	#N/A	#N/A	#N/A	#N/A
					#N/A	#N/A	#N/A	#N/A	#N/A	#N/A
					#N/A	#N/A	#N/A	#N/A	#N/A	#N/A
					#N/A	#N/A	#N/A	#N/A	#N/A	#N/A
					#N/A	#N/A	#N/A	#N/A	#N/A	#N/A
					#N/A	#N/A	#N/A	#N/A	#N/A	#N/A
					#N/A	#N/A	#N/A	#N/A	#N/A	#N/A
					#N/A	#N/A	#N/A	#N/A	#N/A	#N/A
					#N/A	#N/A	#N/A	#N/A	#N/A	#N/A
					#N/A	#N/A	#N/A	#N/A	#N/A	#N/A
					#N/A	#N/A	#N/A	#N/A	#N/A	#N/A
					#N/A	#N/A	#N/A	#N/A	#N/A	#N/A
					#N/A	#N/A	#N/A	#N/A	#N/A	#N/A
					#N/A	#N/A	#N/A	#N/A	#N/A	#N/A
					#N/A	#N/A	#N/A	#N/A	#N/A	#N/A
					#N/A	#N/A	#N/A	#N/A	#N/A	#N/A
					#N/A	#N/A	#N/A	#N/A	#N/A	#N/A
					#N/A	#N/A	#N/A	#N/A	#N/A	#N/A
					#N/A	#N/A	#N/A	#N/A	#N/A	#N/A
					#N/A	#N/A	#N/A	#N/A	#N/A	#N/A
					#N/A	#N/A	#N/A	#N/A	#N/A	#N/A
					#N/A	#N/A	#N/A	#N/A	#N/A	#N/A
					#N/A	#N/A	#N/A	#N/A	#N/A	#N/A
					#N/A	#N/A	#N/A	#N/A	#N/A	#N/A
					#N/A	#N/A	#N/A	#N/A	#N/A	#N/A
					#N/A	#N/A	#N/A	#N/A	#N/A	#N/A
					#N/A	#N/A	#N/A	#N/A	#N/A	#N/A
					#N/A	#N/A	#N/A	#N/A	#N/A	#N/A
					#N/A	#N/A	#N/A	#N/A	#N/A	#N/A
					#N/A	#N/A	#N/A	#N/A	#N/A	#N/A
					#N/A	#N/A	#N/A	#N/A	#N/A	#N/A
					#N/A	#N/A	#N/A	#N/A	#N/A	#N/A
					#N/A	#N/A	#N/A	#N/A	#N/A	#N/A
					#N/A	#N/A	#N/A	#N/A	#N/A	#N/A
					#N/A	#N/A	#N/A	#N/A	#N/A	#N/A
					#N/A	#N/A	#N/A	#N/A	#N/A	#N/A
					#N/A	#N/A	#N/A	#N/A	#N/A	#N/A
					#N/A	#N/A	#N/A	#N/A	#N/A	#N/A
					#N/A	#N/A	#N/A	#N/A	#N/A	#N/A
					#N/A	#N/A	#N/A	#N/A	#N/A	#N/A
					#N/A	#N/A	#N/A	#N/A	#N/A	#N/A
					#N/A	#N/A	#N/A	#N/A	#N/A	#N/A
					#N/A	#N/A	#N/A	#N/A	#N/A	#N/A
					#N/A	#N/A	#N/A	#N/A	#N/A	#N/A
					#N/A	#N/A	#N/A	#N/A	#N/A	#N/A
					#N/A	#N/A	#N/A	#N/A	#N/A	#N/A
					#N/A	#N/A	#N/A	#N/A	#N/A	#N/A
					#N/A	#N/A	#N/A	#N/A	#N/A	#N/A
					#N/A	#N/A	#N/A	#N/A	#N/A	#N/A
					#N/A	#N/A	#N/A	#N/A	#N/A	#N/A
					#N/A	#N/A	#N/A	#N/A	#N/A	#N/A
					#N/A	#N/A	#N/A	#N/A	#N/A	#N/A
					#N/A	#N/A	#N/A	#N/A	#N/A	#N/A
					#N/A	#N/A	#N/A	#N/A	#N/A	#N/A
					#N/A	#N/A	#N/A	#N/A	#N/A	#N/A
					#N/A	#N/A	#N/A	#N/A	#N/A	#N/A
					#N/A	#N/A	#N/A	#N/A	#N/A	#N/A
					#N/A	#N/A	#N/A	#N/A	#N/A	#N/A
					#N/A	#N/A	#N/A	#N/A	#N/A	#N/A
					#N/A	#N/A	#N/A	#N/A	#N/A	#N/A
					#N/A	#N/A	#N/A	#N/A	#N/A	#N/A
					#N/A	#N/A	#N/A	#N/A	#N/A	#N/A
					#N/A	#N/A	#N/A	#N/A	#N/A	#N/A
					#N/A	#N/A	#N/A	#N/A	#N/A	#N/A
					#N/A	#N/A	#N/A	#N/A	#N/A	#N/A
					#N/A	#N/A	#N/A	#N/A	#N/A	#N/A
					#N/A	#N/A	#N/A	#N/A	#N/A	#N/A
					#N/A	#N/A	#N/A	#N/A	#N/A	#N/A
					#N/A	#N/A	#N/A	#N/A	#N/A	#N/A
					#N/A	#N/A	#N/A	#N/A	#N/A	#N/A
					#N/A	#N/A	#N/A	#N/A	#N/A	#N/A
					#N/A	#N/A	#N/A	#N/A	#N/A	#N/A
					#N/A	#N/A	#N/A	#N/A	#N/A	#N/A
					#N/A	#N/A	#N/A	#N/A	#N/A	#N/A
					#N/A	#N/A	#N/A	#N/A	#N/A	#N/A
					#N/A	#N/A	#N/A	#N/A	#N/A	#N/A
					#N/A	#N/A	#N/A	#N/A	#N/A	#N/A
					#N/A	#N/A	#N/A	#N/A	#N/A	#N/A
					#N/A	#N/A	#N/A	#N/A	#N/A	#N/A
					#N/A	#N/A	#N/A	#N/A	#N/A	#N/A
					#N/A	#N/A	#N/A	#N/A	#N/A	#N/A
					#N/A	#N/A	#N/A	#N/A	#N/A	#N/A
					#N/A	#N/A	#N/A	#N/A	#N/A	#N/A
					#N/A	#N/A	#N/A	#N/A	#N/A	#N/A
					#N/A	#N/A	#N/A	#N/A	#N/A	#N/A
					#N/A	#N/A	#N/A	#N/A	#N/A	#N/A
					#N/A	#N/A	#N/A	#N/A	#N/A	#N/A
					#N/A	#N/A	#N/A	#N/A	#N/A	#N/A
					#N/A	#N/A	#N/A	#N/A	#N/A	#N/A
					#N/A	#N/A	#N/A	#N/A	#N/A	#N/A
					#N/A	#N/A	#N/A	#N/A	#N/A	#N/A
					#N/A	#N/A	#N/A	#N/A	#N/A	#N/A
					#N/A	#N/A	#N/A	#N/A	#N/A	#N/A
					#N/A	#N/A	#N/A	#N/A	#N/A	#N/A
					#N/A	#N/A	#N/A	#N/A	#N/A	#N/A
					#N/A	#N/A	#N/A	#N/A	#N/A	#N/A
					#N/A	#N/A	#N/A	#N/A	#N/A	#N/A
					#N/A	#N/A	#N/A	#N/A	#N/A	#N/A
					#N/A	#N/A	#N/A	#N/A	#N/A	#N/A
					#N/A	#N/A	#N/A	#N/A	#N/A	#N/A
					#N/A	#N/A	#N/A	#N/A	#N/A	#N/A
					#N/A	#N/A	#N/A	#N/A	#N/A	#N/A
					#N/A	#N/A	#N/A	#N/A	#N/A	#N/A
					#N/A	#N/A	#N/A	#N/A	#N/A	#N/A
					#N/A	#N/A	#N/A	#N/A	#N/A	#N/A
					#N/A	#N/A	#N/A	#N/A	#N/A	#N/A
					#N/A	#N/A	#N/A	#N/A	#N/A	#N/A
					#N/A	#N/A	#N/A	#N/A	#N/A	#N/A
					#N/A	#N/A	#N/A	#N/A	#N/A	#N/A
					#N/A	#N/A	#N/A	#N/A	#N/A	#N/A
					#N/A	#N/A	#N/A	#N/A	#N/A	#N/A
					#N/A	#N/A	#N/A	#N/A	#N/A	#N/A
					#N/A	#N/A	#N/A	#N/A	#N/A	#N/A
					#N/A	#N/A	#N/A	#N/A	#N/A	#N/A
					#N/A	#N/A	#N/A	#N/A	#N/A	#N/A
					#N/A	#N/A	#N/A	#N/A	#N/A	#N/A
					#N/A	#N/A	#N/A	#N/A	#N/A	#N/A
					#N/A	#N/A	#N/A	#N/A	#N/A	#N/A
					#N/A	#N/A	#N/A	#N/A	#N/A	#N/A
					#N/A	#N/A	#N/A	#N/A	#N/A	#N/A
					#N/A	#N/A	#N/A	#N/A	#N/A	#N/A
					#N/A	#N/A	#N/A	#N/A	#N/A	#N/A
					#N/A	#N/A	#N/A	#N/A	#N/A	#N/A
					#N/A	#N/A	#N/A	#N/A	#N/A	#N/A
					#N/A	#N/A	#N/A	#N/A	#N/A	#N/A
					#N/A	#N/A	#N/A	#N/A	#N/A	#N/A
					#N/A	#N/A	#N/A	#N/A	#N/A	#N/A
					#N/A	#N/A	#N/A	#N/A	#N/A	#N/A
					#N/A	#N/A	#N/A	#N/A	#N/A	#N/A
					#N/A	#N/A	#N/A	#N/A	#N/A	#N/A
					#N/A	#N/A	#N/A	#N/A	#N/A	#N/A
					#N/A	#N/A	#N/A	#N/A	#N/A	#N/A
					#N/A	#N/A	#N/A	#N/A	#N/A	#N/A
					#N/A	#N/A	#N/A	#N/A	#N/A	#N/A
					#N/A	#N/A	#N/A	#N/A	#N/A	#N/A
					#N/A	#N/A	#N/A	#N/A	#N/A	#N/A
					#N/A	#N/A	#N/A	#N/A	#N/A	#N/A
					#N/A	#N/A	#N/A	#N/A	#N/A	#N/A
					#N/A	#N/A	#N/A	#N/A	#N/A	#N/A
					#N/A	#N/A	#N/A	#N/A	#N/A	#N/A
					#N/A	#N/A	#N/A	#N/A	#N/A	#N/A
					#N/A	#N/A	#N/A	#N/A	#N/A	#N/A
					#N/A	#N/A	#N/A	#N/A	#N/A	#N/A
					#N/A	#N/A	#N/A	#N/A	#N/A	#N/A
					#N/A	#N/A	#N/A	#N/A	#N/A	#N/A
					#N/A	#N/A	#N/A	#N/A	#N/A	#N/A
					#N/A	#N/A	#N/A	#N/A	#N/A	#N/A
					#N/A	#N/A	#N/A	#N/A	#N/A	#N/A
					#N/A	#N/A	#N/A	#N/A	#N/A	#N/A
					#N/A	#N/A	#N/A	#N/A	#N/A	#N/A
					#N/A	#N/A	#N/A	#N/A	#N/A	#N/A
					#N/A	#N/A	#N/A	#N/A	#N/A	#N/A
					#N/A	#N/A	#N/A	#N/A	#N/A	#N/A
					#N/A	#N/A	#N/A	#N/A	#N/A	#N/A
					#N/A	#N/A	#N/A	#N/A	#N/A	#N/A
					#N/A	#N/A	#N/A	#N/A	#N/A	#N/A
					#N/A	#N/A	#N/A	#N/A	#N/A	#N/A
					#N/A	#N/A	#N/A	#N/A	#N/A	#N/A
					#N/A	#N/A	#N/A	#N/A	#N/A	#N/A
					#N/A	#N/A	#N/A	#N/A	#N/A	#N/A
					#N/A	#N/A	#N/A	#N/A	#N/A	#N/A
					#N/A	#N/A	#N/A	#N/A	#N/A	#N/A
					#N/A	#N/A	#N/A	#N/A	#N/A	#N/A
					#N/A	#N/A	#N/A	#N/A	#N/A	#N/A
					#N/A	#N/A	#N/A	#N/A	#N/A	#N/A
					#N/A	#N/A	#N/A	#N/A	#N/A	#N/A
					#N/A	#N/A	#N/A	#N/A	#N/A	#N/A
					#N/A	#N/A	#N/A	#N/A	#N/A	#N/A
					#N/A	#N/A	#N/A	#N/A	#N/A	#N/A
					#N/A	#N/A	#N/A	#N/A	#N/A	#N/A
					#N/A	#N/A	#N/A	#N/A	#N/A	#N/A
					#N/A	#N/A	#N/A	#N/A	#N/A	#N/A
					#N/A	#N/A	#N/A	#N/A	#N/A	#N/A
					#N/A	#N/A	#N/A	#N/A	#N/A	#N/A
					#N/A	#N/A	#N/A	#N/A	#N/A	#N/A
					#N/A	#N/A	#N/A	#N/A	#N/A	#N/A
					#N/A	#N/A	#N/A	#N/A	#N/A	#N/A
					#N/A	#N/A	#N/A	#N/A	#N/A	#N/A
					#N/A	#N/A	#N/A	#N/A	#N/A	#N/A
					#N/A	#N/A	#N/A	#N/A	#N/A	#N/A
					#N/A	#N/A	#N/A	#N/A	#N/A	#N/A
					#N/A	#N/A	#N/A	#N/A	#N/A	#N/A
					#N/A	#N/A	#N/A	#N/A	#N/A	#N/A
					#N/A	#N/A	#N/A	#N/A	#N/A	#N/A
					#N/A	#N/A	#N/A	#N/A	#N/A	#N/A
					#N/A	#N/A	#N/A	#N/A	#N/A	#N/A
					#N/A	#N/A	#N/A	#N/A	#N/A	#N/A
					#N/A	#N/A	#N/A	#N/A	#N/A	#N/A
					#N/A	#N/A	#N/A	#N/A	#N/A	#N/A
					#N/A	#N/A	#N/A	#N/A	#N/A	#N/A
					#N/A	#N/A	#N/A	#N/A	#N/A	#N/A
					#N/A	#N/A	#N/A	#N/A	#N/A	#N/A
					#N/A	#N/A	#N/A	#N/A	#N/A	#N/A
					#N/A	#N/A	#N/A	#N/A	#N/A	#N/A
					#N/A	#N/A	#N/A	#N/A	#N/A	#N/A
					#N/A	#N/A	#N/A	#N/A	#N/A	#N/A
					#N/A	#N/A	#N/A	#N/A	#N/A	#N/A
					#N/A	#N/A	#N/A	#N/A	#N/A	#N/A
					#N/A	#N/A	#N/A	#N/A	#N/A	#N/A
					#N/A	#N/A	#N/A	#N/A	#N/A	#N/A
					#N/A	#N/A	#N/A	#N/A	#N/A	#N/A
					#N/A	#N/A	#N/A	#N/A	#N/A	#N/A
					#N/A	#N/A	#N/A	#N/A	#N/A	#N/A
					#N/A	#N/A	#N/A	#N/A	#N/A	#N/A
					#N/A	#N/A	#N/A	#N/A	#N/A	#N/A
					#N/A	#N/A	#N/A	#N/A	#N/A	#N/A
					#N/A	#N/A	#N/A	#N/A	#N/A	#N/A
					#N/A	#N/A	#N/A	#N/A	#N/A	#N/A
					#N/A	#N/A	#N/A	#N/A	#N/A	#N/A
					#N/A	#N/A	#N/A	#N/A	#N/A	#N/A
					#N/A	#N/A	#N/A	#N/A	#N/A	#N/A
					#N/A	#N/A	#N/A	#N/A	#N/A	#N/A
					#N/A	#N/A	#N/A	#N/A	#N/A	#N/A
					#N/A	#N/A	#N/A	#N/A	#N/A	#N/A
					#N/A	#N/A	#N/A	#N/A	#N/A	#N/A
					#N/A	#N/A	#N/A	#N/A	#N/A	#N/A
					#N/A	#N/A	#N/A	#N/A	#N/A	#N/A
					#N/A	#N/A	#N/A	#N/A	#N/A	#N/A
					#N/A	#N/A	#N/A	#N/A	#N/A	#N/A
					#N/A	#N/A	#N/A	#N/A	#N/A	#N/A
					#N/A	#N/A	#N/A	#N/A	#N/A	#N/A
					#N/A	#N/A	#N/A	#N/A	#N/A	#N/A
					#N/A	#N/A	#N/A	#N/A	#N/A	#N/A
					#N/A	#N/A	#N/A	#N/A	#N/A	#N/A
					#N/A	#N/A	#N/A	#N/A	#N/A	#N/A
					#N/A	#N/A	#N/A	#N/A	#N/A	#N/A
					#N/A	#N/A	#N/A	#N/A	#N/A	#N/A
					#N/A	#N/A	#N/A	#N/A	#N/A	#N/A
					#N/A	#N/A	#N/A	#N/A	#N/A	#N/A
					#N/A	#N/A	#N/A	#N/A	#N/A	#N/A
					#N/A	#N/A	#N/A	#N/A	#N/A	#N/A
					#N/A	#N/A	#N/A	#N/A	#N/A	#N/A
					#N/A	#N/A	#N/A	#N/A	#N/A	#N/A
					#N/A	#N/A	#N/A	#N/A	#N/A	#N/A
					#N/A	#N/A	#N/A	#N/A	#N/A	#N/A
					#N/A	#N/A	#N/A	#N/A	#N/A	#N/A
					#N/A	#N/A	#N/A	#N/A	#N/A	#N/A
					#N/A	#N/A	#N/A	#N/A	#N/A	#N/A
					#N/A	#N/A	#N/A	#N/A	#N/A	#N/A
					#N/A	#N/A	#N/A	#N/A	#N/A	#N/A
					#N/A	#N/A	#N/A	#N/A	#N/A	#N/A
					#N/A	#N/A	#N/A	#N/A	#N/A	#N/A
					#N/A	#N/A	#N/A	#N/A	#N/A	#N/A
					#N/A	#N/A	#N/A	#N/A	#N/A	#N/A
					#N/A	#N/A	#N/A	#N/A	#N/A	#N/A
					#N/A	#N/A	#N/A	#N/A	#N/A	#N/A
					#N/A	#N/A	#N/A	#N/A	#N/A	#N/A
					#N/A	#N/A	#N/A	#N/A	#N/A	#N/A
					#N/A	#N/A	#N/A	#N/A	#N/A	#N/A
					#N/A	#N/A	#N/A	#N/A	#N/A	#N/A
					#N/A	#N/A	#N/A	#N/A	#N/A	#N/A
					#N/A	#N/A	#N/A	#N/A	#N/A	#N/A
					#N/A	#N/A	#N/A	#N/A	#N/A	#N/A
					#N/A	#N/A	#N/A	#N/A	#N/A	#N/A
					#N/A	#N/A	#N/A	#N/A	#N/A	#N/A
					#N/A	#N/A	#N/A	#N/A	#N/A	#N/A
					#N/A	#N/A	#N/A	#N/A	#N/A	#N/A
					#N/A	#N/A	#N/A	#N/A	#N/A	#N/A
					#N/A	#N/A	#N/A	#N/A	#N/A	#N/A
					#N/A	#N/A	#N/A	#N/A	#N/A	#N/A
					#N/A	#N/A	#N/A	#N/A	#N/A	#N/A
					#N/A	#N/A	#N/A	#N/A	#N/A	#N/A
					#N/A	#N/A	#N/A	#N/A	#N/A	#N/A
					#N/A	#N/A	#N/A	#N/A	#N/A	#N/A
					#N/A	#N/A	#N/A	#N/A	#N/A	#N/A
					#N/A	#N/A	#N/A	#N/A	#N/A	#N/A
					#N/A	#N/A	#N/A	#N/A	#N/A	#N/A
					#N/A	#N/A	#N/A	#N/A	#N/A	#N/A
					#N/A	#N/A	#N/A	#N/A	#N/A	#N/A
					#N/A	#N/A	#N/A	#N/A	#N/A	#N/A
					#N/A	#N/A	#N/A	#N/A	#N/A	#N/A
					#N/A	#N/A	#N/A	#N/A	#N/A	#N/A
					#N/A	#N/A	#N/A	#N/A	#N/A	#N/A
					#N/A	#N/A	#N/A	#N/A	#N/A	#N/A
					#N/A	#N/A	#N/A	#N/A	#N/A	#N/A
					#N/A	#N/A	#N/A	#N/A	#N/A	#N/A
					#N/A	#N/A	#N/A	#N/A	#N/A	#N/A
					#N/A	#N/A	#N/A	#N/A	#N/A	#N/A
					#N/A	#N/A	#N/A	#N/A	#N/A	#N/A
					#N/A	#N/A	#N/A	#N/A	#N/A	#N/A
					#N/A	#N/A	#N/A	#N/A	#N/A	#N/A
					#N/A	#N/A	#N/A	#N/A	#N/A	#N/A
					#N/A	#N/A	#N/A	#N/A	#N/A	#N/A
					#N/A	#N/A	#N/A	#N/A	#N/A	#N/A
					#N/A	#N/A	#N/A	#N/A	#N/A	#N/A
					#N/A	#N/A	#N/A	#N/A	#N/A	#N/A
					#N/A	#N/A	#N/A	#N/A	#N/A	#N/A
					#N/A	#N/A	#N/A	#N/A	#N/A	#N/A
					#N/A	#N/A	#N/A	#N/A	#N/A	#N/A
					#N/A	#N/A	#N/A	#N/A	#N/A	#N/A
					#N/A	#N/A	#N/A	#N/A	#N/A	#N/A
					#N/A	#N/A	#N/A	#N/A	#N/A	#N/A
					#N/A	#N/A	#N/A	#N/A	#N/A	#N/A
					#N/A	#N/A	#N/A	#N/A	#N/A	#N/A
					#N/A	#N/A	#N/A	#N/A	#N/A	#N/A
					#N/A	#N/A	#N/A	#N/A	#N/A	#N/A
					#N/A	#N/A	#N/A	#N/A	#N/A	#N/A
					#N/A	#N/A	#N/A	#N/A	#N/A	#N/A
					#N/A	#N/A	#N/A	#N/A	#N/A	#N/A
					#N/A	#N/A	#N/A	#N/A	#N/A	#N/A
					#N/A	#N/A	#N/A	#N/A	#N/A	#N/A
					#N/A	#N/A	#N/A	#N/A	#N/A	#N/A
					#N/A	#N/A	#N/A	#N/A	#N/A	#N/A
					#N/A	#N/A	#N/A	#N/A	#N/A	#N/A
					#N/A	#N/A	#N/A	#N/A	#N/A	#N/A
					#N/A	#N/A	#N/A	#N/A	#N/A	#N/A
					#N/A	#N/A	#N/A	#N/A	#N/A	#N/A
					#N/A	#N/A	#N/A	#N/A	#N/A	#N/A
					#N/A	#N/A	#N/A	#N/A	#N/A	#N/A
					#N/A	#N/A	#N/A	#N/A	#N/A	#N/A
					#N/A	#N/A	#N/A	#N/A	#N/A	#N/A
					#N/A	#N/A	#N/A	#N/A	#N/A	#N/A
					#N/A	#N/A	#N/A	#N/A	#N/A	#N/A
					#N/A	#N/A	#N/A	#N/A	#N/A	#N/A
					#N/A	#N/A	#N/A	#N/A	#N/A	#N/A
					#N/A	#N/A	#N/A	#N/A	#N/A	#N/A
					#N/A	#N/A	#N/A	#N/A	#N/A	#N/A
					#N/A	#N/A	#N/A	#N/A	#N/A	#N/A
					#N/A	#N/A	#N/A	#N/A	#N/A	#N/A
					#N/A	#N/A	#N/A	#N/A	#N/A	#N/A
					#N/A	#N/A	#N/A	#N/A	#N/A	#N/A
					#N/A	#N/A	#N/A	#N/A	#N/A	#N/A
					#N/A	#N/A	#N/A	#N/A	#N/A	#N/A
					#N/A	#N/A	#N/A	#N/A	#N/A	#N/A
					#N/A	#N/A	#N/A	#N/A	#N/A	#N/A
					#N/A	#N/A	#N/A	#N/A	#N/A	#N/A
					#N/A	#N/A	#N/A	#N/A	#N/A	#N/A
					#N/A	#N/A	#N/A	#N/A	#N/A	#N/A
					#N/A	#N/A	#N/A	#N/A	#N/A	#N/A
					#N/A	#N/A	#N/A	#N/A	#N/A	#N/A
					#N/A	#N/A	#N/A	#N/A	#N/A	#N/A
					#N/A	#N/A	#N/A	#N/A	#N/A	#N/A
					#N/A	#N/A	#N/A	#N/A	#N/A	#N/A
					#N/A	#N/A	#N/A	#N/A	#N/A	#N/A
					#N/A	#N/A	#N/A	#N/A	#N/A	#N/A
					#N/A	#N/A	#N/A	#N/A	#N/A	#N/A
					#N/A	#N/A	#N/A	#N/A	#N/A	#N/A
					#N/A	#N/A	#N/A	#N/A	#N/A	#N/A
					#N/A	#N/A	#N/A	#N/A	#N/A	#N/A
					#N/A	#N/A	#N/A	#N/A	#N/A	#N/A
					#N/A	#N/A	#N/A	#N/A	#N/A	#N/A
					#N/A	#N/A	#N/A	#N/A	#N/A	#N/A
					#N/A	#N/A	#N/A	#N/A	#N/A	#N/A
					#N/A	#N/A	#N/A	#N/A	#N/A	#N/A
					#N/A	#N/A	#N/A	#N/A	#N/A	#N/A
					#N/A	#N/A	#N/A	#N/A	#N/A	#N/A
					#N/A	#N/A	#N/A	#N/A	#N/A	#N/A
					#N/A	#N/A	#N/A	#N/A	#N/A	#N/A
					#N/A	#N/A	#N/A	#N/A	#N/A	#N/A
					#N/A	#N/A	#N/A	#N/A	#N/A	#N/A
					#N/A	#N/A	#N/A	#N/A	#N/A	#N/A
					#N/A	#N/A	#N/A	#N/A	#N/A	#N/A
					#N/A	#N/A	#N/A	#N/A	#N/A	#N/A
					#N/A	#N/A	#N/A	#N/A	#N/A	#N/A
					#N/A	#N/A	#N/A	#N/A	#N/A	#N/A
					#N/A	#N/A	#N/A	#N/A	#N/A	#N/A
					#N/A	#N/A	#N/A	#N/A	#N/A	#N/A
					#N/A	#N/A	#N/A	#N/A	#N/A	#N/A
					#N/A	#N/A	#N/A	#N/A	#N/A	#N/A
					#N/A	#N/A	#N/A	#N/A	#N/A	#N/A
					#N/A	#N/A	#N/A	#N/A	#N/A	#N/A
					#N/A	#N/A	#N/A	#N/A	#N/A	#N/A
					#N/A	#N/A	#N/A	#N/A	#N/A	#N/A
					#N/A	#N/A	#N/A	#N/A	#N/A	#N/A
					#N/A	#N/A	#N/A	#N/A	#N/A	#N/A
					#N/A	#N/A	#N/A	#N/A	#N/A	#N/A
					#N/A	#N/A	#N/A	#N/A	#N/A	#N/A
					#N/A	#N/A	#N/A	#N/A	#N/A	#N/A
					#N/A	#N/A	#N/A	#N/A	#N/A	#N/A
					#N/A	#N/A	#N/A	#N/A	#N/A	#N/A
					#N/A	#N/A	#N/A	#N/A	#N/A	#N/A
					#N/A	#N/A	#N/A	#N/A	#N/A	#N/A
					#N/A	#N/A	#N/A	#N/A	#N/A	#N/A
					#N/A	#N/A	#N/A	#N/A	#N/A	#N/A
					#N/A	#N/A	#N/A	#N/A	#N/A	#N/A
					#N/A	#N/A	#N/A	#N/A	#N/A	#N/A
					#N/A	#N/A	#N/A	#N/A	#N/A	#N/A
					#N/A	#N/A	#N/A	#N/A	#N/A	#N/A
					#N/A	#N/A	#N/A	#N/A	#N/A	#N/A
					#N/A	#N/A	#N/A	#N/A	#N/A	#N/A
					#N/A	#N/A	#N/A	#N/A	#N/A	#N/A
					#N/A	#N/A	#N/A	#N/A	#N/A	#N/A
					#N/A	#N/A	#N/A	#N/A	#N/A	#N/A
					#N/A	#N/A	#N/A	#N/A	#N/A	#N/A
					#N/A	#N/A	#N/A	#N/A	#N/A	#N/A
					#N/A	#N/A	#N/A	#N/A	#N/A	#N/A
					#N/A	#N/A	#N/A	#N/A	#N/A	#N/A
					#N/A	#N/A	#N/A	#N/A	#N/A	#N/A
					#N/A	#N/A	#N/A	#N/A	#N/A	#N/A
					#N/A	#N/A	#N/A	#N/A	#N/A	#N/A
					#N/A	#N/A	#N/A	#N/A	#N/A	#N/A
					#N/A	#N/A	#N/A	#N/A	#N/A	#N/A
					#N/A	#N/A	#N/A	#N/A	#N/A	#N/A
					#N/A	#N/A	#N/A	#N/A	#N/A	#N/A
					#N/A	#N/A	#N/A	#N/A	#N/A	#N/A
					#N/A	#N/A	#N/A	#N/A	#N/A	#N/A
					#N/A	#N/A	#N/A	#N/A	#N/A	#N/A
					#N/A	#N/A	#N/A	#N/A	#N/A	#N/A
					#N/A	#N/A	#N/A	#N/A	#N/A	#N/A
					#N/A	#N/A	#N/A	#N/A	#N/A	#N/A
					#N/A	#N/A	#N/A	#N/A	#N/A	#N/A
					#N/A	#N/A	#N/A	#N/A	#N/A	#N/A
					#N/A	#N/A	#N/A	#N/A	#N/A	#N/A
					#N/A	#N/A	#N/A	#N/A	#N/A	#N/A
					#N/A	#N/A	#N/A	#N/A	#N/A	#N/A
					#N/A	#N/A	#N/A	#N/A	#N/A	#N/A
					#N/A	#N/A	#N/A	#N/A	#N/A	#N/A
					#N/A	#N/A	#N/A	#N/A	#N/A	#N/A
					#N/A	#N/A	#N/A	#N/A	#N/A	#N/A
					#N/A	#N/A	#N/A	#N/A	#N/A	#N/A
					#N/A	#N/A	#N/A	#N/A	#N/A	#N/A
					#N/A	#N/A	#N/A	#N/A	#N/A	#N/A
					#N/A	#N/A	#N/A	#N/A	#N/A	#N/A
					#N/A	#N/A	#N/A	#N/A	#N/A	#N/A
					#N/A	#N/A	#N/A	#N/A	#N/A	#N/A
					#N/A	#N/A	#N/A	#N/A	#N/A	#N/A
					#N/A	#N/A	#N/A	#N/A	#N/A	#N/A
					#N/A	#N/A	#N/A	#N/A	#N/A	#N/A
					#N/A	#N/A	#N/A	#N/A	#N/A	#N/A
					#N/A	#N/A	#N/A	#N/A	#N/A	#N/A
					#N/A	#N/A	#N/A	#N/A	#N/A	#N/A
					#N/A	#N/A	#N/A	#N/A	#N/A	#N/A
					#N/A	#N/A	#N/A	#N/A	#N/A	#N/A
					#N/A	#N/A	#N/A	#N/A	#N/A	#N/A
					#N/A	#N/A	#N/A	#N/A	#N/A	#N/A
					#N/A	#N/A	#N/A	#N/A	#N/A	#N/A
					#N/A	#N/A	#N/A	#N/A	#N/A	#N/A
					#N/A	#N/A	#N/A	#N/A	#N/A	#N/A
					#N/A	#N/A	#N/A	#N/A	#N/A	#N/A
					#N/A	#N/A	#N/A	#N/A	#N/A	#N/A
					#N/A	#N/A	#N/A	#N/A	#N/A	#N/A
					#N/A	#N/A	#N/A	#N/A	#N/A	#N/A
					#N/A	#N/A	#N/A	#N/A	#N/A	#N/A
					#N/A	#N/A	#N/A	#N/A	#N/A	#N/A
					#N/A	#N/A	#N/A	#N/A	#N/A	#N/A
					#N/A	#N/A	#N/A	#N/A	#N/A	#N/A
					#N/A	#N/A	#N/A	#N/A	#N/A	#N/A
					#N/A	#N/A	#N/A	#N/A	#N/A	#N/A
					#N/A	#N/A	#N/A	#N/A	#N/A	#N/A
					#N/A	#N/A	#N/A	#N/A	#N/A	#N/A
					#N/A	#N/A	#N/A	#N/A	#N/A	#N/A
					#N/A	#N/A	#N/A	#N/A	#N/A	#N/A
					#N/A	#N/A	#N/A	#N/A	#N/A	#N/A
					#N/A	#N/A	#N/A	#N/A	#N/A	#N/A
					#N/A	#N/A	#N/A	#N/A	#N/A	#N/A
					#N/A	#N/A	#N/A	#N/A	#N/A	#N/A
					#N/A	#N/A	#N/A	#N/A	#N/A	#N/A
					#N/A	#N/A	#N/A	#N/A	#N/A	#N/A
					#N/A	#N/A	#N/A	#N/A	#N/A	#N/A
					#N/A	#N/A	#N/A	#N/A	#N/A	#N/A
					#N/A	#N/A	#N/A	#N/A	#N/A	#N/A
					#N/A	#N/A	#N/A	#N/A	#N/A	#N/A
					#N/A	#N/A	#N/A	#N/A	#N/A	#N/A
					#N/A	#N/A	#N/A	#N/A	#N/A	#N/A
					#N/A	#N/A	#N/A	#N/A	#N/A	#N/A
					#N/A	#N/A	#N/A	#N/A	#N/A	#N/A
					#N/A	#N/A	#N/A	#N/A	#N/A	#N/A
					#N/A	#N/A	#N/A	#N/A	#N/A	#N/A
					#N/A	#N/A	#N/A	#N/A	#N/A	#N/A
					#N/A	#N/A	#N/A	#N/A	#N/A	#N/A
					#N/A	#N/A	#N/A	#N/A	#N/A	#N/A
					#N/A	#N/A	#N/A	#N/A	#N/A	#N/A
					#N/A	#N/A	#N/A	#N/A	#N/A	#N/A
					#N/A	#N/A	#N/A	#N/A	#N/A	#N/A
					#N/A	#N/A	#N/A	#N/A	#N/A	#N/A
					#N/A	#N/A	#N/A	#N/A	#N/A	#N/A
					#N/A	#N/A	#N/A	#N/A	#N/A	#N/A
					#N/A	#N/A	#N/A	#N/A	#N/A	#N/A
					#N/A	#N/A	#N/A	#N/A	#N/A	#N/A
					#N/A	#N/A	#N/A	#N/A	#N/A	#N/A
					#N/A	#N/A	#N/A	#N/A	#N/A	#N/A
					#N/A	#N/A	#N/A	#N/A	#N/A	#N/A
					#N/A	#N/A	#N/A	#N/A	#N/A	#N/A
					#N/A	#N/A	#N/A	#N/A	#N/A	#N/A
					#N/A	#N/A	#N/A	#N/A	#N/A	#N/A
					#N/A	#N/A	#N/A	#N/A	#N/A	#N/A
					#N/A	#N/A	#N/A	#N/A	#N/A	#N/A
					#N/A	#N/A	#N/A	#N/A	#N/A	#N/A
					#N/A	#N/A	#N/A	#N/A	#N/A	#N/A
					#N/A	#N/A	#N/A	#N/A	#N/A	#N/A
					#N/A	#N/A	#N/A	#N/A	#N/A	#N/A
					#N/A	#N/A	#N/A	#N/A	#N/A	#N/A
					#N/A	#N/A	#N/A	#N/A	#N/A	#N/A
					#N/A	#N/A	#N/A	#N/A	#N/A	#N/A
					#N/A	#N/A	#N/A	#N/A	#N/A	#N/A
					#N/A	#N/A	#N/A	#N/A	#N/A	#N/A
					#N/A	#N/A	#N/A	#N/A	#N/A	#N/A
					#N/A	#N/A	#N/A	#N/A	#N/A	#N/A
					#N/A	#N/A	#N/A	#N/A	#N/A	#N/A
					#N/A	#N/A	#N/A	#N/A	#N/A	#N/A
					#N/A	#N/A	#N/A	#N/A	#N/A	#N/A
					#N/A	#N/A	#N/A	#N/A	#N/A	#N/A
					#N/A	#N/A	#N/A	#N/A	#N/A	#N/A
					#N/A	#N/A	#N/A	#N/A	#N/A	#N/A
					#N/A	#N/A	#N/A	#N/A	#N/A	#N/A
					#N/A	#N/A	#N/A	#N/A	#N/A	#N/A
					#N/A	#N/A	#N/A	#N/A	#N/A	#N/A
					#N/A	#N/A	#N/A	#N/A	#N/A	#N/A
					#N/A	#N/A	#N/A	#N/A	#N/A	#N/A
					#N/A	#N/A	#N/A	#N/A	#N/A	#N/A
					#N/A	#N/A	#N/A	#N/A	#N/A	#N/A
					#N/A	#N/A	#N/A	#N/A	#N/A	#N/A
					#N/A	#N/A	#N/A	#N/A	#N/A	#N/A
					#N/A	#N/A	#N/A	#N/A	#N/A	#N/A
					#N/A	#N/A	#N/A	#N/A	#N/A	#N/A
					#N/A	#N/A	#N/A	#N/A	#N/A	#N/A
					#N/A	#N/A	#N/A	#N/A	#N/A	#N/A
					#N/A	#N/A	#N/A	#N/A	#N/A	#N/A
					#N/A	#N/A	#N/A	#N/A	#N/A	#N/A
					#N/A	#N/A	#N/A	#N/A	#N/A	#N/A
					#N/A	#N/A	#N/A	#N/A	#N/A	#N/A
					#N/A	#N/A	#N/A	#N/A	#N/A	#N/A
					#N/A	#N/A	#N/A	#N/A	#N/A	#N/A
					#N/A	#N/A	#N/A	#N/A	#N/A	#N/A
					#N/A	#N/A	#N/A	#N/A	#N/A	#N/A
					#N/A	#N/A	#N/A	#N/A	#N/A	#N/A
					#N/A	#N/A	#N/A	#N/A	#N/A	#N/A
					#N/A	#N/A	#N/A	#N/A	#N/A	#N/A
					#N/A	#N/A	#N/A	#N/A	#N/A	#N/A
					#N/A	#N/A	#N/A	#N/A	#N/A	#N/A
					#N/A	#N/A	#N/A	#N/A	#N/A	#N/A
					#N/A	#N/A	#N/A	#N/A	#N/A	#N/A
					#N/A	#N/A	#N/A	#N/A	#N/A	#N/A
					#N/A	#N/A	#N/A	#N/A	#N/A	#N/A
					#N/A	#N/A	#N/A	#N/A	#N/A	#N/A
					#N/A	#N/A	#N/A	#N/A	#N/A	#N/A
					#N/A	#N/A	#N/A	#N/A	#N/A	#N/A
					#N/A	#N/A	#N/A	#N/A	#N/A	#N/A
					#N/A	#N/A	#N/A	#N/A	#N/A	#N/A
					#N/A	#N/A	#N/A	#N/A	#N/A	#N/A
					#N/A	#N/A	#N/A	#N/A	#N/A	#N/A
					#N/A	#N/A	#N/A	#N/A	#N/A	#N/A
					#N/A	#N/A	#N/A	#N/A	#N/A	#N/A
					#N/A	#N/A	#N/A	#N/A	#N/A	#N/A
					#N/A	#N/A	#N/A	#N/A	#N/A	#N/A
					#N/A	#N/A	#N/A	#N/A	#N/A	#N/A
					#N/A	#N/A	#N/A	#N/A	#N/A	#N/A
					#N/A	#N/A	#N/A	#N/A	#N/A	#N/A
					#N/A	#N/A	#N/A	#N/A	#N/A	#N/A
					#N/A	#N/A	#N/A	#N/A	#N/A	#N/A
					#N/A	#N/A	#N/A	#N/A	#N/A	#N/A
					#N/A	#N/A	#N/A	#N/A	#N/A	#N/A
					#N/A	#N/A	#N/A	#N/A	#N/A	#N/A
					#N/A	#N/A	#N/A	#N/A	#N/A	#N/A
					#N/A	#N/A	#N/A	#N/A	#N/A	#N/A
					#N/A	#N/A	#N/A	#N/A	#N/A	#N/A
					#N/A	#N/A	#N/A	#N/A	#N/A	#N/A
					#N/A	#N/A	#N/A	#N/A	#N/A	#N/A
					#N/A	#N/A	#N/A	#N/A	#N/A	#N/A
					#N/A	#N/A	#N/A	#N/A	#N/A	#N/A
					#N/A	#N/A	#N/A	#N/A	#N/A	#N/A
					#N/A	#N/A	#N/A	#N/A	#N/A	#N/A
					#N/A	#N/A	#N/A	#N/A	#N/A	#N/A
					#N/A	#N/A	#N/A	#N/A	#N/A	#N/A
					#N/A	#N/A	#N/A	#N/A	#N/A	#N/A
					#N/A	#N/A	#N/A	#N/A	#N/A	#N/A
					#N/A	#N/A	#N/A	#N/A	#N/A	#N/A
					#N/A	#N/A	#N/A	#N/A	#N/A	#N/A
					#N/A	#N/A	#N/A	#N/A	#N/A	#N/A
					#N/A	#N/A	#N/A	#N/A	#N/A	#N/A
					#N/A	#N/A	#N/A	#N/A	#N/A	#N/A
					#N/A	#N/A	#N/A	#N/A	#N/A	#N/A
					#N/A	#N/A	#N/A	#N/A	#N/A	#N/A
					#N/A	#N/A	#N/A	#N/A	#N/A	#N/A
					#N/A	#N/A	#N/A	#N/A	#N/A	#N/A
					#N/A	#N/A	#N/A	#N/A	#N/A	#N/A
					#N/A	#N/A	#N/A	#N/A	#N/A	#N/A
					#N/A	#N/A	#N/A	#N/A	#N/A	#N/A
					#N/A	#N/A	#N/A	#N/A	#N/A	#N/A
					#N/A	#N/A	#N/A	#N/A	#N/A	#N/A
					#N/A	#N/A	#N/A	#N/A	#N/A	#N/A
					#N/A	#N/A	#N/A	#N/A	#N/A	#N/A
					#N/A	#N/A	#N/A	#N/A	#N/A	#N/A
					#N/A	#N/A	#N/A	#N/A	#N/A	#N/A
					#N/A	#N/A	#N/A	#N/A	#N/A	#N/A
					#N/A	#N/A	#N/A	#N/A	#N/A	#N/A
					#N/A	#N/A	#N/A	#N/A	#N/A	#N/A
					#N/A	#N/A	#N/A	#N/A	#N/A	#N/A
					#N/A	#N/A	#N/A	#N/A	#N/A	#N/A
					#N/A	#N/A	#N/A	#N/A	#N/A	#N/A
					#N/A	#N/A	#N/A	#N/A	#N/A	#N/A
					#N/A	#N/A	#N/A	#N/A	#N/A	#N/A
					#N/A	#N/A	#N/A	#N/A	#N/A	#N/A
					#N/A	#N/A	#N/A	#N/A	#N/A	#N/A
					#N/A	#N/A	#N/A	#N/A	#N/A	#N/A
					#N/A	#N/A	#N/A	#N/A	#N/A	#N/A
					#N/A	#N/A	#N/A	#N/A	#N/A	#N/A
					#N/A	#N/A	#N/A	#N/A	#N/A	#N/A
					#N/A	#N/A	#N/A	#N/A	#N/A	#N/A
					#N/A	#N/A	#N/A	#N/A	#N/A	#N/A
					#N/A	#N/A	#N/A	#N/A	#N/A	#N/A
					#N/A	#N/A	#N/A	#N/A	#N/A	#N/A
					#N/A	#N/A	#N/A	#N/A	#N/A	#N/A
					#N/A	#N/A	#N/A	#N/A	#N/A	#N/A
					#N/A	#N/A	#N/A	#N/A	#N/A	#N/A
					#N/A	#N/A	#N/A	#N/A	#N/A	#N/A
					#N/A	#N/A	#N/A	#N/A	#N/A	#N/A
					#N/A	#N/A	#N/A	#N/A	#N/A	#N/A
					#N/A	#N/A	#N/A	#N/A	#N/A	#N/A
					#N/A	#N/A	#N/A	#N/A	#N/A	#N/A
					#N/A	#N/A	#N/A	#N/A	#N/A	#N/A
					#N/A	#N/A	#N/A	#N/A	#N/A	#N/A
					#N/A	#N/A	#N/A	#N/A	#N/A	#N/A
					#N/A	#N/A	#N/A	#N/A	#N/A	#N/A
					#N/A	#N/A	#N/A	#N/A	#N/A	#N/A
					#N/A	#N/A	#N/A	#N/A	#N/A	#N/A
					#N/A	#N/A	#N/A	#N/A	#N/A	#N/A
					#N/A	#N/A	#N/A	#N/A	#N/A	#N/A
					#N/A	#N/A	#N/A	#N/A	#N/A	#N/A
					#N/A	#N/A	#N/A	#N/A	#N/A	#N/A
					#N/A	#N/A	#N/A	#N/A	#N/A	#N/A
					#N/A	#N/A	#N/A	#N/A	#N/A	#N/A
					#N/A	#N/A	#N/A	#N/A	#N/A	#N/A
					#N/A	#N/A	#N/A	#N/A	#N/A	#N/A
					#N/A	#N/A	#N/A	#N/A	#N/A	#N/A
					#N/A	#N/A	#N/A	#N/A	#N/A	#N/A
					#N/A	#N/A	#N/A	#N/A	#N/A	#N/A
					#N/A	#N/A	#N/A	#N/A	#N/A	#N/A
					#N/A	#N/A	#N/A	#N/A	#N/A	#N/A
					#N/A	#N/A	#N/A	#N/A	#N/A	#N/A
					#N/A	#N/A	#N/A	#N/A	#N/A	#N/A
					#N/A	#N/A	#N/A	#N/A	#N/A	#N/A
					#N/A	#N/A	#N/A	#N/A	#N/A	#N/A
					#N/A	#N/A	#N/A	#N/A	#N/A	#N/A
					#N/A	#N/A	#N/A	#N/A	#N/A	#N/A
					#N/A	#N/A	#N/A	#N/A	#N/A	#N/A
					#N/A	#N/A	#N/A	#N/A	#N/A	#N/A
					#N/A	#N/A	#N/A	#N/A	#N/A	#N/A
					#N/A	#N/A	#N/A	#N/A	#N/A	#N/A
					#N/A	#N/A	#N/A	#N/A	#N/A	#N/A
					#N/A	#N/A	#N/A	#N/A	#N/A	#N/A
					#N/A	#N/A	#N/A	#N/A	#N/A	#N/A
					#N/A	#N/A	#N/A	#N/A	#N/A	#N/A
					#N/A	#N/A	#N/A	#N/A	#N/A	#N/A
					#N/A	#N/A	#N/A	#N/A	#N/A	#N/A
					#N/A	#N/A	#N/A	#N/A	#N/A	#N/A
					#N/A	#N/A	#N/A	#N/A	#N/A	#N/A
					#N/A	#N/A	#N/A	#N/A	#N/A	#N/A
					#N/A	#N/A	#N/A	#N/A	#N/A	#N/A
					#N/A	#N/A	#N/A	#N/A	#N/A	#N/A
					#N/A	#N/A	#N/A	#N/A	#N/A	#N/A
					#N/A	#N/A	#N/A	#N/A	#N/A	#N/A
					#N/A	#N/A	#N/A	#N/A	#N/A	#N/A
					#N/A	#N/A	#N/A	#N/A	#N/A	#N/A
					#N/A	#N/A	#N/A	#N/A	#N/A	#N/A
					#N/A	#N/A	#N/A	#N/A	#N/A	#N/A
					#N/A	#N/A	#N/A	#N/A	#N/A	#N/A
					#N/A	#N/A	#N/A	#N/A	#N/A	#N/A
					#N/A	#N/A	#N/A	#N/A	#N/A	#N/A
					#N/A	#N/A	#N/A	#N/A	#N/A	#N/A
					#N/A	#N/A	#N/A	#N/A	#N/A	#N/A
					#N/A	#N/A	#N/A	#N/A	#N/A	#N/A
					#N/A	#N/A	#N/A	#N/A	#N/A	#N/A
					#N/A	#N/A	#N/A	#N/A	#N/A	#N/A
					#N/A	#N/A	#N/A	#N/A	#N/A	#N/A
					#N/A	#N/A	#N/A	#N/A	#N/A	#N/A
					#N/A	#N/A	#N/A	#N/A	#N/A	#N/A
					#N/A	#N/A	#N/A	#N/A	#N/A	#N/A
					#N/A	#N/A	#N/A	#N/A	#N/A	#N/A
					#N/A	#N/A	#N/A	#N/A	#N/A	#N/A
					#N/A	#N/A	#N/A	#N/A	#N/A	#N/A
					#N/A	#N/A	#N/A	#N/A	#N/A	#N/A
					#N/A	#N/A	#N/A	#N/A	#N/A	#N/A
					#N/A	#N/A	#N/A	#N/A	#N/A	#N/A
					#N/A	#N/A	#N/A	#N/A	#N/A	#N/A
					#N/A	#N/A	#N/A	#N/A	#N/A	#N/A
					#N/A	#N/A	#N/A	#N/A	#N/A	#N/A
					#N/A	#N/A	#N/A	#N/A	#N/A	#N/A
					#N/A	#N/A	#N/A	#N/A	#N/A	#N/A
					#N/A	#N/A	#N/A	#N/A	#N/A	#N/A
					#N/A	#N/A	#N/A	#N/A	#N/A	#N/A
					#N/A	#N/A	#N/A	#N/A	#N/A	#N/A
					#N/A	#N/A	#N/A	#N/A	#N/A	#N/A
					#N/A	#N/A	#N/A	#N/A	#N/A	#N/A
					#N/A	#N/A	#N/A	#N/A	#N/A	#N/A
					#N/A	#N/A	#N/A	#N/A	#N/A	#N/A
					#N/A	#N/A	#N/A	#N/A	#N/A	#N/A
					#N/A	#N/A	#N/A	#N/A	#N/A	#N/A
					#N/A	#N/A	#N/A	#N/A	#N/A	#N/A
					#N/A	#N/A	#N/A	#N/A	#N/A	#N/A
					#N/A	#N/A	#N/A	#N/A	#N/A	#N/A
					#N/A	#N/A	#N/A	#N/A	#N/A	#N/A
					#N/A	#N/A	#N/A	#N/A	#N/A	#N/A
					#N/A	#N/A	#N/A	#N/A	#N/A	#N/A
					#N/A	#N/A	#N/A	#N/A	#N/A	#N/A
					#N/A	#N/A	#N/A	#N/A	#N/A	#N/A
					#N/A	#N/A	#N/A	#N/A	#N/A	#N/A
					#N/A	#N/A	#N/A	#N/A	#N/A	#N/A
					#N/A	#N/A	#N/A	#N/A	#N/A	#N/A
					#N/A	#N/A	#N/A	#N/A	#N/A	#N/A
					#N/A	#N/A	#N/A	#N/A	#N/A	#N/A
					#N/A	#N/A	#N/A	#N/A	#N/A	#N/A
					#N/A	#N/A	#N/A	#N/A	#N/A	#N/A
					#N/A	#N/A	#N/A	#N/A	#N/A	#N/A
					#N/A	#N/A	#N/A	#N/A	#N/A	#N/A
					#N/A	#N/A	#N/A	#N/A	#N/A	#N/A
					#N/A	#N/A	#N/A	#N/A	#N/A	#N/A
					#N/A	#N/A	#N/A	#N/A	#N/A	#N/A
					#N/A	#N/A	#N/A	#N/A	#N/A	#N/A
					#N/A	#N/A	#N/A	#N/A	#N/A	#N/A
					#N/A	#N/A	#N/A	#N/A	#N/A	#N/A
					#N/A	#N/A	#N/A	#N/A	#N/A	#N/A
					#N/A	#N/A	#N/A	#N/A	#N/A	#N/A
					#N/A	#N/A	#N/A	#N/A	#N/A	#N/A
					#N/A	#N/A	#N/A	#N/A	#N/A	#N/A
					#N/A	#N/A	#N/A	#N/A	#N/A	#N/A
					#N/A	#N/A	#N/A	#N/A	#N/A	#N/A
					#N/A	#N/A	#N/A	#N/A	#N/A	#N/A
					#N/A	#N/A	#N/A	#N/A	#N/A	#N/A
					#N/A	#N/A	#N/A	#N/A	#N/A	#N/A
					#N/A	#N/A	#N/A	#N/A	#N/A	#N/A
					#N/A	#N/A	#N/A	#N/A	#N/A	#N/A
					#N/A	#N/A	#N/A	#N/A	#N/A	#N/A
					#N/A	#N/A	#N/A	#N/A	#N/A	#N/A
					#N/A	#N/A	#N/A	#N/A	#N/A	#N/A
					#N/A	#N/A	#N/A	#N/A	#N/A	#N/A
					#N/A	#N/A	#N/A	#N/A	#N/A	#N/A
					#N/A	#N/A	#N/A	#N/A	#N/A	#N/A
					#N/A	#N/A	#N/A	#N/A	#N/A	#N/A
					#N/A	#N/A	#N/A	#N/A	#N/A	#N/A
					#N/A	#N/A	#N/A	#N/A	#N/A	#N/A
					#N/A	#N/A	#N/A	#N/A	#N/A	#N/A
					#N/A	#N/A	#N/A	#N/A	#N/A	#N/A
					#N/A	#N/A	#N/A	#N/A	#N/A	#N/A
					#N/A	#N/A	#N/A	#N/A	#N/A	#N/A
					#N/A	#N/A	#N/A	#N/A	#N/A	#N/A
					#N/A	#N/A	#N/A	#N/A	#N/A	#N/A
					#N/A	#N/A	#N/A	#N/A	#N/A	#N/A
					#N/A	#N/A	#N/A	#N/A	#N/A	#N/A
					#N/A	#N/A	#N/A	#N/A	#N/A	#N/A
					#N/A	#N/A	#N/A	#N/A	#N/A	#N/A
					#N/A	#N/A	#N/A	#N/A	#N/A	#N/A
					#N/A	#N/A	#N/A	#N/A	#N/A	#N/A
					#N/A	#N/A	#N/A	#N/A	#N/A	#N/A
					#N/A	#N/A	#N/A	#N/A	#N/A	#N/A
					#N/A	#N/A	#N/A	#N/A	#N/A	#N/A
					#N/A	#N/A	#N/A	#N/A	#N/A	#N/A
					#N/A	#N/A	#N/A	#N/A	#N/A	#N/A
					#N/A	#N/A	#N/A	#N/A	#N/A	#N/A
					#N/A	#N/A	#N/A	#N/A	#N/A	#N/A
					#N/A	#N/A	#N/A	#N/A	#N/A	#N/A
					#N/A	#N/A	#N/A	#N/A	#N/A	#N/A
					#N/A	#N/A	#N/A	#N/A	#N/A	#N/A
					#N/A	#N/A	#N/A	#N/A	#N/A	#N/A
					#N/A	#N/A	#N/A	#N/A	#N/A	#N/A
					#N/A	#N/A	#N/A	#N/A	#N/A	#N/A
					#N/A	#N/A	#N/A	#N/A	#N/A	#N/A
					#N/A	#N/A	#N/A	#N/A	#N/A	#N/A
					#N/A	#N/A	#N/A	#N/A	#N/A	#N/A
					#N/A	#N/A	#N/A	#N/A	#N/A	#N/A
					#N/A	#N/A	#N/A	#N/A	#N/A	#N/A
					#N/A	#N/A	#N/A	#N/A	#N/A	#N/A
					#N/A	#N/A	#N/A	#N/A	#N/A	#N/A
					#N/A	#N/A	#N/A	#N/A	#N/A	#N/A
					#N/A	#N/A	#N/A	#N/A	#N/A	#N/A
					#N/A	#N/A	#N/A	#N/A	#N/A	#N/A
					#N/A	#N/A	#N/A	#N/A	#N/A	#N/A
					#N/A	#N/A	#N/A	#N/A	#N/A	#N/A
					#N/A	#N/A	#N/A	#N/A	#N/A	#N/A
					#N/A	#N/A	#N/A	#N/A	#N/A	#N/A
					#N/A	#N/A	#N/A	#N/A	#N/A	#N/A
					#N/A	#N/A	#N/A	#N/A	#N/A	#N/A
					#N/A	#N/A	#N/A	#N/A	#N/A	#N/A
					#N/A	#N/A	#N/A	#N/A	#N/A	#N/A
					#N/A	#N/A	#N/A	#N/A	#N/A	#N/A
					#N/A	#N/A	#N/A	#N/A	#N/A	#N/A
					#N/A	#N/A	#N/A	#N/A	#N/A	#N/A
					#N/A	#N/A	#N/A	#N/A	#N/A	#N/A
					#N/A	#N/A	#N/A	#N/A	#N/A	#N/A
					#N/A	#N/A	#N/A	#N/A	#N/A	#N/A
					#N/A	#N/A	#N/A	#N/A	#N/A	#N/A
					#N/A	#N/A	#N/A	#N/A	#N/A	#N/A
					#N/A	#N/A	#N/A	#N/A	#N/A	#N/A
					#N/A	#N/A	#N/A	#N/A	#N/A	#N/A
					#N/A	#N/A	#N/A	#N/A	#N/A	#N/A
					#N/A	#N/A	#N/A	#N/A	#N/A	#N/A
					#N/A	#N/A	#N/A	#N/A	#N/A	#N/A
					#N/A	#N/A	#N/A	#N/A	#N/A	#N/A
					#N/A	#N/A	#N/A	#N/A	#N/A	#N/A
					#N/A	#N/A	#N/A	#N/A	#N/A	#N/A
					#N/A	#N/A	#N/A	#N/A	#N/A	#N/A
					#N/A	#N/A	#N/A	#N/A	#N/A	#N/A
					#N/A	#N/A	#N/A	#N/A	#N/A	#N/A
					#N/A	#N/A	#N/A	#N/A	#N/A	#N/A
					#N/A	#N/A	#N/A	#N/A	#N/A	#N/A
					#N/A	#N/A	#N/A	#N/A	#N/A	#N/A
					#N/A	#N/A	#N/A	#N/A	#N/A	#N/A
					#N/A	#N/A	#N/A	#N/A	#N/A	#N/A
					#N/A	#N/A	#N/A	#N/A	#N/A	#N/A
					#N/A	#N/A	#N/A	#N/A	#N/A	#N/A
					#N/A	#N/A	#N/A	#N/A	#N/A	#N/A
					#N/A	#N/A	#N/A	#N/A	#N/A	#N/A
					#N/A	#N/A	#N/A	#N/A	#N/A	#N/A
					#N/A	#N/A	#N/A	#N/A	#N/A	#N/A
					#N/A	#N/A	#N/A	#N/A	#N/A	#N/A
					#N/A	#N/A	#N/A	#N/A	#N/A	#N/A
					#N/A	#N/A	#N/A	#N/A	#N/A	#N/A
					#N/A	#N/A	#N/A	#N/A	#N/A	#N/A
					#N/A	#N/A	#N/A	#N/A	#N/A	#N/A
					#N/A	#N/A	#N/A	#N/A	#N/A	#N/A
					#N/A	#N/A	#N/A	#N/A	#N/A	#N/A
					#N/A	#N/A	#N/A	#N/A	#N/A	#N/A
					#N/A	#N/A	#N/A	#N/A	#N/A	#N/A
					#N/A	#N/A	#N/A	#N/A	#N/A	#N/A
					#N/A	#N/A	#N/A	#N/A	#N/A	#N/A
					#N/A	#N/A	#N/A	#N/A	#N/A	#N/A
					#N/A	#N/A	#N/A	#N/A	#N/A	#N/A
					#N/A	#N/A	#N/A	#N/A	#N/A	#N/A
					#N/A	#N/A	#N/A	#N/A	#N/A	#N/A
					#N/A	#N/A	#N/A	#N/A	#N/A	#N/A
					#N/A	#N/A	#N/A	#N/A	#N/A	#N/A
					#N/A	#N/A	#N/A	#N/A	#N/A	#N/A
					#N/A	#N/A	#N/A	#N/A	#N/A	#N/A
					#N/A	#N/A	#N/A	#N/A	#N/A	#N/A
					#N/A	#N/A	#N/A	#N/A	#N/A	#N/A
					#N/A	#N/A	#N/A	#N/A	#N/A	#N/A
					#N/A	#N/A	#N/A	#N/A	#N/A	#N/A
					#N/A	#N/A	#N/A	#N/A	#N/A	#N/A
					#N/A	#N/A	#N/A	#N/A	#N/A	#N/A
					#N/A	#N/A	#N/A	#N/A	#N/A	#N/A
					#N/A	#N/A	#N/A	#N/A	#N/A	#N/A
					#N/A	#N/A	#N/A	#N/A	#N/A	#N/A
					#N/A	#N/A	#N/A	#N/A	#N/A	#N/A
					#N/A	#N/A	#N/A	#N/A	#N/A	#N/A
					#N/A	#N/A	#N/A	#N/A	#N/A	#N/A
					#N/A	#N/A	#N/A	#N/A	#N/A	#N/A
					#N/A	#N/A	#N/A	#N/A	#N/A	#N/A
					#N/A	#N/A	#N/A	#N/A	#N/A	#N/A
					#N/A	#N/A	#N/A	#N/A	#N/A	#N/A
					#N/A	#N/A	#N/A	#N/A	#N/A	#N/A
					#N/A	#N/A	#N/A	#N/A	#N/A	#N/A
					#N/A	#N/A	#N/A	#N/A	#N/A	#N/A
					#N/A	#N/A	#N/A	#N/A	#N/A	#N/A
					#N/A	#N/A	#N/A	#N/A	#N/A	#N/A
					#N/A	#N/A	#N/A	#N/A	#N/A	#N/A
					#N/A	#N/A	#N/A	#N/A	#N/A	#N/A
					#N/A	#N/A	#N/A	#N/A	#N/A	#N/A
					#N/A	#N/A	#N/A	#N/A	#N/A	#N/A
					#N/A	#N/A	#N/A	#N/A	#N/A	#N/A
					#N/A	#N/A	#N/A	#N/A	#N/A	#N/A
					#N/A	#N/A	#N/A	#N/A	#N/A	#N/A
					#N/A	#N/A	#N/A	#N/A	#N/A	#N/A
					#N/A	#N/A	#N/A	#N/A	#N/A	#N/A
					#N/A	#N/A	#N/A	#N/A	#N/A	#N/A
					#N/A	#N/A	#N/A	#N/A	#N/A	#N/A
					#N/A	#N/A	#N/A	#N/A	#N/A	#N/A
					#N/A	#N/A	#N/A	#N/A	#N/A	#N/A
					#N/A	#N/A	#N/A	#N/A	#N/A	#N/A
					#N/A	#N/A	#N/A	#N/A	#N/A	#N/A
					#N/A	#N/A	#N/A	#N/A	#N/A	#N/A
					#N/A	#N/A	#N/A	#N/A	#N/A	#N/A
					#N/A	#N/A	#N/A	#N/A	#N/A	#N/A
					#N/A	#N/A	#N/A	#N/A	#N/A	#N/A
					#N/A	#N/A	#N/A	#N/A	#N/A	#N/A
					#N/A	#N/A	#N/A	#N/A	#N/A	#N/A
					#N/A	#N/A	#N/A	#N/A	#N/A	#N/A
					#N/A	#N/A	#N/A	#N/A	#N/A	#N/A
					#N/A	#N/A	#N/A	#N/A	#N/A	#N/A
					#N/A	#N/A	#N/A	#N/A	#N/A	#N/A
					#N/A	#N/A	#N/A	#N/A	#N/A	#N/A
					#N/A	#N/A	#N/A	#N/A	#N/A	#N/A
					#N/A	#N/A	#N/A	#N/A	#N/A	#N/A
					#N/A	#N/A	#N/A	#N/A	#N/A	#N/A
					#N/A	#N/A	#N/A	#N/A	#N/A	#N/A
					#N/A	#N/A	#N/A	#N/A	#N/A	#N/A
					#N/A	#N/A	#N/A	#N/A	#N/A	#N/A
					#N/A	#N/A	#N/A	#N/A	#N/A	#N/A
					#N/A	#N/A	#N/A	#N/A	#N/A	#N/A
					#N/A	#N/A	#N/A	#N/A	#N/A	#N/A
					#N/A	#N/A	#N/A	#N/A	#N/A	#N/A
					#N/A	#N/A	#N/A	#N/A	#N/A	#N/A
					#N/A	#N/A	#N/A	#N/A	#N/A	#N/A
					#N/A	#N/A	#N/A	#N/A	#N/A	#N/A
					#N/A	#N/A	#N/A	#N/A	#N/A	#N/A
					#N/A	#N/A	#N/A	#N/A	#N/A	#N/A
					#N/A	#N/A	#N/A	#N/A	#N/A	#N/A
					#N/A	#N/A	#N/A	#N/A	#N/A	#N/A
					#N/A	#N/A	#N/A	#N/A	#N/A	#N/A
					#N/A	#N/A	#N/A	#N/A	#N/A	#N/A
					#N/A	#N/A	#N/A	#N/A	#N/A	#N/A
					#N/A	#N/A	#N/A	#N/A	#N/A	#N/A
					#N/A	#N/A	#N/A	#N/A	#N/A	#N/A
					#N/A	#N/A	#N/A	#N/A	#N/A	#N/A
					#N/A	#N/A	#N/A	#N/A	#N/A	#N/A
					#N/A	#N/A	#N/A	#N/A	#N/A	#N/A
					#N/A	#N/A	#N/A	#N/A	#N/A	#N/A
					#N/A	#N/A	#N/A	#N/A	#N/A	#N/A
					#N/A	#N/A	#N/A	#N/A	#N/A	#N/A
					#N/A	#N/A	#N/A	#N/A	#N/A	#N/A
					#N/A	#N/A	#N/A	#N/A	#N/A	#N/A
					#N/A	#N/A	#N/A	#N/A	#N/A	#N/A
					#N/A	#N/A	#N/A	#N/A	#N/A	#N/A
					#N/A	#N/A	#N/A	#N/A	#N/A	#N/A
					#N/A	#N/A	#N/A	#N/A	#N/A	#N/A
					#N/A	#N/A	#N/A	#N/A	#N/A	#N/A
					#N/A	#N/A	#N/A	#N/A	#N/A	#N/A
					#N/A	#N/A	#N/A	#N/A	#N/A	#N/A
					#N/A	#N/A	#N/A	#N/A	#N/A	#N/A
					#N/A	#N/A	#N/A	#N/A	#N/A	#N/A
					#N/A	#N/A	#N/A	#N/A	#N/A	#N/A
					#N/A	#N/A	#N/A	#N/A	#N/A	#N/A
					#N/A	#N/A	#N/A	#N/A	#N/A	#N/A
					#N/A	#N/A	#N/A	#N/A	#N/A	#N/A
					#N/A	#N/A	#N/A	#N/A	#N/A	#N/A
					#N/A	#N/A	#N/A	#N/A	#N/A	#N/A
					#N/A	#N/A	#N/A	#N/A	#N/A	#N/A
					#N/A	#N/A	#N/A	#N/A	#N/A	#N/A
					#N/A	#N/A	#N/A	#N/A	#N/A	#N/A
					#N/A	#N/A	#N/A	#N/A	#N/A	#N/A
					#N/A	#N/A	#N/A	#N/A	#N/A	#N/A
					#N/A	#N/A	#N/A	#N/A	#N/A	#N/A
					#N/A	#N/A	#N/A	#N/A	#N/A	#N/A
					#N/A	#N/A	#N/A	#N/A	#N/A	#N/A
					#N/A	#N/A	#N/A	#N/A	#N/A	#N/A
					#N/A	#N/A	#N/A	#N/A	#N/A	#N/A
					#N/A	#N/A	#N/A	#N/A	#N/A	#N/A
					#N/A	#N/A	#N/A	#N/A	#N/A	#N/A
					#N/A	#N/A	#N/A	#N/A	#N/A	#N/A
					#N/A	#N/A	#N/A	#N/A	#N/A	#N/A
					#N/A	#N/A	#N/A	#N/A	#N/A	#N/A
					#N/A	#N/A	#N/A	#N/A	#N/A	#N/A
					#N/A	#N/A	#N/A	#N/A	#N/A	#N/A
					#N/A	#N/A	#N/A	#N/A	#N/A	#N/A
					#N/A	#N/A	#N/A	#N/A	#N/A	#N/A
					#N/A	#N/A	#N/A	#N/A	#N/A	#N/A
					#N/A	#N/A	#N/A	#N/A	#N/A	#N/A
					#N/A	#N/A	#N/A	#N/A	#N/A	#N/A
					#N/A	#N/A	#N/A	#N/A	#N/A	#N/A
					#N/A	#N/A	#N/A	#N/A	#N/A	#N/A
					#N/A	#N/A	#N/A	#N/A	#N/A	#N/A
					#N/A	#N/A	#N/A	#N/A	#N/A	#N/A
					#N/A	#N/A	#N/A	#N/A	#N/A	#N/A
					#N/A	#N/A	#N/A	#N/A	#N/A	#N/A
					#N/A	#N/A	#N/A	#N/A	#N/A	#N/A
					#N/A	#N/A	#N/A	#N/A	#N/A	#N/A
					#N/A	#N/A	#N/A	#N/A	#N/A	#N/A
					#N/A	#N/A	#N/A	#N/A	#N/A	#N/A
					#N/A	#N/A	#N/A	#N/A	#N/A	#N/A
					#N/A	#N/A	#N/A	#N/A	#N/A	#N/A
					#N/A	#N/A	#N/A	#N/A	#N/A	#N/A
					#N/A	#N/A	#N/A	#N/A	#N/A	#N/A
					#N/A	#N/A	#N/A	#N/A	#N/A	#N/A
					#N/A	#N/A	#N/A	#N/A	#N/A	#N/A
					#N/A	#N/A	#N/A	#N/A	#N/A	#N/A
					#N/A	#N/A	#N/A	#N/A	#N/A	#N/A
					#N/A	#N/A	#N/A	#N/A	#N/A	#N/A
					#N/A	#N/A	#N/A	#N/A	#N/A	#N/A
					#N/A	#N/A	#N/A	#N/A	#N/A	#N/A
					#N/A	#N/A	#N/A	#N/A	#N/A	#N/A
					#N/A	#N/A	#N/A	#N/A	#N/A	#N/A
					#N/A	#N/A	#N/A	#N/A	#N/A	#N/A
					#N/A	#N/A	#N/A	#N/A	#N/A	#N/A
					#N/A	#N/A	#N/A	#N/A	#N/A	#N/A
					#N/A	#N/A	#N/A	#N/A	#N/A	#N/A
					#N/A	#N/A	#N/A	#N/A	#N/A	#N/A
					#N/A	#N/A	#N/A	#N/A	#N/A	#N/A
					#N/A	#N/A	#N/A	#N/A	#N/A	#N/A
					#N/A	#N/A	#N/A	#N/A	#N/A	#N/A
					#N/A	#N/A	#N/A	#N/A	#N/A	#N/A
[truncated: 488 more rows]

## Sheet: tss_10k
#seq_id	chromosome	start	end		length	summit	tags	-10log10(pvalue)	fold_enrichment	FDR(%)		overlaps with peaks from P63_HFK cells	strand	annotation
1	chr1	1356600	1357171		571	271	21	113.76	23.23	0.34	chr1:1356600-1357171	chr1:1356600-1357171	+	ANKRD65	NM_001145210	1	-	1353799	1356823	1354479	1356384	4	1353799,1355431,1356176,1356512,	1354928,1355971,1356384,1356823,
2	chr1	1838596	1839181		585	153	30	184.89	26.55	0.28	chr1:1838596-1839181	chr1:1838596-1839181	+	CALML6	NM_138705	1	+	1846265	1848732	1846719	1848631	6	1846265,1847123,1847879,1848190,1848412,1848585,	1846745,1847173,1848053,1848334,1848512,1848732,
4	chr1	3607073	3607324		251	113	22	59.32	6.64	2.97	chr1:3607073-3607324	chr1:3607073-3607324	+	TP73	NM_001126242	1	+	3607235	3652764	3607469	3648118	11	3607235,3624112,3638584,3639917,3643678,3644191,3644692,3645890,3647490,3648026,3649310,	3607507,3624354,3638770,3640032,3643787,3644333,3644780,3646011,3647628,3648119,3652764,
7	chr1	6427617	6428048		431	207	15	82.58	18.26	0.81	chr1:6427617-6428048	chr1:6427617-6428048	+	ACOT7	NM_181865	1	-	6324331	6420763	6324656	6420711	9	6324331,6341161,6354923,6378551,6387358,6393536,6399492,6409808,6420629,	6324754,6341345,6355039,6378637,6387472,6393627,6399648,6409925,6420763,
9	chr1	6549110	6549450		340	168	26	75.13	7.47	1.03	chr1:6549110-6549450	chr1:6549110-6549450	+	PLEKHG5	NM_001042665	1	-	6526151	6546013	6527622	6537630	21	6526151,6527884,6529101,6529394,6529603,6530295,6530565,6530794,6531049,6531547,6531817,6532586,6533045,6533310,6534072,6534510,6535106,6535521,6535990,6537588,6545895,	6527631,6528645,6529300,6529509,6529735,6530414,6530702,6530943,6531159,6531696,6531867,6532681,6533233,6533513,6534223,6534646,6535197,6535581,6536095,6537717,6546013,
35	chr1	16008033	16008667		634	399	41	297.58	31.53	0.23	chr1:16008033-16008667	chr1:16008033-16008667	+	PLEKHM2	NM_015164	1	+	16010826	16061263	16011053	16060428	20	16010826,16042731,16043201,16044387,16045032,16046228,16047823,16051811,16053508,16054573,16054761,16055163,16055596,16056291,16057026,16057686,16058383,16058844,16059106,16060291,	16011112,16042837,16043310,16044486,16045119,16046414,16047882,16052039,16054326,16054642,16054851,16055227,16055684,16056423,16057216,16057751,16058542,16059023,16059222,16061263,
36	chr1	16143196	16143483		287	100	9	54.29	10.65	4.96	chr1:16143196-16143483	#N/A	+	UQCRHL	NM_001089591	1	-	16133656	16134193	16133868	16134143	1	16133656,	16134193,
51	chr1	21061954	21062596		642	362	68	425.42	36.51	0	chr1:21061954-21062596	chr1:21061954-21062596	+	SH2D5	NM_001103160	1	-	21046224	21059132	21048284	21052549	9	21046224,21049248,21050118,21050575,21050888,21052412,21053493,21054015,21058673,	21048487,21049407,21050226,21050743,21051127,21052558,21053567,21054095,21059132,
57	chr1	22369619	22370052		433	208	20	74.01	13.28	1.08	chr1:22369619-22370052	chr1:22369619-22370052	+	CDC42	NM_044472	1	+	22379119	22417295	22404971	22416524	6	22379119,22404921,22408214,22412931,22413161,22416435,	22379234,22405075,22408286,22413040,22413358,22417295,
62	chr1	23370452	23371030		578	265	42	57.1	7.47	3.87	chr1:23370452-23371030	#N/A	+	MIR3115	NR_036057	1	+	23370797	23370864	23370865	23370864	1	23370797,	23370864,
67	chr1	24643426	24643864		438	290	30	102.63	11.06	0.45	chr1:24643426-24643864	chr1:24643426-24643864	+	GRHL3	NM_198173	1	+	24645811	24681807	24646041	24680977	16	24645811,24657915,24661134,24662971,24663567,24664125,24664481,24666157,24668604,24669183,24669381,24671386,24673042,24673957,24676547,24680863,	24646057,24658101,24661195,24663316,24663640,24664278,24664592,24666251,24668762,24669261,24669514,24671420,24673130,24674042,24676611,24681807,
68	chr1	24645959	24646506		547	259	32	223.53	33.19	0.29	chr1:24645959-24646506	chr1:24645959-24646506	+	GRHL3	NM_021180	1	+	24649529	24681807	24649575	24680977	16	24649529,24657915,24661134,24662971,24663567,24664125,24664481,24666157,24668604,24669183,24669381,24671386,24673042,24673957,24676547,24680863,	24649606,24658101,24661195,24663316,24663640,24664278,24664592,24666251,24668762,24669261,24669514,24671420,24673130,24674042,24676611,24681807,
69	chr1	25298655	25299112		457	300	36	137.89	14.38	0.31	chr1:25298655-25299112	chr1:25298655-25299112	+	RUNX3	NM_001031680	1	-	25226001	25291500	25228612	25291061	6	25226001,25233749,25245730,25254064,25256077,25291004,	25229156,25233907,25245834,25254220,25256342,25291500,
75	chr1	26197956	26198397		441	183	16	89.68	18.26	0.47	chr1:26197956-26198397	chr1:26197956-26198397	+	PAQR7	NM_178422	1	-	26187974	26197743	26189289	26190329	2	26187974,26197099,	26190351,26197743,
77	chr1	26654494	26654920		426	136	29	99.08	10.51	0.47	chr1:26654494-26654920	chr1:26654494-26654920	+	UBXN11	NM_145345	1	-	26608772	26644755	26608789	26629373	15	26608772,26609139,26609354,26610632,26610852,26611954,26612313,26620695,26623409,26623917,26624452,26628184,26629303,26633082,26644537,	26609059,26609279,26609427,26610735,26610972,26612031,26612527,26620821,26623485,26623971,26624552,26628212,26629408,26633194,26644755,
79	chr1	26728307	26728897		590	293	35	254.24	40.82	0.27	chr1:26728307-26728897	chr1:26728307-26728897	+	LIN28A	NM_024674	1	+	26737268	26756218	26737382	26752948	4	26737268,26737876,26751793,26752732,	26737412,26738072,26751977,26756218,
80	chr1	27181431	27181876		445	261	15	84.69	15.97	0.75	chr1:27181431-27181876	chr1:27181431-27181876	+	SFN	NM_006142	1	+	27189632	27190946	27189703	27190449	1	27189632,	27190946,
81	chr1	27188509	27188894		385	214	32	179.71	16.6	0.26	chr1:27188509-27188894	chr1:27188509-27188894	+	SFN	NM_006142	1	+	27189632	27190946	27189703	27190449	1	27189632,	27190946,
87	chr1	28523282	28523744		462	219	12	58.37	15.97	3.26	chr1:28523282-28523744	#N/A	+	PTAFR	NM_001164722	1	-	28473676	28520446	28476503	28477531	2	28473676,28520232,	28477569,28520446,
88	chr1	28568243	28568726		483	322	121	272.1	11.14	0.2	chr1:28568243-28568726	chr1:28568243-28568726	+	DNAJC8	NM_014280	1	-	28526789	28559541	28527758	28559508	9	28526789,28530257,28531768,28534852,28536482,28537081,28541450,28555432,28559431,	28527880,28530332,28531859,28534923,28536576,28537147,28541506,28555533,28559541,
90	chr1	29517713	29518272		559	274	36	263.15	48.13	0.19	chr1:29517713-29518272	chr1:29517713-29518272	+	SRSF4	NM_005626	1	-	29474249	29508636	29474921	29508263	6	29474249,29476614,29481207,29485885,29486886,29508157,	29475737,29476703,29481421,29485997,29487028,29508636,
97	chr1	31216434	31216993		559	205	33	94.83	10.51	0.5	chr1:31216434-31216993	#N/A	+	MIR4420	NR_039616	1	-	31212002	31212078	31212079	31212078	1	31212002,	31212078,
98	chr1	31220870	31221361		491	252	36	51.38	6.64	6.89	chr1:31220870-31221361	chr1:31220870-31221361	+	MIR4420	NR_039616	1	-	31212002	31212078	31212079	31212078	1	31212002,	31212078,
101	chr1	31983635	31984062		427	205	14	74.78	18.26	1.03	chr1:31983635-31984062	#N/A	+	LOC284551	NR_027085	1	+	31984035	31989845	31989846	31989845	3	31984035,31986546,31987625,	31984436,31986663,31989845,
102	chr1	32040522	32040917		395	224	58	89.02	6.19	0.47	chr1:32040522-32040917	chr1:32040522-32040917	+	TINAGL1	NM_022164	1	+	32042085	32053286	32042749	32052579	12	32042085,32042734,32044804,32048749,32049061,32050278,32050486,32050751,32051040,32051353,32052310,32052439,	32042195,32043058,32044867,32048841,32049175,32050401,32050636,32050940,32051085,32051476,32052355,32053286,
108	chr1	35220907	35221349		442	186	26	193.04	30.17	0.23	chr1:35220907-35221349	chr1:35220907-35221349	+	GJB4	NM_153212	1	+	35225341	35229324	35226855	35227655	2	35225341,35226533,	35225388,35229324,
121	chr1	41437320	41437554		234	96	10	68.84	13.28	1.46	chr1:41437320-41437554	#N/A	+	CTPS	NM_001905	1	+	41445006	41478234	41448962	41475916	19	41445006,41448949,41450492,41453043,41454265,41456836,41457436,41461588,41463065,41466700,41467831,41468785,41471722,41473120,41474330,41474465,41475116,41475832,41477329,	41445500,41449127,41450662,41453143,41454381,41456919,41457516,41461739,41463197,41466788,41467925,41468847,41471765,41473216,41474385,41474561,41475260,41475925,41478234,
122	chr1	41472634	41473391		757	161	59	441.01	41.49	0	chr1:41472634-41473391	chr1:41472634-41473391	+	LOC100507178	NR_037868	1	+	41480261	41509561	41509562	41509561	4	41480261,41494204,41503717,41508786,	41484072,41494383,41503748,41509561,
126	chr1	42998698	42999264		566	281	39	187.01	17.43	0.28	chr1:42998698-42999264	#N/A	+	CCDC30	NM_001080850	1	+	43000559	43120334	43002155	43119698	16	43000559,43002146,43004843,43011080,43021826,43031966,43042690,43047030,43054991,43076648,43102907,43108143,43110363,43111805,43119046,43119488,	43000659,43002271,43004980,43011249,43022075,43032145,43042899,43047184,43055153,43076760,43103048,43108279,43110477,43111987,43119113,43120334,
132	chr1	44177526	44178056		530	311	84	356.37	20.91	0.16	chr1:44177526-44178056	chr1:44177526-44178056	+	LOC100132774	NR_033827	1	-	44165408	44173011	44173012	44173011	5	44165408,44168326,44169234,44170023,44172729,	44166422,44168398,44169317,44170127,44173011,
135	chr1	44403166	44403645		479	195	20	104.77	20.75	0.4	chr1:44403166-44403645	chr1:44403166-44403645	+	IPO13	NM_014652	1	+	44412477	44433693	44413272	44433353	20	44412477,44415088,44421991,44422231,44422481,44422866,44423073,44423648,44423913,44424132,44424417,44425920,44426547,44426837,44429940,44432246,44432395,44432601,44432986,44433257,	44413355,44415824,44422131,44422372,44422647,44422986,44423220,44423829,44423939,44424266,44424560,44426000,44426684,44426933,44429992,44432312,44432453,44432690,44433167,44433693,
145	chr1	47791279	47791527		248	119	18	155.64	26.62	0.31	chr1:47791279-47791527	#N/A	+	CMPK1	NM_016308	1	+	47799468	47844510	47799617	47842416	6	47799468,47834140,47838626,47840580,47840868,47842375,	47799787,47834286,47838778,47840656,47840964,47844510,
161	chr1	52834590	52834995		405	202	27	91.28	10.51	0.48	chr1:52834590-52834995	chr1:52834590-52834995	+	CC2D1B	NM_032449	1	-	52816264	52831876	52819190	52830291	24	52816264,52820279,52820511,52821069,52821279,52821442,52821857,52822055,52822672,52823197,52823452,52824002,52824357,52824698,52824921,52825130,52825376,52825745,52826095,52826645,52827184,52828273,52830223,52831740,	52819318,52820369,52820610,52821120,52821337,52821515,52821973,52822113,52822797,52823369,52823587,52824132,52824429,52824828,52825028,52825205,52825554,52825904,52826220,52826803,52827287,52828417,52830305,52831876,
162	chr1	53022731	53023067		336	88	15	57.1	10.79	3.87	chr1:53022731-53023067	#N/A	+	ZCCHC11	NM_001009881	1	-	52888947	53018761	52889606	52991951	30	52888947,52891020,52896684,52901036,52902426,52903891,52911458,52911628,52911936,52912261,52924007,52926805,52927184,52927383,52930741,52933852,52937623,52940503,52943379,52947094,52947475,52954580,52956403,52959282,52961098,52962677,52975267,52981562,52991234,53018602,	52889673,52891178,52897131,52901136,52902649,52904006,52911540,52911675,52912113,52912338,52924120,52926894,52927287,52927440,52930844,52933938,52937773,52941206,52943553,52947306,52947594,52954706,52956472,52959333,52961186,52962854,52975383,52981725,52992044,53018761,
192	chr1	64013223	64013789		566	286	60	90.48	7.26	0.48	chr1:64013223-64013789	chr1:64013223-64013789	+	DLEU2L	NR_002771	1	+	64014650	64016306	64016307	64016306	1	64014650,	64016306,
220	chr1	85363383	85363670		287	102	15	65.87	10.79	1.57	chr1:85363383-85363670	chr1:85363383-85363670	+	LPAR3	NM_012152	1	-	85279085	85358895	85279528	85331802	3	85279085,85331067,85358698,	85279853,85331820,85358895,
224	chr1	86037707	86037981		274	157	13	80.41	13.83	0.9	chr1:86037707-86037981	chr1:86037707-86037981	+	CYR61	NM_001554	1	+	86046443	86049647	86046667	86048724	5	86046443,86047047,86047610,86048098,86048422,	86046729,86047260,86047966,86048306,86049647,
225	chr1	86180961	86181285		324	177	10	55.26	9.96	4.49	chr1:86180961-86181285	#N/A	+	ZNHIT6	NM_001170670	1	-	86115105	86174115	86119740	86173966	11	86115105,86123529,86142918,86144383,86146518,86167839,86171760,86171931,86172124,86173311,86173736,	86119780,86123653,86142995,86144463,86146586,86167942,86171845,86172037,86172189,86173618,86174115,
227	chr1	87012309	87012852		543	252	81	848.21	111.2	0	chr1:87012309-87012852	#N/A	+	CLCA4	NM_012128	1	+	87012758	87046431	87012802	87046027	14	87012758,87025614,87025893,87029343,87030956,87031484,87033106,87036759,87038296,87040222,87041014,87043584,87045036,87045624,	87012960,87025754,87026040,87029451,87031133,87031702,87033333,87036936,87038402,87040437,87041281,87043754,87045269,87046431,
244	chr1	93814814	93815119		305	200	16	118.35	21.3	0.26	chr1:93814814-93815119	#N/A	+	LOC100131564	NR_034089	1	-	93775665	93811367	93811368	93811367	9	93775665,93790191,93791325,93792158,93802933,93804913,93805205,93806014,93811280,	93777164,93790285,93791451,93792218,93804830,93805092,93805235,93806066,93811367,
249	chr1	95015131	95015666		535	358	50	293.38	29.87	0.23	chr1:95015131-95015666	chr1:95015131-95015666	+	F3	NM_001993	1	-	94994731	95007412	94996015	95007191	6	94994731,94997876,94998645,95001520,95005812,95007092,	94996151,94998035,94998823,95001719,95005923,95007412,
283	chr1	108234193	108234588		395	209	14	82.94	19.52	0.79	chr1:108234193-108234588	chr1:108234193-108234588	+	VAV3	NM_001079874	1	-	108113781	108231125	108115952	108231052	10	108113781,108116668,108138833,108145018,108145668,108152552,108160188,108185240,108226109,108231002,	108115993,108116819,108138962,108145105,108145784,108152586,108160253,108185376,108226154,108231125,
285	chr1	109592958	109593415		457	154	27	80.17	7.74	0.9	chr1:109592958-109593415	chr1:109592958-109593415	+	WDR47	NM_001142550	1	-	109512837	109584849	109514051	109566133	15	109512837,109517157,109524354,109525230,109525903,109529144,109533875,109538201,109544845,109547213,109553537,109556441,109560139,109565976,109584483,	109514193,109517375,109524485,109525400,109526072,109529301,109533950,109538458,109545023,109547339,109554339,109556546,109560222,109566142,109584849,
287	chr1	109752651	109753230		579	250	64	311.65	27.11	0.25	chr1:109752651-109753230	chr1:109752651-109753230	+	SARS	NR_034072	1	+	109756514	109760112	109760113	109760112	2	109756514,109757168,	109756749,109760112,
292	chr1	111019567	111020187		620	330	81	570.66	49.79	0	chr1:111019567-111020187	chr1:111019567-111020187	+	CYMP	NR_003599	1	+	111023387	111033890	111033891	111033890	9	111023387,111025396,111026535,111027448,111029507,111031144,111032048,111032793,111033655,	111023448,111025546,111026652,111027565,111029706,111031255,111032192,111032891,111033890,
313	chr1	116390702	116391103		401	139	17	104.93	23.23	0.4	chr1:116390702-116391103	#N/A	+	NHLH2	NM_005599	1	-	116378998	116383746	116380585	116380992	3	116378998,116382836,116383568,	116381000,116383164,116383746,
328	chr1	119901061	119901785		724	448	70	608.8	68.05	0	chr1:119901061-119901785	chr1:119901061-119901785	+	HAO2	NM_016527	1	+	119911401	119936750	119923708	119936462	8	119911401,119923700,119925537,119927398,119929244,119934732,119935240,119936407,	119911524,119923838,119925688,119927675,119929453,119934890,119935309,119936750,
330	chr1	120147659	120148225		566	266	59	368.06	35.68	0.17	chr1:120147659-120148225	chr1:120147659-120148225	+	LOC644242	NR_036540	1	-	120140324	120141913	120141914	120141913	1	120140324,	120141913,
331	chr1	120194450	120194742		292	133	15	64.89	9.96	1.72	chr1:120194450-120194742	chr1:120194450-120194742	+	ZNF697	NM_001080470	1	-	120161999	120190389	120165327	120168722	3	120161999,120168497,120190313,	120166738,120168759,120190389,
336	chr1	145543173	145543495		322	140	14	80.39	13.83	0.9	chr1:145543173-145543495	chr1:145543173-145543495	+	ANKRD35	NM_144698	1	+	145549208	145568525	145549316	145567755	14	145549208,145555691,145556600,145557047,145558207,145558441,145558834,145560074,145560888,145561095,145566685,145567029,145567693,145568320,	145549354,145555821,145556688,145557111,145558264,145558511,145558940,145560258,145560925,145563098,145566774,145567094,145567798,145568525,
345	chr1	151768024	151768363		339	236	10	53.42	9.96	5.46	chr1:151768024-151768363	#N/A	+	TDRKH	NM_001083965	1	-	151745954	151763009	151746927	151755497	13	151745954,151747185,151747540,151747867,151748295,151748571,151748914,151751160,151751578,151752426,151753956,151755374,151762855,	151746979,151747281,151747641,151748018,151748359,151748743,151749074,151751481,151751717,151752615,151754062,151755524,151763009,
348	chr1	152690621	152691238		617	269	51	274.48	26.55	0.2	chr1:152690621-152691238	chr1:152690621-152691238	+	C1orf68	NM_001024679	1	+	152691997	152692904	152691997	152692749	1	152691997,	152692904,
351	chr1	152758467	152758944		477	184	30	93.84	12.17	0.49	chr1:152758467-152758944	chr1:152758467-152758944	+	LCE1E	NM_178353	1	+	152758752	152760900	152759775	152760131	2	152758752,152759753,	152758782,152760900,
352	chr1	152783499	152783914		415	247	28	214.51	38.17	0.27	chr1:152783499-152783914	chr1:152783499-152783914	+	LCE1B	NM_178349	1	+	152784446	152785584	152784922	152785278	1	152784446,	152785584,
359	chr1	153587980	153588243		263	127	14	63.4	9.13	1.97	chr1:153587980-153588243	chr1:153587980-153588243	+	S100A16	NM_080388	1	-	153579366	153585513	153580009	153580626	3	153579366,153580474,153585427,	153580167,153580652,153585513,
360	chr1	154169415	154169832		417	157	50	263.01	18.81	0.19	chr1:154169415-154169832	chr1:154169415-154169832	+	MIR190B	NR_030600	1	-	154166140	154166218	154166219	154166218	1	154166140,	154166218,
361	chr1	154293252	154293698		446	232	30	228.02	38.17	0.22	chr1:154293252-154293698	chr1:154293252-154293698	+	AQP10	NM_080429	1	+	154293591	154297800	154293631	154296955	6	154293591,154294408,154295457,154295716,154296064,154296757,	154293735,154294534,154295594,154295834,154296281,154297800,
366	chr1	154909910	154910267		357	262	18	98.35	16.6	0.49	chr1:154909910-154910267	chr1:154909910-154910267	+	PMVK	NM_006556	1	-	154897207	154909483	154897604	154909160	5	154897207,154898829,154901499,154904827,154909066,	154897740,154898958,154901651,154904890,154909483,
379	chr1	161044260	161045138		878	362	123	1069.14	80.61	0	chr1:161044260-161045138	chr1:161044260-161045138	+	ARHGAP30	NM_001025598	1	-	161016731	161039759	161017504	161039413	12	161016731,161019213,161021103,161022075,161022229,161022415,161023047,161024155,161024412,161026177,161029403,161039317,	161019123,161019478,161021504,161022152,161022332,161022586,161023174,161024262,161024494,161026321,161029505,161039759,
383	chr1	161661587	161661992		405	298	31	251.62	36.51	0.26	chr1:161661587-161661992	chr1:161661587-161661992	+	RPL31P11	NR_002595	1	-	161653494	161655041	161655042	161655041	1	161653494,	161655041,
393	chr1	165872866	165873429		563	290	36	139.77	15.9	0.31	chr1:165872866-165873429	chr1:165872866-165873429	+	MIR3658	NR_037431	1	+	165877157	165877212	165877213	165877212	1	165877157,	165877212,
395	chr1	166572621	166572854		233	101	13	99.22	18.26	0.47	chr1:166572621-166572854	#N/A	+	FMO9P	NR_002925	1	+	166573152	166594472	166594473	166594472	7	166573152,166573996,166581696,166590035,166591106,166592880,166593917,	166573220,166574093,166581839,166590223,166591268,166593022,166594472,
425	chr1	173021990	173022341		351	130	26	210.76	29.87	0.26	chr1:173021990-173022341	#N/A	+	TNFSF18	NM_005092	1	-	173010359	173020102	173010506	173020101	3	173010359,173013078,173019880,	173010852,173013108,173020102,
451	chr1	181002165	181002668		503	268	23	51.33	8.85	6.88	chr1:181002165-181002668	chr1:181002165-181002668	+	MR1	NM_001195000	1	+	181002560	181031073	181003143	181024400	6	181002560,181003022,181018187,181019146,181022708,181024360,	181002599,181003209,181018447,181019421,181022812,181031073,
461	chr1	182573719	182574064		345	192	21	127.74	18.97	0.28	chr1:182573719-182574064	chr1:182573719-182574064	+	RGS16	NM_002928	1	-	182567757	182573547	182569426	182573393	5	182567757,182571100,182571554,182572363,182573350,	182569647,182571266,182571618,182572473,182573547,
470	chr1	183431631	183432057		426	150	16	91.9	16.6	0.49	chr1:183431631-183432057	#N/A	+	SMG7	NM_173156	1	+	183441505	183523327	183441755	183521065	22	183441505,183481971,183485008,183486822,183495730,183497090,183498026,183498532,183502298,183502810,183506279,183507514,183510118,183511210,183513487,183514064,183515100,183518342,183518898,183519885,183520179,183520952,	183441783,183482002,183485125,183486954,183495901,183497161,183498176,183498667,183502460,183502966,183506349,183507574,183510237,183511636,183513631,183514446,183515471,183518422,183519057,183520055,183520324,183523327,
517	chr1	200346061	200346375		314	190	12	64.87	9.68	1.72	chr1:200346061-200346375	#N/A	+	C1orf98	NR_040064	1	-	200311671	200342919	200342920	200342919	5	200311671,200337792,200340173,200342220,200342774,	200312537,200337998,200340292,200342296,200342919,
518	chr1	200350255	200351041		786	350	109	484.68	25.72	0	chr1:200350255-200351041	chr1:200350255-200351041	+	C1orf98	NR_040064	1	-	200311671	200342919	200342920	200342919	5	200311671,200337792,200340173,200342220,200342774,	200312537,200337998,200340292,200342296,200342919,
529	chr1	201438148	201438509		361	107	13	75.45	16.6	1.01	chr1:201438148-201438509	chr1:201438148-201438509	+	PHLDA3	NM_012396	1	-	201434621	201438298	201437530	201437913	2	201434621,201437468,	201435305,201438298,
535	chr1	202971570	202972073		503	231	25	95.47	7.47	0.5	chr1:202971570-202972073	#N/A	+	TMEM183A	NM_138391	1	+	202976533	202993196	202976593	202992167	8	202976533,202976901,202977770,202984016,202985087,202987608,202989920,202991982,	202976701,202976990,202977937,202984175,202985267,202987688,202990075,202993196,
536	chr1	203063111	203063542		431	193	18	109.01	18.26	0.36	chr1:203063111-203063542	#N/A	+	MYOG	NM_002479	1	-	203052256	203055376	203053037	203055088	3	203052256,203053774,203054618,	203053158,203053855,203055376,
539	chr1	203272473	203273104		631	305	34	224.94	33.19	0.29	chr1:203272473-203273104	chr1:203272473-203273104	+	BTG2	NM_006763	1	+	203274663	203278728	203274734	203276565	2	203274663,203276231,	203274875,203278728,
540	chr1	203594643	203595227		584	260	49	192.93	18.26	0.23	chr1:203594643-203595227	chr1:203594643-203595227	+	ATP2B4	NM_001001396	1	+	203595914	203713208	203652333	203708698	22	203595914,203651869,203667284,203668587,203669333,203669925,203671171,203672779,203676136,203676989,203678428,203680004,203681087,203682292,203683298,203689676,203690324,203691605,203693008,203696522,203702350,203708673,	203596346,203652525,203667481,203668844,203669458,203670050,203671206,203672940,203676350,203677231,203678669,203680235,203681266,203682379,203683404,203689867,203690537,203691816,203693115,203696698,203702527,203713208,
542	chr1	204123631	204124022		391	184	19	131.08	15.97	0.29	chr1:204123631-204124022	chr1:204123631-204124022	+	ETNK2	NM_018208	1	-	204100189	204121306	204101311	204120979	8	204100189,204103642,204106231,204109162,204110442,204115769,204118830,204120722,	204101383,204103715,204106376,204109245,204110584,204115891,204119089,204121306,
543	chr1	204478498	204478924		426	202	68	538.11	40.66	0	chr1:204478498-204478924	chr1:204478498-204478924	+	MDM4	NM_001204171	1	+	204485506	204527247	204494646	204518809	10	204485506,204494611,204495487,204499811,204501318,204506557,204507336,204511911,204515924,204518240,	204485636,204494723,204495561,204499944,204501373,204506624,204507435,204512071,204516004,204527247,
546	chr1	204909677	204910086		409	196	12	64.16	12.42	1.86	chr1:204909677-204910086	#N/A	+	NFASC	NM_001160331	1	+	204913353	204991949	204913443	204985666	27	204913353,204921138,204923315,204923956,204926783,204931235,204937376,204937925,204939743,204942403,204943306,204943784,204944398,204945798,204946808,204948095,204948489,204949497,204950925,204953154,204955037,204956545,204957760,204960419,204978684,204981924,204985435,	204913533,204921243,204923511,204924078,204926953,204931285,204937487,204938109,204939874,204942546,204943417,204943950,204944545,204945922,204946852,204948196,204948686,204949567,204951147,204953269,204955241,204956667,204957933,204960433,204978815,204981993,204991949,
551	chr1	205604731	205605338		607	333	66	316.72	22.68	0.26	chr1:205604731-205605338	#N/A	+	ELK4	NM_021795	1	-	205588395	205601999	205588955	205593009	3	205588395,205592803,205600759,	205589965,205593018,205601999,
554	chr1	206298106	206298482		376	248	13	73.3	14.94	1.09	chr1:206298106-206298482	#N/A	+	C1orf186	NM_001007544	1	-	206238871	206288646	206239378	206243501	6	206238871,206240133,206241532,206243149,206243491,206288104,	206239578,206240194,206241675,206243249,206243597,206288646,
557	chr1	206807006	206807545		539	253	28	184.45	29.87	0.27	chr1:206807006-206807545	chr1:206807006-206807545	+	DYRK3	NM_003582	1	+	206808880	206822541	206809048	206822309	3	206808880,206810994,206820732,	206809124,206811105,206822541,
560	chr1	206999797	207000281		484	292	67	76.22	6.5	1	chr1:206999797-207000281	#N/A	+	IL19	NM_013371	1	+	207002221	207016325	207010007	207015966	7	207002221,207007058,207010005,207010302,207013194,207014348,207015871,	207002470,207007744,207010150,207010367,207013346,207014422,207016325,
569	chr1	207981672	207982119		447	177	19	65.4	8.3	1.6	chr1:207981672-207982119	chr1:207981672-207982119	+	MIR29B2	NR_029518	1	-	207975787	207975867	207975868	207975867	1	207975787,	207975867,
579	chr1	209604277	209604741		464	253	36	190.3	19.09	0.23	chr1:209604277-209604741	chr1:209604277-209604741	+	MIR205	NR_029622	1	+	209605477	209605586	209605587	209605586	1	209605477,	209605586,
582	chr1	209831370	209831753		383	180	25	197.21	35.5	0.24	chr1:209831370-209831753	#N/A	+	LAMB3	NM_000228	1	-	209788217	209825819	209788615	209824288	23	209788217,209789815,209790754,209791251,209791796,209795880,209796326,209796849,209797184,209798992,209800211,209800727,209801379,209803081,209803959,209805927,209806414,209807791,209811252,209811878,209823308,209824261,209825713,	209788751,209789968,209790930,209791392,209792003,209796024,209796523,209797069,209797344,209799370,209800322,209800923,209801534,209803269,209804079,209806120,209806477,209807982,209811325,209811992,209823462,209824325,209825819,
584	chr1	210494614	210495365		751	428	122	440.54	21.02	0	chr1:210494614-210495365	chr1:210494614-210495365	+	HHAT	NM_001170564	1	+	210501595	210849637	210522319	210847720	10	210501595,210522276,210536195,210560811,210591497,210637848,210686496,210761241,210796869,210847629,	210501727,210522409,210536262,210560924,210591668,210637998,210686531,210761442,210797013,210849637,
599	chr1	215174984	215175513		529	215	65	84.33	7.8	0.75	chr1:215174984-215175513	chr1:215174984-215175513	+	KCNK2	NM_001017424	1	+	215178884	215410435	215179264	215408487	7	215178884,215259710,215297975,215342541,215345339,215368295,215408170,	215179297,215260020,215298092,215342701,215345525,215368434,215410435,
606	chr1	219350696	219351031		335	170	12	54.54	7.11	4.82	chr1:219350696-219351031	#N/A	+	LOC643723	NR_038845	1	-	219254316	219347129	219347130	219347129	5	219254316,219259836,219323280,219329461,219346811,	219255284,219260001,219323372,219329540,219347129,
615	chr1	222979189	222979544		355	199	37	179.48	15.49	0.26	chr1:222979189-222979544	chr1:222979189-222979544	+	DISP1	NM_032890	1	+	222988430	223179336	223116165	223179313	10	222988430,223073122,223101771,223116148,223156421,223163966,223164861,223165354,223168226,223175726,	222988512,223073206,223101911,223116673,223156450,223164089,223164988,223165451,223168323,223179336,
621	chr1	223895583	223896189		606	378	85	114.38	9.35	0.35	chr1:223895583-223896189	chr1:223895583-223896189	+	CAPN2	NM_001748	1	+	223900118	223963719	223900342	223962558	21	223900118,223905463,223931801,223933007,223934698,223936740,223938591,223939698,223940497,223943181,223945070,223946971,223949282,223949887,223951851,223954068,223957542,223958148,223959510,223959882,223962535,	223900578,223905532,223931919,223933140,223934866,223936823,223938676,223939772,223940657,223943350,223945081,223947182,223949318,223949952,223951908,223954132,223957610,223958226,223959626,223959940,223963719,
631	chr1	227911275	227911562		287	102	9	51.78	11.62	6.48	chr1:227911275-227911562	#N/A	+	LOC100130093	NR_024485	1	+	227916239	227922054	227922055	227922054	3	227916239,227919285,227920089,	227916486,227919447,227922054,
637	chr1	229404026	229404623		597	307	56	240.74	21.58	0.24	chr1:229404026-229404623	chr1:229404026-229404623	+	RAB4A	NM_004578	1	+	229406878	229440517	229407086	229438723	8	229406878,229422232,229424475,229431594,229433228,229434723,229438608,229439552,	229407116,229422312,229424589,229431656,229433382,229434818,229438735,229440517,
644	chr1	231476547	231476847		300	172	10	58.41	8.3	3.22	chr1:231476547-231476847	#N/A	+	EXOC8	NM_175876	1	-	231468481	231473577	231471313	231473490	1	231468481,	231473577,
657	chr1	234754152	234754631		479	182	97	204.03	8.99	0.25	chr1:234754152-234754631	chr1:234754152-234754631	+	IRF2BP2	NM_182972	1	-	234740014	234745270	234742882	234745239	2	234740014,234744192,	234743597,234745270,
670	chr1	236680387	236680958		571	293	23	72.04	9.96	1.09	chr1:236680387-236680958	#N/A	+	LGALS8	NM_201545	1	+	236681513	236716278	236689370	236711460	12	236681513,236681723,236689267,236700796,236702178,236703863,236704953,236706060,236706214,236706859,236708049,236711311,	236681583,236681799,236689414,236700884,236702388,236703982,236705009,236706086,236706339,236706947,236708214,236716278,
704	chr1	246588661	246588929		268	108	11	72.23	16.6	1.09	chr1:246588661-246588929	chr1:246588661-246588929	+	SMYD3	NM_022743	1	-	245912641	246580713	245912864	246518382	12	245912641,245927342,246021797,246027100,246078831,246091232,246093171,246490502,246493781,246498668,246518332,246580597,	245912965,245927450,246021971,246027187,246078941,246091334,246093238,246490638,246493838,246498775,246518395,246580713,
709	chr10	1100598	1101133		535	291	24	77.19	14.11	0.91	chr10:1100598-1101133	chr10:1100598-1101133	+	WDR37	NM_014023	10	+	1102775	1178236	1118095	1175283	14	1102775,1118055,1123846,1125950,1126351,1130342,1132225,1139391,1142109,1149541,1151065,1170157,1170849,1175152,	1102907,1118232,1123942,1126045,1126415,1130477,1132296,1139435,1142185,1149775,1151206,1170291,1170963,1178236,
748	chr10	14879243	14879533		290	183	9	53.9	10.65	5.2	chr10:14879243-14879533	#N/A	+	HSPA14	NM_016299	10	+	14880260	14913739	14880401	14913604	14	14880260,14881903,14882073,14890607,14890788,14891719,14893217,14894368,14896123,14897839,14909081,14909734,14912595,14913526,	14880457,14881983,14882155,14890655,14890893,14891809,14893321,14894529,14896278,14897941,14909293,14909907,14912665,14913739,
750	chr10	15214405	15214961		556	231	60	115.69	9.96	0.29	chr10:15214405-15214961	chr10:15214405-15214961	+	NMT2	NM_004808	10	-	15147770	15210694	15151193	15210610	12	15147770,15151700,15154794,15161341,15170348,15172140,15174815,15175051,15175243,15177272,15183420,15210501,	15151213,15151837,15154961,15161511,15170456,15172310,15174931,15175142,15175361,15177416,15183555,15210694,
773	chr10	27789827	27790266		439	236	64	687.55	88.74	0	chr10:27789827-27790266	chr10:27789827-27790266	+	RAB18	NM_001256410	10	+	27793102	27831165	27793298	27826979	8	27793102,27798803,27815756,27820457,27821435,27822663,27822856,27826804,	27793365,27798858,27815817,27820543,27821507,27822781,27822922,27831165,
776	chr10	29924087	29924634		547	219	62	242.55	17.01	0.25	chr10:29924087-29924634	#N/A	+	SVIL	NM_021738	10	-	29746276	29923900	29747175	29843986	38	29746276,29747362,29751205,29752420,29754523,29756670,29759204,29760066,29762766,29769465,29770512,29773584,29775013,29775338,29776091,29777529,29779775,29782142,29783842,29784020,29788044,29801663,29811338,29812379,29813400,29815889,29818633,29819535,29820182,29820930,29821457,29824917,29839525,29843711,29843979,29852129,29858183,29923348,	29747261,29747517,29751329,29752563,29754678,29756803,29759411,29760171,29762917,29769741,29770656,29773759,29775158,29775485,29776227,29777684,29779947,29782319,29783928,29784109,29788191,29801789,29811563,29812955,29813643,29815984,29818772,29819596,29820216,29821100,29822386,29824997,29840191,29843862,29844036,29852220,29858240,29923900,
800	chr10	38296964	38297364		400	146	36	211.17	21.58	0.26	chr10:38296964-38297364	chr10:38296964-38297364	+	ZNF33A	NM_006974	10	+	38299577	38348994	38301269	38345487	5	38299577,38301225,38305798,38306218,38343305,	38299710,38301277,38305942,38306313,38348994,
801	chr10	43136180	43136744		564	308	49	317.07	33.19	0.26	chr10:43136180-43136744	chr10:43136180-43136744	+	ZNF33B	NM_006955	10	-	43084554	43133991	43088060	43132375	5	43084554,43127376,43127742,43132367,43133921,	43090146,43127471,43127886,43132419,43133991,
850	chr10	71906483	71906988		505	244	87	144.1	7.88	0.33	chr10:71906483-71906988	chr10:71906483-71906988	+	TYSND1	NM_173555	10	-	71897732	71906495	71899679	71906341	4	71897732,71902423,71903597,71905176,	71899896,71902608,71903727,71906495,
855	chr10	74648978	74649467		489	250	100	1175.18	111.2	0	chr10:74648978-74649467	chr10:74648978-74649467	+	OIT3	NM_152635	10	+	74653338	74692786	74653556	74692281	9	74653338,74658421,74660134,74666353,74671474,74673065,74683986,74690295,74692111,	74653616,74658795,74660241,74666475,74671596,74673225,74684401,74690394,74692786,
876	chr10	81841681	81842066		385	231	30	246.41	34.85	0.26	chr10:81841681-81842066	#N/A	+	LOC219347	NR_027432	10	-	81805988	81838948	81838949	81838948	4	81805988,81813151,81820571,81838482,	81808933,81813341,81820688,81838948,
888	chr10	88718608	88719016		408	220	15	85.87	18.26	0.64	chr10:88718608-88719016	chr10:88718608-88719016	+	MMRN2	NM_024756	10	-	88695297	88717424	88696499	88717297	7	88695297,88702073,88704018,88704944,88705126,88705317,88717134,	88696881,88703884,88704191,88705024,88705232,88705445,88717424,
917	chr10	98040582	98041028		446	203	33	169.87	20.75	0.25	chr10:98040582-98041028	chr10:98040582-98041028	+	BLNK	NM_013314	10	-	97951454	98031332	97951728	98031154	17	97951454,97956663,97959830,97960737,97963812,97964287,97966766,97967627,97969593,97975076,97976408,97983581,97987165,97990549,98002490,98006739,98031108,	97951847,97956818,97959913,97960813,97963843,97964371,97966808,97967654,97969662,97975144,97976489,97983744,97987321,97990589,98002539,98006804,98031332,
925	chr10	99449831	99450329		498	286	49	133.87	9.96	0.3	chr10:99449831-99450329	chr10:99449831-99450329	+	AVPI1	NM_021732	10	-	99437180	99447014	99437625	99439661	3	99437180,99439375,99446522,	99437781,99439671,99447014,
927	chr10	101381187	101381692		505	254	51	181.63	16.6	0.27	chr10:101381187-101381692	chr10:101381187-101381692	+	SLC25A28	NM_031212	10	-	101370274	101380220	101370605	101380091	4	101370274,101372299,101373452,101379801,	101371122,101372355,101373680,101380220,
928	chr10	101416329	101416821		492	251	74	50.35	5.19	7.91	chr10:101416329-101416821	chr10:101416329-101416821	+	ENTPD7	NM_020354	10	+	101419262	101471001	101419713	101464439	13	101419262,101419618,101421202,101439017,101439481,101445548,101448450,101451141,101455712,101458290,101460729,101462268,101464208,	101419344,101419720,101421384,101439222,101439631,101445651,101448506,101451274,101455878,101458614,101460814,101462429,101471001,
934	chr10	102981206	102981681		475	286	29	130.16	15.77	0.29	chr10:102981206-102981681	chr10:102981206-102981681	+	FLJ41350	NR_029380	10	+	102989350	102998615	102998616	102998615	3	102989350,102992010,102997695,	102989570,102992190,102998615,
945	chr10	105718661	105719144		483	211	34	168	19.09	0.24	chr10:105718661-105719144	#N/A	+	SLK	NM_014720	10	+	105727469	105787341	105727503	105785477	19	105727469,105750432,105752355,105752741,105758656,105758876,105759624,105761201,105761929,105765318,105765669,105767934,105770573,105777917,105778541,105779491,105780245,105781377,105785331,	105727652,105750596,105752403,105752890,105758728,105759070,105759705,105761329,105763284,105765448,105765792,105768113,105770665,105778046,105778665,105779679,105780370,105781490,105787341,
947	chr10	105845546	105845901		355	105	14	89.06	21.3	0.47	chr10:105845546-105845901	#N/A	+	COL17A1	NM_000494	10	-	105791045	105845637	105791992	105840430	56	105791045,105792431,105792663,105792995,105793702,105794378,105795020,105795231,105796249,105796802,105797393,105798163,105798828,105799202,105799365,105799730,105800108,105800822,105801060,105801242,105802177,105803258,105803582,105805515,105806504,105807496,105807826,105809166,105809846,105810378,105810605,105811238,105811912,105812788,105813677,105813849,105814738,105815129,105815539,105816732…	105792047,105792511,105792725,105793132,105794091,105794524,105795130,105795320,105796389,105796870,105797530,105798285,105798878,105799276,105799397,105799756,105800167,105800875,105801101,105801295,105802212,105803338,105803617,105805550,105806530,105807567,105807861,105809228,105809881,105810413,105810658,105811273,105811974,105812892,105813739,105813875,105814764,105815158,105815760,105816929…
962	chr10	112621876	112622245		369	167	24	183.01	21.58	0.27	chr10:112621876-112622245	chr10:112621876-112622245	+	PDCD4	NM_014456	10	+	112631552	112659763	112635785	112657845	12	112631552,112635723,112640990,112642760,112645010,112647422,112649290,112650313,112653848,112654169,112655705,112657785,	112631775,112635827,112641292,112642854,112645123,112647643,112649387,112650427,112653955,112654279,112655844,112659763,
1000	chr10	123356541	123356918		377	252	42	108.95	9.68	0.36	chr10:123356541-123356918	chr10:123356541-123356918	+	FGFR2	NM_001144915	10	-	123237843	123356158	123239094	123353330	17	123237843,123243211,123244908,123246867,123247504,123256045,123258008,123260339,123263303,123274630,123276832,123279492,123298105,123310803,123324015,123353222,123355990,	123239183,123243316,123245045,123246937,123247626,123256235,123258118,123260460,123263454,123274832,123276976,123279682,123298228,123310972,123324092,123353480,123356158,
1008	chr10	124716820	124717460		640	301	97	737.38	54.77	0	chr10:124716820-124717460	#N/A	+	C10orf88	NM_024942	10	-	124690418	124713918	124691942	124713693	6	124690418,124697220,124708164,124711469,124712344,124713530,	124692176,124697674,124708370,124711541,124712547,124713918,
1031	chr11	446967	447273		306	107	9	51.89	10.65	6.5	chr11:446967-447273	chr11:446967-447273	+	PTDSS2	NM_030783	11	+	450279	491386	450455	490581	12	450279,460186,473894,479084,486938,487419,488198,488528,489399,489587,489882,490419,	450636,460287,473976,479151,487072,487469,488311,488646,489513,489732,490067,491386,
1032	chr11	515095	515538		443	250	59	59.98	5.39	2.72	chr11:515095-515538	chr11:515095-515538	+	RNH1	NM_203386	11	-	494511	507282	494690	502161	11	494511,494882,497970,498456,498762,499014,499828,500483,502061,504823,507112,	494777,495052,498140,498626,498932,499184,499998,500653,502180,504995,507282,
1034	chr11	1328399	1328852		453	201	15	79.61	14.94	0.89	chr11:1328399-1328852	chr11:1328399-1328852	+	LOC255512	NR_029409	11	+	1330937	1331936	1331937	1331936	1	1330937,	1331936,
1035	chr11	1598005	1598454		449	232	43	259.13	26.55	0.18	chr11:1598005-1598454	#N/A	+	DUSP8	NM_004420	11	-	1575280	1593149	1577747	1587055	7	1575280,1579023,1579341,1580118,1585080,1586825,1593130,	1578803,1579146,1579500,1580284,1585218,1587163,1593149,
1041	chr11	5887030	5887403		373	190	17	78.26	14.52	0.9	chr11:5887030-5887403	#N/A	+	OR52E8	NM_001005168	11	-	5877978	5878931	5877978	5878931	1	5877978,	5878931,
1042	chr11	6825859	6826296		437	133	19	91.96	13.04	0.49	chr11:6825859-6826296	chr11:6825859-6826296	+	OR6A2	NM_003696	11	-	6815755	6817138	6815955	6816938	1	6815755,	6817138,
1055	chr11	10539699	10540159		460	298	29	221.37	39.05	0.28	chr11:10539699-10540159	#N/A	+	MTRNR2L8	NM_001190702	11	-	10529433	10530722	10529698	10529772	1	10529433,	10530722,
1069	chr11	13685899	13686334		435	205	15	62.53	11.85	2.13	chr11:13685899-13686334	#N/A	+	FAR1	NM_032228	11	+	13690205	13753892	13716312	13750320	12	13690205,13716305,13721863,13729446,13732239,13733310,13733474,13734512,13736055,13743276,13749102,13750158,	13690352,13716500,13722038,13729625,13732416,13733354,13733592,13734579,13736226,13743405,13749229,13753892,
1089	chr11	27061609	27062110		501	298	26	66.68	11.06	1.49	chr11:27061609-27062110	chr11:27061609-27062110	+	BBOX1	NM_003986	11	+	27062508	27149353	27076977	27148999	9	27062508,27062762,27076939,27078747,27114714,27136998,27141195,27147200,27148839,	27062574,27063024,27077195,27078861,27114912,27137103,27141391,27147366,27149353,
1113	chr11	33917401	33917769		368	115	15	96.27	19.52	0.51	chr11:33917401-33917769	chr11:33917401-33917769	+	LMO2	NM_005574	11	-	33880122	33913835	33880901	33891261	6	33880122,33886147,33890891,33891255,33903369,33913341,	33881120,33886362,33891131,33891532,33903432,33913835,
1114	chr11	34648775	34649068		293	129	18	60.32	8.85	2.68	chr11:34648775-34649068	#N/A	+	EHF	NM_001206616	11	+	34654010	34684833	34654136	34680477	9	34654010,34664174,34667985,34670565,34673088,34673283,34678454,34680079,34680378,	34654198,34664273,34668230,34670627,34673156,34673351,34678516,34680274,34684833,
1125	chr11	44583077	44583496		419	177	16	51.18	7.47	7.11	chr11:44583077-44583496	chr11:44583077-44583496	+	CD82	NM_002231	11	+	44587140	44641314	44616212	44640675	10	44587140,44609024,44616192,44621707,44626607,44626904,44636821,44639711,44640189,44640598,	44587285,44609105,44616274,44621779,44626731,44626978,44636922,44639914,44640272,44641314,
1131	chr11	56038570	56038827		257	105	9	55.93	11.62	4.24	chr11:56038570-56038827	#N/A	+	OR5T1	NM_001004745	11	+	56043114	56044094	56043114	56044094	1	56043114,	56044094,
1135	chr11	58193604	58193910		306	102	15	62.26	9.96	2.18	chr11:58193604-58193910	#N/A	+	OR5B2	NM_001005566	11	-	58189737	58190785	58189804	58190733	1	58189737,	58190785,
1142	chr11	61065144	61065579		435	155	16	61.71	9.34	2.28	chr11:61065144-61065579	#N/A	+	VWCE	NM_152718	11	-	61025757	61062787	61026146	61062508	20	61025757,61031958,61032427,61032593,61034933,61036393,61039146,61040670,61041970,61044064,61045865,61048095,61048264,61049257,61050260,61053785,61058270,61058735,61058953,61062399,	61026783,61032048,61032509,61032683,61035015,61036489,61039231,61040787,61042055,61044151,61045947,61048188,61048706,61049385,61050376,61053901,61058398,61058824,61059047,61062787,
1144	chr11	61587592	61588089		497	230	52	151.62	11.62	0.34	chr11:61587592-61588089	chr11:61587592-61588089	+	FADS1	NM_013402	11	-	61567096	61584528	61569882	61584400	12	61567096,61570272,61570503,61570834,61571141,61572156,61574135,61578222,61578445,61579942,61580714,61584026,	61569933,61570397,61570582,61570930,61571238,61572232,61574195,61578350,61578546,61580139,61580824,61584528,
1149	chr11	62315321	62315764		443	298	22	144.83	26.55	0.33	chr11:62315321-62315764	chr11:62315321-62315764	+	AHNAK	NM_001620	11	-	62283373	62314331	62284215	62303569	5	62283373,62302474,62303416,62303940,62314131,	62301545,62302661,62303569,62304038,62314331,
1150	chr11	62328175	62328500		325	220	15	58.92	9.13	3.06	chr11:62328175-62328500	chr11:62328175-62328500	+	MIR3654	NR_037427	11	-	62327634	62327777	62327778	62327777	2	62327634,62327753,	62327664,62327777,
1151	chr11	62367194	62367848		654	379	52	106.79	8.63	0.38	chr11:62367194-62367848	chr11:62367194-62367848	+	TUT1	NM_022830	11	-	62342516	62359108	62342565	62359070	9	62342516,62344128,62344378,62344653,62346032,62348577,62348857,62356502,62358875,	62343715,62344220,62344488,62344762,62346501,62348677,62349172,62356692,62359108,
1152	chr11	63333253	63333532		279	104	9	55.36	10.65	4.47	chr11:63333253-63333532	chr11:63333253-63333532	+	HRASLS2	NM_017878	11	-	63320241	63330854	63320435	63330795	4	63320241,63325863,63327556,63330787,	63320536,63326131,63327664,63330854,
1159	chr11	64649013	64649330		317	160	14	91.73	16.6	0.48	chr11:64649013-64649330	chr11:64649013-64649330	+	EHD1	NM_006795	11	-	64620207	64646190	64621804	64645935	5	64620207,64622793,64627395,64641892,64645532,	64622328,64622957,64627807,64641989,64646190,
1163	chr11	65719662	65719948		286	180	9	54.42	12.42	4.89	chr11:65719662-65719948	#N/A	+	SART1	NM_005146	11	+	65729159	65747606	65729251	65746500	20	65729159,65731544,65731985,65732562,65732812,65733172,65733357,65733546,65733820,65734729,65734941,65735149,65743865,65744126,65744484,65745033,65745234,65746070,65746263,65746482,	65729563,65731601,65732040,65732688,65732917,65733249,65733456,65733688,65734026,65734853,65735056,65735291,65744038,65744236,65744571,65745123,65745369,65746159,65746384,65747606,
1164	chr11	66104352	66104654		302	153	20	100.92	13.28	0.47	chr11:66104352-66104654	chr11:66104352-66104654	+	RIN1	NM_004292	11	-	66099541	66103999	66099746	66103872	10	66099541,66100728,66100997,66101389,66101984,66102877,66103080,66103232,66103448,66103787,	66100222,66100879,66101128,66101694,66102721,66102968,66103152,66103346,66103628,66103999,
1166	chr11	67032330	67032819		489	189	41	341.55	56.43	0.15	chr11:67032330-67032819	chr11:67032330-67032819	+	ADRBK1	NM_001619	11	+	67033904	67054028	67034170	67052920	21	67033904,67044742,67046670,67046888,67047096,67047309,67048202,67048563,67048929,67049120,67049292,67049741,67049905,67050222,67050598,67051177,67051324,67051681,67052317,67052545,67052756,	67034282,67044818,67046743,67046989,67047170,67047370,67048253,67048654,67049028,67049198,67049422,67049835,67050012,67050288,67050698,67051243,67051419,67051843,67052453,67052658,67054028,
1167	chr11	67080201	67080600		399	222	27	207.89	36.51	0.26	chr11:67080201-67080600	chr11:67080201-67080600	+	LOC100130987	NR_024469	11	+	67085309	67159157	67159158	67159157	4	67085309,67088740,67155005,67158868,	67085667,67088803,67155141,67159157,
1169	chr11	67423600	67424204		604	363	136	572.59	21.81	0	chr11:67423600-67424204	chr11:67423600-67424204	+	ACY3	NM_080658	11	-	67410025	67418129	67410194	67414513	8	67410025,67412230,67412515,67412757,67413162,67414278,67414986,67418053,	67410409,67412339,67412622,67412850,67413357,67414533,67415059,67418129,
1183	chr11	73589013	73589257		244	73	9	60.47	12.42	2.64	chr11:73589013-73589257	#N/A	+	CHCHD8	NM_016565	11	-	73583712	73587889	73584159	73584422	2	73583712,73587801,	73584438,73587889,
1215	chr11	86083541	86083988		447	305	29	128.92	16.6	0.29	chr11:86083541-86083988	chr11:86083541-86083988	+	CCDC81	NM_001156474	11	+	86085777	86134150	86086205	86133756	15	86085777,86097092,86098557,86103582,86106375,86108662,86111719,86118655,86119168,86120302,86123428,86125830,86126134,86130969,86133615,	86086283,86097153,86098713,86103838,86106454,86108783,86111842,86118742,86119311,86120406,86123600,86125908,86126354,86131094,86134150,
1217	chr11	86739726	86740203		477	207	65	473.31	38.17	0	chr11:86739726-86740203	#N/A	+	TMEM135	NM_022918	11	+	86748885	87039875	86749087	87032374	15	86748885,86778735,86782564,86802403,86868382,86947679,87006823,87013337,87016977,87020546,87024466,87025512,87029178,87030351,87032242,	86749227,86778862,86782656,86802436,86868447,86947725,87006864,87013483,87017046,87020713,87024529,87025588,87029276,87030418,87039875,
1222	chr11	87913078	87913577		499	224	86	951.7	99.58	0	chr11:87913078-87913577	chr11:87913078-87913577	+	RAB38	NM_022337	11	-	87846414	87908634	87847155	87908551	3	87846414,87882842,87908350,	87847307,87883122,87908634,
1244	chr11	94798460	94798937		477	246	41	230.53	22.41	0.23	chr11:94798460-94798937	#N/A	+	SRSF8	NM_032102	11	+	94800055	94804387	94800390	94801237	1	94800055,	94804387,
1266	chr11	102654374	102654825		451	222	20	124.08	23.23	0.27	chr11:102654374-102654825	chr11:102654374-102654825	+	MMP10	NM_002425	11	-	102641232	102651358	102641523	102651321	10	102641232,102642742,102643577,102645918,102647010,102647342,102649354,102649943,102650234,102651217,	102641623,102642845,102643736,102646051,102647154,102647506,102649479,102650091,102650475,102651358,
1293	chr11	111297309	111297866		557	170	31	169.26	20.15	0.25	chr11:111297309-111297866	chr11:111297309-111297866	+	LOC100132078	NR_046085	11	-	111284966	111288910	111288911	111288910	4	111284966,111285562,111286643,111287089,	111285464,111285705,111286764,111288910,
1294	chr11	112029401	112029728		327	181	10	54.88	8.3	4.69	chr11:112029401-112029728	#N/A	+	TEX12	NM_031275	11	+	112038094	112043278	112039991	112042638	5	112038094,112039975,112041141,112041345,112042494,	112038209,112040053,112041252,112041396,112043278,
1308	chr11	118138086	118138552		466	235	13	65.66	14.2	1.57	chr11:118138086-118138552	#N/A	+	MPZL2	NM_144765	11	-	118127627	118135250	118127964	118134867	5	118127627,118130768,118133152,118133645,118134810,	118128027,118130915,118133362,118133811,118135250,
1311	chr11	118858948	118859359		411	151	33	180.31	21.58	0.27	chr11:118858948-118859359	chr11:118858948-118859359	+	CCDC84	NM_198489	11	+	118868851	118886454	118868907	118886307	11	118868851,118869139,118869720,118881473,118881930,118882648,118882858,118883941,118885703,118886016,118886247,	118869026,118869302,118869818,118881539,118881992,118882712,118882963,118883971,118885792,118886148,118886454,
1334	chr11	123628674	123629181		507	206	19	57.16	9.96	3.82	chr11:123628674-123629181	#N/A	+	OR6X1	NM_001005188	11	-	123624287	123625225	123624287	123625225	1	123624287,	123625225,
1335	chr11	124093068	124093487		419	194	42	348.7	42.87	0.16	chr11:124093068-124093487	#N/A	+	OR8G2	NM_001007249	11	+	124095397	124096311	124095397	124096311	1	124095397,	124096311,
1342	chr11	125461412	125461773		361	179	14	75.45	13.28	1.01	chr11:125461412-125461773	#N/A	+	STT3A	NM_152713	11	+	125462738	125491279	125465810	125490704	18	125462738,125465775,125466953,125472197,125472697,125474051,125475523,125476195,125478003,125479328,125481322,125482486,125482883,125483981,125484218,125488267,125489905,125490666,	125462812,125465897,125467013,125472318,125472842,125474141,125475629,125476359,125478183,125479483,125481413,125482641,125483071,125484097,125484320,125488455,125490020,125491279,
1347	chr11	128401820	128402303		483	272	42	237.6	25.72	0.24	chr11:128401820-128402303	chr11:128401820-128402303	+	ETS1	NM_005238	11	-	128328655	128392204	128332255	128391888	8	128328655,128333403,128350085,128354717,128355963,128359184,128360351,128391807,	128332470,128333521,128350345,128354965,128356040,128359384,128360470,128392204,
1349	chr11	128757784	128758166		382	236	27	137.32	16.6	0.31	chr11:128757784-128758166	chr11:128757784-128758166	+	KCNJ5	NM_000890	11	+	128761312	128787950	128781168	128786625	3	128761312,128781158,128786303,	128761615,128782104,128787950,
1355	chr11	129933383	129933909		526	313	24	116.43	16.6	0.26	chr11:129933383-129933909	#N/A	+	APLP2	NM_001142277	11	+	129939715	130014705	129939872	130013342	16	129939715,129979323,129980432,129990600,129991508,129992199,129996594,129997660,129998942,129999932,130003523,130005457,130010292,130011392,130011813,130013241,	129939976,129979496,129980555,129990712,129991704,129992407,129996724,129997734,129999100,130000060,130003622,130005609,130010377,130011466,130011968,130014705,
1356	chr11	130307760	130308176		416	173	13	71.53	12.42	1.18	chr11:130307760-130308176	chr11:130307760-130308176	+	ADAMTS8	NM_007037	11	-	130274817	130298538	130275452	130298180	9	130274817,130278358,130278662,130281311,130284425,130286057,130286834,130288947,130297461,	130276022,130278533,130278834,130281494,130284726,130286224,130286969,130289186,130298538,
1361	chr12	258138	258625		487	281	25	98.39	13.28	0.49	chr12:258138-258625	#N/A	+	LOC574538	NR_033859	12	-	246576	258331	258332	258331	10	246576,247465,247716,249405,249813,250077,250499,252404,253474,258244,	246792,247617,247809,249535,249968,250409,251798,252574,253734,258331,
1384	chr12	10328825	10329166		341	205	13	78.47	14.94	0.9	chr12:10328825-10329166	chr12:10328825-10329166	+	C12orf59	NM_153022	12	+	10331556	10344402	10332189	10342738	4	10331556,10337928,10339018,10342494,	10332226,10337966,10339187,10344402,
1385	chr12	10545289	10545750		461	151	22	125.17	17.98	0.28	chr12:10545289-10545750	#N/A	+	KLRK1	NM_007360	12	-	10524951	10542652	10525712	10541408	8	10524951,10530730,10531152,10532045,10532298,10539501,10541369,10542541,	10525829,10530833,10531303,10532080,10532390,10539608,10541473,10542652,
1395	chr12	13252727	13253158		431	196	70	761.8	92.94	0	chr12:13252727-13253158	chr12:13252727-13253158	+	GSG1	NM_001206843	12	-	13236470	13248739	13237834	13248540	6	13236470,13240085,13241795,13242141,13243436,13248532,	13238176,13240196,13241842,13242209,13243751,13248739,
1396	chr12	13259637	13259958		321	171	17	107.71	20.75	0.38	chr12:13259637-13259958	#N/A	+	GSG1	NM_001206842	12	-	13236470	13256629	13237834	13256445	6	13236470,13240085,13240840,13241795,13243436,13256398,	13238176,13240196,13240992,13241842,13243751,13256629,
1402	chr12	15114434	15114905		471	271	34	120.57	14.94	0.27	chr12:15114434-15114905	chr12:15114434-15114905	+	ARHGDIB	NM_001175	12	-	15094949	15114561	15095455	15103645	6	15094949,15097709,15100806,15102735,15103465,15114470,	15095654,15097772,15100882,15102818,15103657,15114561,
1406	chr12	15696120	15696771		651	344	44	205.57	19.09	0.25	chr12:15696120-15696771	#N/A	+	PTPRO	NM_030671	12	+	15699277	15751264	15702156	15747974	14	15699277,15702027,15704484,15710388,15713126,15718526,15722350,15731786,15732972,15733630,15734612,15739830,15742388,15747870,	15699641,15702159,15704604,15710456,15713209,15718561,15722431,15731876,15733048,15733764,15734734,15739984,15742523,15751264,
1429	chr12	25340780	25341074		294	207	9	50.88	9.96	7.38	chr12:25340780-25341074	#N/A	+	LYRM5	NM_001001660	12	+	25348149	25357948	25356890	25357245	3	25348149,25356853,25357024,	25348270,25356940,25357948,
1431	chr12	26338795	26339301		506	277	18	51.68	12.45	6.6	chr12:26338795-26339301	chr12:26338795-26339301	+	SSPN	NM_001135823	12	+	26348268	26387707	26377255	26384008	3	26348268,26377225,26383643,	26348463,26377311,26387707,
1438	chr12	27860222	27860606		384	158	10	51.11	12.42	7.17	chr12:27860222-27860606	#N/A	+	MRPS35	NM_001190864	12	+	27863705	27909236	27863776	27890533	7	27863705,27867712,27869223,27872740,27876979,27890471,27908113,	27863887,27867752,27869390,27872800,27877118,27890540,27909236,
1442	chr12	31885796	31886334		538	244	27	102.86	14.94	0.45	chr12:31885796-31886334	chr12:31885796-31886334	+	AMN1	NM_001113402	12	-	31824070	31882107	31825237	31881941	7	31824070,31841940,31850294,31850673,31854796,31862226,31881904,	31825310,31842051,31850350,31850890,31854940,31862358,31882107,
1445	chr12	33054413	33054909		496	135	61	116.9	8.51	0.26	chr12:33054413-33054909	chr12:33054413-33054909	+	PKP2	NM_004572	12	-	32943679	33049779	32945357	33049664	14	32943679,32945577,32949042,32955336,32974289,32975400,32976978,32993961,32996115,33003699,33021860,33030779,33031853,33049442,	32945425,32945664,32949231,32955489,32974462,32975564,32977095,32994138,32996246,33003906,33021995,33031476,33031965,33049779,
1461	chr12	44205874	44206197		323	143	13	81.37	18.26	0.82	chr12:44205874-44206197	#N/A	+	TWF1	NM_002822	12	-	44187525	44200177	44189387	44200047	9	44187525,44190778,44191104,44191510,44193200,44194237,44196088,44198297,44200023,	44189557,44190899,44191254,44191635,44193304,44194332,44196266,44198374,44200177,
1475	chr12	47482115	47482656		541	319	88	323.16	14.11	0.13	chr12:47482115-47482656	chr12:47482115-47482656	+	AMIGO2	NM_001143668	12	-	47470382	47473733	47471216	47472784	3	47470382,47472929,47473244,	47472847,47473030,47473733,
1491	chr12	52335402	52335884		482	203	30	65.13	7.47	1.69	chr12:52335402-52335884	chr12:52335402-52335884	+	ACVR1B	NM_020328	12	+	52345450	52390862	52345527	52387893	10	52345450,52369048,52370110,52374752,52376469,52377782,52378975,52380601,52385646,52387768,	52345617,52369287,52370358,52374982,52376591,52377949,52379131,52380725,52385776,52390862,
1493	chr12	52603049	52603439		390	168	13	74.91	17.75	1.03	chr12:52603049-52603439	chr12:52603049-52603439	+	LOC283404	NR_027358	12	+	52604713	52617596	52617597	52617596	5	52604713,52605827,52606382,52615760,52617229,	52604803,52605939,52606810,52615811,52617596,
1496	chr12	52914973	52915285		312	108	18	138.05	23.07	0.31	chr12:52914973-52915285	chr12:52914973-52915285	+	KRT5	NM_000424	12	-	52908358	52914242	52908725	52914079	9	52908358,52909581,52910420,52910890,52911373,52911680,52911886,52912729,52913525,	52909023,52909615,52910640,52911015,52911537,52911775,52911946,52912943,52914242,
1497	chr12	52973800	52974342		542	303	39	312.01	56.8	0.25	chr12:52973800-52974342	chr12:52973800-52974342	+	KRT74	NM_175053	12	-	52959602	52967608	52960752	52967560	9	52959602,52961442,52961952,52963642,52964452,52965142,52965727,52966236,52967090,	52960951,52961476,52962172,52963767,52964616,52965237,52965787,52966450,52967608,
1499	chr12	53300141	53300511		370	103	18	120.22	21.58	0.27	chr12:53300141-53300511	chr12:53300141-53300511	+	KRT8	NM_002273	12	-	53290970	53298867	53291211	53298764	8	53290970,53292244,53292462,53293558,53294371,53294942,53295647,53298441,	53291401,53292302,53292682,53293848,53294466,53295002,53295855,53298867,
1503	chr12	54784098	54784409		311	215	10	56.93	9.96	3.9	chr12:54784098-54784409	chr12:54784098-54784409	+	ZNF385A	NM_015481	12	-	54762919	54778480	54764039	54778297	7	54762919,54764409,54764710,54765256,54767756,54769627,54778211,	54764269,54764504,54764879,54765498,54767918,54769737,54778480,
1506	chr12	56504424	56504818		394	139	53	541.27	69.22	0	chr12:56504424-56504818	chr12:56504424-56504818	+	RPL41	NM_021104	12	+	56510373	56511615	56510571	56511307	4	56510373,56510558,56510972,56511265,	56510442,56510582,56510994,56511615,
1511	chr12	57851631	57851938		307	180	35	350.21	47.92	0.16	chr12:57851631-57851938	#N/A	+	GLI1	NM_001160045	12	+	57853917	57866046	57858646	57865843	10	57853917,57858455,57858893,57859389,57859570,57860022,57861115,57861776,57863213,57864099,	57853983,57858650,57859037,57859478,57859707,57860171,57861279,57862006,57863480,57866046,
1513	chr12	57915857	57916324		467	249	39	89.21	8.96	0.47	chr12:57915857-57916324	chr12:57915857-57916324	+	MBD6	NM_052897	12	+	57916658	57923930	57918086	57923016	13	57916658,57917811,57918062,57918502,57918735,57919130,57920348,57921289,57921630,57921929,57922448,57922728,57922942,	57916793,57917874,57918198,57918604,57918897,57920170,57921009,57921442,57921799,57922342,57922500,57922791,57923930,
1536	chr12	66226045	66226522		477	313	42	175.08	17.15	0.26	chr12:66226045-66226522	#N/A	+	RPSAP52	NR_026825	12	-	66151800	66220753	66220754	66220753	2	66151800,66220622,	66152810,66220753,
1538	chr12	66531854	66532333		479	231	28	197.92	33.19	0.24	chr12:66531854-66532333	#N/A	+	LLPH	NM_032338	12	-	66516848	66524532	66517619	66522885	3	66516848,66522675,66524484,	66517797,66522892,66524532,
1554	chr12	72667451	72668046		595	312	63	296.89	23.23	0.23	chr12:72667451-72668046	chr12:72667451-72668046	+	LOC283392	NR_026836	12	-	72656326	72667288	72667289	72667288	3	72656326,72665602,72666544,	72658400,72665941,72667288,
1585	chr12	88538881	88539351		470	228	18	72.01	13.04	1.11	chr12:88538881-88539351	#N/A	+	CEP290	NM_025114	12	-	88442789	88535992	88442960	88535083	54	88442789,88444130,88447428,88448116,88449352,88452624,88453674,88454606,88456468,88457757,88462298,88465070,88465557,88470998,88471473,88472868,88473958,88476807,88477623,88478362,88479815,88480167,88481556,88482808,88484504,88486457,88487546,88490664,88496614,88500451,88500772,88502842,88504978,88505470,88508196,88508874,88510809,88512259,88512419,88513890,88514773,88519022,88520092,88522722,885…	88443190,88444209,88447522,88448189,88449493,88452796,88453796,88454770,88456554,88457891,88462421,88465225,88465702,88471120,88471694,88473005,88474171,88477006,88477730,88478628,88479949,88480274,88481720,88483263,88484615,88486608,88487751,88490775,88496787,88500681,88500874,88502957,88505127,88505634,88508338,88508958,88510921,88512346,88512519,88514052,88514942,88519145,88520214,88522811,885…
1603	chr12	93332444	93332773		329	185	22	178.15	30.17	0.26	chr12:93332444-93332773	chr12:93332444-93332773	+	EEA1	NM_003566	12	-	93166284	93323106	93169786	93322841	29	93166284,93170619,93171318,93171716,93172890,93174055,93175725,93181642,93192667,93195375,93196179,93202792,93205054,93206755,93209975,93213083,93219941,93221687,93226287,93236240,93244886,93245950,93246687,93247690,93251050,93251206,93258635,93285404,93322818,	93169908,93170717,93171438,93171954,93173075,93174186,93175910,93181824,93192861,93195476,93196509,93202931,93205209,93206868,93210175,93213286,93220060,93221836,93226625,93236356,93245041,93246071,93246800,93247729,93251115,93251260,93258762,93285496,93323106,
1611	chr12	96587450	96587906		456	211	22	53.27	8.85	5.52	chr12:96587450-96587906	chr12:96587450-96587906	+	ELK3	NM_005230	12	+	96588206	96661605	96617344	96660957	5	96588206,96617342,96640717,96653508,96660859,	96588482,96617550,96641511,96653630,96661605,
1615	chr12	99029658	99030239		581	288	21	59.3	8.3	2.98	chr12:99029658-99030239	#N/A	+	APAF1	NM_181869	12	+	99039077	99129210	99042137	99126258	8	99039077,99042096,99042403,99043264,99052937,99056233,99056452,99126197,	99039612,99042274,99042592,99043461,99053120,99056345,99056583,99129210,
1625	chr12	103973783	103974089		306	193	10	57.6	13.28	3.55	chr12:103973783-103974089	chr12:103973783-103974089	+	STAB2	NM_017564	12	+	103981068	104160501	103981254	104160113	69	103981068,103984674,103988172,104014245,104015819,104025375,104030888,104031793,104033900,104042467,104044273,104046333,104048332,104049028,104049233,104054108,104054460,104056623,104060068,104062420,104063318,104064473,104067684,104069705,104071230,104076982,104078766,104081945,104083623,104084201,104086589,104089327,104089514,104092873,104096925,104098335,104099409,104100569,104102218,104105248…	103981334,103984807,103988287,104014330,104015888,104025470,104031013,104031989,104034033,104042600,104044355,104046482,104048475,104049084,104049358,104054161,104054540,104056775,104060130,104062506,104063404,104064584,104067864,104069798,104071388,104077077,104078861,104081992,104083759,104084315,104086666,104089425,104089621,104093004,104097053,104098391,104099504,104100764,104102313,104105293…
1627	chr12	104848797	104849126		329	230	13	50.47	6.45	7.81	chr12:104848797-104849126	#N/A	+	CHST11	NM_001173982	12	+	104850691	105155791	104851189	105151580	3	104850691,104995683,105150726,	104851291,104995768,105155791,
1628	chr12	104979376	104979953		577	268	21	59.78	9.13	2.75	chr12:104979376-104979953	chr12:104979376-104979953	+	MIR3922	NR_037487	12	+	104985410	104985493	104985494	104985493	1	104985410,	104985493,
1640	chr12	108956652	108956892		240	140	9	51.65	11.06	6.6	chr12:108956652-108956892	chr12:108956652-108956892	+	SART3	NM_014706	12	-	108915990	108955164	108917233	108954929	19	108915990,108918092,108919233,108919875,108923918,108924980,108925997,108929134,108930289,108930483,108931263,108931840,108932709,108936803,108938202,108938914,108941662,108942863,108954618,	108917410,108918282,108919385,108920329,108924086,108925056,108926109,108929243,108930347,108930560,108931370,108931978,108932864,108936927,108938253,108939098,108941766,108942989,108955164,
1646	chr12	110258616	110259206		590	330	110	67.99	6.56	1.48	chr12:110258616-110259206	chr12:110258616-110259206	+	TRPV4	NM_001177433	12	-	110220891	110252631	110221425	110252600	13	110220891,110222120,110224514,110226204,110230167,110230456,110231331,110231734,110232133,110236418,110240795,110246100,110252215,	110221582,110222241,110224641,110226520,110230233,110230621,110231404,110231826,110232291,110236716,110240947,110246272,110252631,
1653	chr12	113374722	113375238		516	239	31	136.16	12.45	0.3	chr12:113374722-113375238	chr12:113374722-113375238	+	OAS3	NM_006187	12	+	113376248	113411053	113376335	113407777	16	113376248,113379374,113382280,113384547,113385750,113386665,113388497,113398875,113400456,113401117,113402039,113403548,113405222,113405740,113407412,113407766,	113376511,113379656,113382455,113384785,113385903,113387009,113388779,113399050,113400706,113401261,113402212,113403833,113405397,113405978,113407559,113411053,
1670	chr12	121828573	121828881		308	197	25	213.08	33.19	0.27	chr12:121828573-121828881	#N/A	+	RNF34	NM_025126	12	+	121837901	121862154	121838015	121861378	6	121837901,121853961,121855306,121858044,121858379,121861188,	121838020,121854179,121855713,121858136,121858580,121862154,
1677	chr12	123205566	123206097		531	257	51	134.76	12.28	0.3	chr12:123205566-123206097	chr12:123205566-123206097	+	HCAR3	NM_006018	12	-	123199302	123201438	123200120	123201283	1	123199302,	123201438,
1678	chr12	123453205	123453515		310	99	9	51.41	12.42	6.9	chr12:123453205-123453515	#N/A	+	ABCB9	NM_019625	12	-	123413538	123451055	123414457	123444781	12	123413538,123416738,123419818,123424657,123425353,123428937,123430571,123433170,123434334,123434997,123444181,123450833,	123414717,123416874,123419977,123424830,123425541,123429065,123430768,123433375,123434464,123435111,123444868,123451055,
1718	chr13	31496752	31497100		348	104	16	105.07	24.89	0.4	chr13:31496752-31497100	chr13:31496752-31497100	+	TEX26	NM_152325	13	+	31506833	31549152	31506852	31549043	7	31506833,31513830,31526796,31531009,31540358,31543021,31548982,	31506912,31513914,31526961,31531165,31540534,31543182,31549152,
1721	chr13	33006859	33007319		460	280	36	191.5	22.41	0.23	chr13:33006859-33007319	chr13:33006859-33007319	+	N4BP2L1	NM_052818	13	-	32974859	33002314	32977078	33002218	5	32974859,32978457,32981386,32981781,33002040,	32977336,32978533,32981474,32981908,33002314,
1733	chr13	36953263	36953597		334	241	10	56.76	12.42	3.98	chr13:36953263-36953597	#N/A	+	SPG20	NM_001142294	13	-	36875774	36944316	36878501	36909966	9	36875774,36886281,36886455,36888363,36900711,36903498,36905535,36909157,36944225,	36878768,36886371,36886613,36888557,36900834,36903653,36905732,36909968,36944316,
1735	chr13	37680513	37680960		447	225	12	59.92	14.2	2.72	chr13:37680513-37680960	#N/A	+	CSNK1A1L	NM_145203	13	-	37677396	37679800	37678379	37679392	1	37677396,	37679800,
1738	chr13	38920749	38921417		668	306	76	710.6	74.68	0	chr13:38920749-38921417	chr13:38920749-38921417	+	UFM1	NM_016617	13	+	38923941	38937142	38924056	38934914	6	38923941,38924135,38928375,38932229,38933437,38934847,	38924057,38924191,38928432,38932268,38933469,38937142,
1756	chr13	41711313	41711962		649	335	88	187.64	12.86	0.28	chr13:41711313-41711962	chr13:41711313-41711962	+	KBTBD6	NM_152903	13	-	41701708	41706935	41704622	41706646	1	41701708,	41706935,
1762	chr13	42537111	42537616		505	220	24	152.08	28.21	0.35	chr13:42537111-42537616	#N/A	+	KIAA0564	NM_001009814	13	-	42293472	42535220	42293722	42535150	26	42293472,42295505,42301329,42303677,42306215,42335263,42352120,42357930,42361572,42385360,42390833,42393353,42404664,42407506,42439871,42440037,42442481,42457522,42460055,42460916,42461332,42465555,42481721,42486173,42524071,42534988,	42293877,42295710,42301448,42303812,42306290,42335339,42352191,42358036,42361678,42385475,42390910,42393521,42404777,42407666,42439948,42440171,42442612,42457626,42460163,42460965,42461496,42465722,42481831,42486303,42524148,42535220,
1765	chr13	42621899	42622158		259	94	10	64.54	11.62	1.82	chr13:42621899-42622158	#N/A	+	DGKH	NM_152910	13	+	42622842	42803890	42622909	42803286	29	42622842,42701598,42703687,42729426,42729802,42733401,42734146,42739466,42740650,42742575,42742814,42748195,42752270,42761184,42763171,42764538,42769020,42772613,42773701,42773948,42780174,42783094,42783466,42784737,42788642,42789710,42793365,42793821,42803234,	42623100,42701708,42703767,42729530,42729934,42733507,42734271,42739568,42740809,42742683,42742953,42748279,42752355,42761283,42763444,42764660,42769151,42772730,42773811,42774044,42780281,42783207,42783600,42784900,42788747,42789802,42793484,42793929,42803890,
1773	chr13	43590295	43590753		458	240	16	87.27	16.6	0.53	chr13:43590295-43590753	#N/A	+	DNAJC15	NM_013238	13	+	43597361	43683305	43597762	43681383	6	43597361,43639821,43643065,43652747,43659903,43681313,	43597869,43639872,43643138,43652823,43659973,43683305,
1786	chr13	46268044	46268382		338	225	11	61.68	11.62	2.28	chr13:46268044-46268382	#N/A	+	SPERT	NM_152719	13	+	46276445	46288692	46276525	46288506	3	46276445,46276909,46287316,	46276599,46276989,46288692,
1803	chr13	50161282	50161749		467	203	29	189.92	24.89	0.23	chr13:50161282-50161749	chr13:50161282-50161749	+	RCBTB1	NM_018191	13	-	50106081	50159718	50108257	50141414	13	50106081,50115011,50115811,50118872,50123593,50125461,50126313,50129650,50134053,50140753,50141289,50154640,50159579,	50108397,50115141,50115962,50118998,50123783,50125603,50126420,50129808,50134219,50140903,50141455,50154719,50159718,
1813	chr13	52150750	52151289		539	282	45	177.73	15.49	0.26	chr13:52150750-52151289	chr13:52150750-52151289	+	WDFY2	NM_052950	13	+	52158483	52336170	52158823	52333904	12	52158483,52234731,52249305,52277731,52293333,52301813,52313184,52325445,52329493,52330467,52332327,52333875,	52158959,52234798,52249378,52277785,52293483,52301925,52313310,52325550,52329594,52330597,52332435,52336170,
1817	chr13	52985566	52986108		542	354	21	64.17	8.3	1.85	chr13:52985566-52986108	chr13:52985566-52986108	+	THSD1	NM_018676	13	-	52951302	52980628	52951545	52976734	5	52951302,52960162,52971366,52976677,52980165,	52952923,52960320,52972328,52976815,52980628,
1818	chr13	52988953	52989891		938	369	76	144.44	10.95	0.33	chr13:52988953-52989891	#N/A	+	THSD1	NM_018676	13	-	52951302	52980628	52951545	52976734	5	52951302,52960162,52971366,52976677,52980165,	52952923,52960320,52972328,52976815,52980628,
1828	chr13	60590374	60590665		291	101	9	51.26	13.28	7.09	chr13:60590374-60590665	#N/A	+	DIAPH3	NM_030932	13	-	60348296	60587342	60348302	60584784	21	60348296,60348861,60384921,60407240,60413457,60435540,60453362,60485868,60490288,60498908,60544077,60544985,60548485,60554928,60557902,60565291,60566201,60566606,60582677,60584666,60587182,	60348381,60348956,60385056,60407404,60413581,60435669,60453601,60485969,60490382,60499003,60544191,60545293,60548589,60554992,60558020,60565407,60566319,60566716,60582782,60584802,60587342,
1849	chr13	73348135	73348774		639	223	181	194.24	7.95	0.24	chr13:73348135-73348774	#N/A	+	PIBF1	NM_006346	13	+	73356229	73590590	73357607	73590056	18	73356229,73357560,73366584,73369496,73372044,73395986,73401147,73401870,73409380,73428194,73467921,73482668,73491213,73505302,73539411,73547728,73572959,73590006,	73356486,73357858,73366684,73369694,73372163,73396119,73401255,73402051,73409505,73428292,73468086,73482818,73491303,73505404,73539541,73547812,73573132,73590590,
1864	chr13	77464224	77464668		444	146	32	83.2	9.54	0.79	chr13:77464224-77464668	#N/A	+	KCTD12	NM_138444	13	-	77454303	77460539	77459305	77460282	1	77454303,	77460539,
1890	chr13	93869825	93870369		544	208	117	1053.16	73.02	0	chr13:93869825-93870369	#N/A	+	GPC6	NM_005708	13	+	93879077	95060272	93879709	95055470	9	93879077,94197515,94482406,94679982,94938602,94958233,95034667,95050719,95055268,	93879868,94197673,94482797,94680147,94938732,94958376,95034803,95050894,95060272,
1898	chr13	99235212	99235591		379	195	13	76.42	12.42	1.01	chr13:99235212-99235591	chr13:99235212-99235591	+	STK24	NM_001032296	13	-	99102454	99229395	99105426	99229039	11	99102454,99109421,99112625,99114027,99115944,99118629,99127074,99127503,99134518,99171496,99228998,	99105462,99109557,99112693,99114150,99116089,99118814,99127231,99127611,99134574,99171726,99229395,
1908	chr13	101194494	101194927		433	184	30	220.57	34.85	0.28	chr13:101194494-101194927	chr13:101194494-101194927	+	A2LD1	NM_033110	13	-	101182417	101186055	101184383	101184844	2	101182417,101185816,	101184854,101186055,
1951	chr14	21508229	21508578		349	179	22	105.25	13.28	0.4	chr14:21508229-21508578	#N/A	+	RNASE7	NM_032572	14	+	21510384	21512391	21511151	21511621	2	21510384,21511111,	21510600,21512391,
1952	chr14	21510004	21510738		734	343	103	583.66	36.51	0	chr14:21510004-21510738	chr14:21510004-21510738	+	RNASE7	NM_032572	14	+	21510384	21512391	21511151	21511621	2	21510384,21511111,	21510600,21512391,
1957	chr14	23448364	23448841		477	189	26	107.4	11.62	0.38	chr14:23448364-23448841	chr14:23448364-23448841	+	AJUBA	NM_198086	14	-	23440409	23446431	23442651	23444300	6	23440409,23443255,23444047,23444182,23445664,23445853,	23442776,23443323,23444098,23444312,23445726,23446431,
1959	chr14	24100984	24101555		571	228	73	510.06	43.98	0	chr14:24100984-24101555	chr14:24100984-24101555	+	DHRS2	NM_005794	14	+	24105572	24114847	24108073	24114461	9	24105572,24108035,24108387,24109002,24112360,24113319,24113617,24114035,24114350,	24105980,24108212,24108564,24109103,24112427,24113370,24113751,24114090,24114847,
1961	chr14	24596772	24597030		258	183	9	55.78	11.62	4.31	chr14:24596772-24597030	#N/A	+	FITM1	NM_203402	14	+	24600674	24602057	24600772	24602031	2	24600674,24601419,	24601037,24602057,
1962	chr14	24865479	24865794		315	195	14	92.1	19.92	0.49	chr14:24865479-24865794	chr14:24865479-24865794	+	NYNRIN	NM_025081	14	+	24867991	24888493	24868452	24886651	9	24867991,24868435,24877074,24877857,24880281,24880559,24882202,24882521,24883801,	24868291,24868649,24877732,24879413,24880411,24880655,24882303,24882622,24888493,
1970	chr14	31931569	31931922		353	107	15	60.17	8.3	2.68	chr14:31931569-31931922	chr14:31931569-31931922	+	C14orf126	NM_080664	14	-	31915242	31926679	31917334	31926598	3	31915242,31922480,31926488,	31917659,31922549,31926679,
1973	chr14	32555148	32555706		558	247	35	74.7	9.13	1.09	chr14:32555148-32555706	chr14:32555148-32555706	+	ARHGAP5-AS1	NR_027263	14	-	32544624	32545904	32545905	32545904	1	32544624,	32545904,
1985	chr14	36291700	36292166		466	232	18	108.22	19.52	0.39	chr14:36291700-36292166	#N/A	+	BRMS1L	NM_032352	14	+	36295596	36341168	36295722	36339682	10	36295596,36300615,36302183,36304049,36331795,36333075,36334140,36334927,36337111,36339565,	36295863,36300705,36302310,36304128,36331891,36333158,36334204,36334966,36337237,36341168,
2009	chr14	51955217	51955975		758	506	77	346.89	21.02	0.15	chr14:51955217-51955975	chr14:51955217-51955975	+	FRMD6	NM_001042481	14	+	51955854	52197443	52156554	52194746	15	51955854,52037065,52156408,52164859,52167773,52169229,52171466,52174795,52178248,52179200,52182042,52186772,52188666,52192496,52194462,	51956137,52037127,52156652,52164949,52167852,52169305,52171652,52174950,52178313,52179268,52182216,52187107,52188797,52192587,52197443,
2054	chr14	66970095	66970688		593	306	72	109.45	9.22	0.36	chr14:66970095-66970688	chr14:66970095-66970688	+	GPHN	NM_020806	14	+	66974124	67648524	66975245	67647653	23	66974124,67147824,67243181,67291191,67346656,67382719,67389382,67390910,67431907,67490349,67525365,67555699,67567572,67576856,67578577,67579734,67588972,67610078,67626131,67631878,67635649,67646294,67647520,	66975308,67147902,67243238,67291283,67346750,67382785,67389654,67391008,67432041,67490391,67525502,67555791,67567627,67576975,67578635,67579887,67589093,67610165,67626204,67631942,67635752,67646390,67648524,
2071	chr14	73493992	73494208		216	106	10	74.78	15.97	1.09	chr14:73493992-73494208	#N/A	+	ZFYVE1	NM_021260	14	-	73436158	73493919	73437589	73491215	12	73436158,73440787,73441486,73442258,73444634,73444844,73445568,73448496,73459850,73464518,73490733,73493633,	73437821,73440900,73441666,73442428,73444751,73444941,73445676,73448602,73460064,73465022,73491649,73493919,
2100	chr14	89875326	89875846		520	212	44	77.15	9.96	0.93	chr14:89875326-89875846	chr14:89875326-89875846	+	LOC400236	NR_036500	14	+	89883697	89886136	89886137	89886136	2	89883697,89885503,	89884139,89886136,
2113	chr14	94426166	94426663		497	245	20	116.27	21.58	0.26	chr14:94426166-94426663	chr14:94426166-94426663	+	ASB2	NM_016150	14	-	94400498	94423766	94401001	94423277	8	94400498,94404043,94405453,94413694,94417344,94419697,94420662,94423111,	94401137,94404196,94406017,94413865,94417589,94419852,94420828,94423766,
2128	chr14	99950502	99950950		448	162	48	308.41	27.38	0.25	chr14:99950502-99950950	chr14:99950502-99950950	+	SETD3	NM_199123	14	-	99876140	99947225	99876510	99932141	9	99876140,99879287,99880212,99924615,99925449,99927528,99929822,99932039,99947064,	99876551,99879401,99880270,99924871,99925521,99927676,99929914,99932149,99947225,
2129	chr14	100079284	100079613		329	161	10	54.63	11.62	4.8	chr14:100079284-100079613	chr14:100079284-100079613	+	CCDC85C	NM_001144995	14	-	99977602	100070726	99981582	100070295	6	99977602,99982524,99983424,99988469,100002351,100069503,	99981671,99982622,99983519,99988576,100002424,100070726,
2130	chr14	100257344	100257784		440	175	17	86.29	16.6	0.62	chr14:100257344-100257784	#N/A	+	EML1	NM_004434	14	+	100259744	100408394	100259813	100406448	22	100259744,100317189,100331850,100344821,100357535,100360965,100363481,100364569,100367265,100373974,100375681,100376578,100377758,100380515,100380902,100384118,100387125,100402365,100402583,100404153,100405533,100406323,	100259879,100317371,100331982,100344955,100357563,100361094,100363630,100364638,100367375,100374069,100375815,100376677,100377912,100380640,100381033,100384185,100387213,100402462,100402670,100404248,100405663,100408394,
2131	chr14	100786796	100787159		363	170	21	136.52	20.75	0.31	chr14:100786796-100787159	chr14:100786796-100787159	+	SLC25A47	NM_207117	14	+	100789678	100796714	100789751	100795981	6	100789678,100792124,100792493,100793524,100795062,100795701,	100789778,100792167,100792564,100793706,100795380,100796714,
2136	chr14	101386051	101386375		324	218	10	58.01	12.42	3.37	chr14:101386051-101386375	#N/A	+	SNORD113-1	NR_003229	14	+	101391157	101391226	101391227	101391226	1	101391157,	101391226,
2144	chr14	105449155	105449431		276	121	9	55.77	12.42	4.33	chr14:105449155-105449431	chr14:105449155-105449431	+	C14orf79	NM_174891	14	+	105452615	105461854	105452768	105461095	5	105452615,105455279,105457827,105459284,105460934,	105453190,105455424,105457956,105459400,105461854,
2147	chr15	25230409	25230824		415	176	32	121.85	12.72	0.27	chr15:25230409-25230824	#N/A	+	SNORD108	NR_001292	15	+	25232071	25232139	25232140	25232139	1	25232071,	25232139,
2187	chr15	42125077	42125431		354	164	22	165.2	24.89	0.29	chr15:42125077-42125431	#N/A	+	PLA2G4B	NM_001114633	15	+	42131010	42140345	42131111	42140057	20	42131010,42132355,42132721,42132971,42133252,42133428,42133714,42134016,42134390,42134751,42135873,42136668,42137045,42137400,42137835,42138140,42138400,42138866,42139534,42139846,	42131119,42132427,42132857,42133102,42133292,42133470,42133768,42134146,42134473,42134788,42136008,42136804,42137267,42137517,42137972,42138244,42138579,42139032,42139720,42140345,
2190	chr15	42349828	42350047		219	106	9	64.66	14.2	1.82	chr15:42349828-42350047	chr15:42349828-42350047	+	PLA2G4E	NM_001206670	15	-	42273779	42342900	42275951	42342900	20	42273779,42276633,42278036,42279369,42280246,42281612,42282318,42284934,42287557,42289321,42291721,42292114,42292301,42293354,42294851,42297135,42298187,42299926,42305882,42342718,	42276171,42276816,42278202,42279572,42280353,42281749,42282432,42285156,42287693,42289456,42291758,42292197,42292479,42293417,42294893,42297175,42298318,42300062,42305954,42342900,
2213	chr15	50979214	50979499		285	140	25	65.74	6.31	1.57	chr15:50979214-50979499	chr15:50979214-50979499	+	TRPM7	NM_017672	15	-	50849351	50979011	50853874	50978729	39	50849351,50862083,50862300,50866470,50866833,50867048,50867920,50868065,50870835,50873070,50875285,50878588,50881788,50884107,50885813,50886625,50888451,50891318,50897062,50899396,50901777,50902002,50903289,50904745,50905903,50906319,50911941,50916362,50920345,50923613,50925065,50926578,50929618,50931620,50935536,50940883,50949977,50955163,50978727,	50854004,50862189,50862351,50866675,50866915,50867331,50867985,50868115,50870860,50873104,50875355,50878684,50881852,50884822,50885945,50886809,50888577,50891492,50897340,50899524,50901920,50902157,50903517,50905025,50906037,50906459,50911994,50916496,50920445,50923685,50925188,50926752,50929789,50931744,50935749,50941081,50950015,50955242,50979011,
2218	chr15	52031194	52031566		372	245	26	62.29	8.71	2.18	chr15:52031194-52031566	#N/A	+	LYSMD2	NM_153374	15	-	52015260	52030319	52015803	52029818	3	52015260,52016986,52029546,	52015845,52017317,52030319,
2233	chr15	56291807	56292150		343	239	15	100.64	23.07	0.47	chr15:56291807-56292150	#N/A	+	NEDD4	NM_006154	15	-	56119121	56285834	56122094	56285752	29	56119121,56122711,56125205,56126235,56126424,56129986,56130304,56130706,56132644,56132803,56134131,56139166,56140569,56140718,56141003,56142739,56144621,56148328,56152604,56152858,56155110,56161776,56164612,56166155,56216843,56243573,56243708,56258670,56285708,	56122196,56122783,56125301,56126342,56126483,56130046,56130377,56130801,56132714,56132924,56134360,56139231,56140627,56140772,56141083,56142939,56144740,56148393,56152771,56152975,56155276,56161878,56164673,56166205,56216896,56243611,56243786,56258743,56285834,
2234	chr15	56293644	56294162		518	215	33	241.42	34.85	0.25	chr15:56293644-56294162	#N/A	+	NEDD4	NM_006154	15	-	56119121	56285834	56122094	56285752	29	56119121,56122711,56125205,56126235,56126424,56129986,56130304,56130706,56132644,56132803,56134131,56139166,56140569,56140718,56141003,56142739,56144621,56148328,56152604,56152858,56155110,56161776,56164612,56166155,56216843,56243573,56243708,56258670,56285708,	56122196,56122783,56125301,56126342,56126483,56130046,56130377,56130801,56132714,56132924,56134360,56139231,56140627,56140772,56141083,56142939,56144740,56148393,56152771,56152975,56155276,56161878,56164673,56166205,56216896,56243611,56243786,56258743,56285834,
2258	chr15	63330199	63330666		467	260	36	189.4	20.75	0.23	chr15:63330199-63330666	chr15:63330199-63330666	+	TPM1	NM_000366	15	+	63334837	63358291	63335028	63356344	10	63334837,63336225,63349183,63351761,63353067,63353396,63354413,63354774,63356262,63358094,	63335141,63336350,63349316,63351878,63353137,63353471,63354475,63354843,63356388,63358291,
2260	chr15	63677884	63678517		633	311	49	178.88	12.17	0.26	chr15:63677884-63678517	chr15:63677884-63678517	+	CA12	NM_001218	15	-	63615729	63674074	63618483	63673918	11	63615729,63619347,63620296,63631017,63632486,63632918,63634200,63637675,63638728,63667856,63673834,	63618555,63619431,63620328,63631143,63632643,63632981,63634295,63637817,63638907,63667876,63674074,
2269	chr15	66088811	66089303		492	270	51	186.3	14.52	0.28	chr15:66088811-66089303	chr15:66088811-66089303	+	DENND4A	NM_005848	15	-	65952956	66084630	65954188	66048787	32	65952956,65956667,65956897,65957682,65959786,65960262,65962116,65962350,65964129,65968782,65982752,65988703,65989604,65993388,65994099,65994642,65995210,65998428,66007815,66010115,66015185,66021409,66021871,66023979,66025089,66030044,66031043,66034052,66044716,66048477,66053704,66084347,	65954324,65956731,65957059,65957799,65960040,65960460,65962262,65962525,65964223,65968971,65983848,65988834,65989720,65993529,65994227,65994848,65995345,65998561,66007960,66010333,66015285,66021584,66022015,66024037,66025155,66030282,66031212,66034121,66044965,66048809,66053775,66084630,
2273	chr15	67831741	67832021		280	177	10	61.27	11.62	2.45	chr15:67831741-67832021	#N/A	+	MAP2K5	NM_145160	15	+	67835020	68099454	67835673	68099087	22	67835020,67842371,67855620,67873091,67878227,67879183,67885263,67893022,67923225,67938568,67938725,67950890,67956934,67984816,67985855,67995674,68020253,68040568,68040906,68061939,68065044,68098983,	67835807,67842419,67855687,67873160,67878267,67879250,67885311,67893086,67923264,67938636,67938806,67950951,67956982,67984889,67985905,67995745,68020282,68040594,68040938,68062000,68065089,68099454,
2274	chr15	68564250	68564721		471	163	31	101.3	11.62	0.45	chr15:68564250-68564721	chr15:68564250-68564721	+	FEM1B	NM_015322	15	+	68570140	68583639	68570755	68583579	2	68570140,68581944,	68571002,68583639,
2290	chr15	74228449	74228796		347	213	15	95.76	19.92	0.5	chr15:74228449-74228796	chr15:74228449-74228796	+	LOC100287616	NR_040069	15	-	74209808	74220588	74220589	74220588	3	74209808,74212300,74220405,	74211723,74212378,74220588,
2291	chr15	74280412	74280647		235	112	12	91.84	17.75	0.48	chr15:74280412-74280647	chr15:74280412-74280647	+	PML	NM_033244	15	+	74287013	74328734	74287153	74326835	8	74287013,74290344,74315168,74317197,74324912,74325496,74326818,74327512,	74287281,74290816,74315748,74317267,74325055,74325762,74326870,74328734,
2293	chr15	74827975	74828396		421	266	16	50.91	7.47	7.39	chr15:74827975-74828396	#N/A	+	ARID3B	NM_006465	15	+	74833547	74890471	74836277	74888114	9	74833547,74836200,74865202,74865472,74882160,74883491,74883900,74885478,74887951,	74833670,74836828,74865273,74865544,74882343,74883774,74884154,74885576,74890471,
2296	chr15	75282665	75283062		397	150	16	96.45	19.92	0.51	chr15:75282665-75283062	#N/A	+	SCAMP5	NM_001178112	15	+	75287875	75313835	75304180	75311323	8	75287875,75302231,75304132,75305017,75308933,75310210,75310758,75311129,	75288013,75302280,75304186,75305145,75309089,75310311,75310875,75313835,
2304	chr15	78439348	78439844		496	230	23	150.46	24.85	0.34	chr15:78439348-78439844	chr15:78439348-78439844	+	IDH3A	NM_005530	15	+	78441718	78462883	78441745	78461346	11	78441718,78447554,78449889,78452433,78453922,78454575,78455848,78456057,78457333,78458491,78461263,	78441771,78447616,78449972,78452547,78454109,78454708,78455950,78456121,78457417,78458643,78462883,
2319	chr15	83410814	83411299		485	167	44	255.33	15.77	0.27	chr15:83410814-83411299	chr15:83410814-83411299	+	LOC283693	NR_036446	15	-	83394649	83408531	83408532	83408531	3	83394649,83407265,83408515,	83396182,83407365,83408531,
2320	chr15	83957346	83957762		416	108	26	58.42	7.88	3.22	chr15:83957346-83957762	chr15:83957346-83957762	+	BNC1	NM_001717	15	-	83924654	83953467	83926193	83953379	5	83924654,83931702,83935587,83936884,83953281,	83926877,83933566,83935822,83936983,83953467,
2325	chr15	86214273	86214764		491	264	17	69.25	13.04	1.35	chr15:86214273-86214764	#N/A	+	AKAP13	NM_144767	15	+	86220267	86292585	86228080	86287907	24	86220267,86225388,86227971,86236507,86251249,86253809,86259018,86260520,86261237,86262306,86265221,86265460,86266302,86269640,86270296,86270611,86273743,86278222,86278790,86279320,86283452,86284276,86286722,86287858,	86220328,86225442,86228103,86236681,86251316,86253875,86259153,86260632,86261389,86262556,86265346,86265577,86266550,86269716,86270477,86270693,86273937,86278380,86278860,86279364,86283502,86284725,86287055,86292585,
2331	chr15	89456787	89457149		362	170	28	151.56	14.11	0.34	chr15:89456787-89457149	#N/A	+	MFGE8	NM_005928	15	-	89441913	89456662	89442625	89456549	8	89441913,89442886,89444781,89448987,89449856,89450425,89453022,89456477,	89442762,89443041,89444965,89449131,89450008,89450606,89453153,89456662,
2338	chr15	90317729	90318126		397	101	19	73.44	10.79	1.09	chr15:90317729-90318126	#N/A	+	MESP2	NM_001039958	15	+	90319588	90321981	90319588	90321564	2	90319588,90321295,	90320511,90321981,
2342	chr15	90891716	90892026		310	160	11	68.62	12.42	1.47	chr15:90891716-90892026	#N/A	+	ZNF774	NM_001004309	15	+	90895476	90904714	90897892	90904514	4	90895476,90897873,90902082,90903274,	90895642,90897995,90902188,90904714,
2374	chr15	101417604	101418185		581	258	78	285.78	15.93	0.22	chr15:101417604-101418185	chr15:101417604-101418185	+	ALDH1A3	NM_000693	15	+	101420008	101456829	101420112	101454977	13	101420008,101425471,101427776,101432714,101433149,101434158,101436137,101438287,101440779,101445727,101447325,101448612,101454905,	101420210,101425575,101427916,101432843,101433210,101434286,101436250,101438389,101440963,101445891,101447482,101448686,101456829,
2375	chr15	101457350	101457912		562	306	19	98.2	13.28	0.49	chr15:101457350-101457912	#N/A	+	LRRK1	NM_024652	15	+	101459459	101610316	101464837	101609052	34	101459459,101464715,101514008,101523732,101528838,101529454,101549041,101550654,101550878,101552212,101554520,101555530,101561257,101562049,101562587,101565007,101566169,101567465,101567842,101569160,101586185,101588698,101589848,101591915,101593126,101593427,101595150,101597060,101598194,101601375,101602778,101605556,101606844,101608875,	101459655,101464933,101514171,101523903,101529017,101529602,101549267,101550781,101551041,101552349,101554632,101555606,101561386,101562161,101562801,101565171,101566341,101567585,101568001,101569436,101586356,101588861,101589987,101592164,101593292,101593624,101595427,101597254,101598345,101601492,101602894,101606409,101606945,101610316,
2379	chr16	404227	404651		424	195	23	158.9	28.21	0.32	chr16:404227-404651	chr16:404227-404651	+	AXIN1	NM_181050	16	-	337439	402675	338121	397024	10	337439,339439,343487,347055,347721,354303,359972,364542,396147,402368,	338247,339606,343717,347225,348250,354440,360068,364682,397105,402675,
2381	chr16	726810	727341		531	307	33	148.05	19.92	0.34	chr16:726810-727341	chr16:726810-727341	+	STUB1	NM_005861	16	+	730114	732767	730525	732488	7	730114,731151,731437,731792,732019,732164,732363,	730683,731349,731602,731879,732075,732280,732767,
2382	chr16	1751414	1751953		539	245	23	136.52	21.58	0.31	chr16:1751414-1751953	chr16:1751414-1751953	+	MAPK8IP3	NM_015133	16	+	1756220	1820317	1756340	1818824	32	1756220,1774557,1779138,1779487,1793335,1797029,1798244,1798602,1808148,1808978,1809958,1810380,1811224,1812351,1812675,1812836,1813657,1814115,1814301,1815013,1815960,1816220,1816529,1816723,1816904,1817149,1817564,1817805,1818069,1818199,1818477,1818703,	1756657,1774677,1779208,1779578,1793476,1797275,1798346,1798720,1808159,1808995,1810015,1810532,1811305,1812481,1812731,1813006,1813783,1814210,1814459,1815178,1816142,1816409,1816648,1816803,1816971,1817297,1817735,1817918,1818107,1818378,1818626,1820317,
2383	chr16	1834668	1834931		263	99	10	66.73	15.97	1.49	chr16:1834668-1834931	#N/A	+	SPSB3	NM_080861	16	-	1826712	1832580	1827097	1831483	7	1826712,1827747,1827946,1828134,1828435,1831358,1832502,	1827443,1827872,1828048,1828321,1828612,1831495,1832580,
2384	chr16	2002575	2002920		345	118	18	125.43	21.58	0.28	chr16:2002575-2002920	chr16:2002575-2002920	+	NDUFB10	NM_004548	16	+	2009516	2011975	2009625	2011906	4	2009516,2011153,2011497,2011797,	2009754,2011291,2011636,2011975,
2386	chr16	2398711	2398995		284	170	22	185.6	28.21	0.28	chr16:2398711-2398995	chr16:2398711-2398995	+	ABCA3	NM_001089	16	-	2325878	2390746	2326674	2376466	33	2325878,2327597,2327879,2328288,2328943,2331027,2331381,2333186,2334279,2334779,2335442,2336694,2338026,2339434,2342140,2345590,2347329,2347766,2348386,2349403,2350005,2353969,2358450,2367283,2367648,2369581,2373523,2374404,2376010,2376413,2378453,2379648,2390573,	2326805,2327670,2328069,2328458,2329130,2331221,2331509,2333358,2334437,2334998,2335646,2336967,2338329,2339620,2342238,2345740,2347539,2347921,2348540,2349532,2350148,2354150,2358623,2367403,2367764,2369840,2373688,2374531,2376274,2376492,2378757,2379854,2390746,
2390	chr16	8714261	8714542		281	180	11	70.05	16.6	1.3	chr16:8714261-8714542	chr16:8714261-8714542	+	METTL22	NM_024109	16	+	8715526	8740078	8719522	8739999	11	8715526,8719352,8722586,8728895,8729024,8732947,8734987,8735983,8736319,8738413,8739964,	8715631,8719654,8722966,8728935,8729168,8733018,8735040,8736063,8736421,8738581,8740078,
2410	chr16	21162034	21162349		315	189	23	142.72	18.67	0.32	chr16:21162034-21162349	chr16:21162034-21162349	+	TMEM159	NM_020422	16	+	21169911	21191936	21172503	21190876	5	21169911,21172298,21181757,21185330,21190795,	21170066,21172598,21181925,21185468,21191936,
2417	chr16	25037972	25038308		336	180	38	124.82	9.29	0.28	chr16:25037972-25038308	chr16:25037972-25038308	+	LOC554206	NR_038379	16	+	25043061	25044097	25044098	25044097	1	25043061,	25044097,
2423	chr16	30446118	30446640		522	248	20	112.36	24.89	0.37	chr16:30446118-30446640	#N/A	+	DCTPP1	NM_024096	16	-	30435018	30441372	30435553	30441300	3	30435018,30440377,30441200,	30435853,30440487,30441372,
2429	chr16	47493210	47493577		367	262	16	53.24	6.79	5.62	chr16:47493210-47493577	#N/A	+	PHKB	NM_000293	16	+	47495209	47735433	47495261	47733276	31	47495209,47531309,47533666,47536901,47545575,47549431,47581343,47614205,47621578,47622815,47627410,47628047,47630283,47644736,47674945,47675509,47682443,47683010,47684454,47684741,47694416,47694567,47695629,47697587,47698795,47703125,47722951,47727288,47730291,47732358,47733139,	47495336,47531398,47533804,47537000,47545682,47549511,47581458,47614268,47621673,47623012,47627467,47628124,47630441,47644830,47675000,47675602,47682526,47683114,47684536,47684831,47694477,47694729,47695710,47697644,47698885,47703327,47723085,47727417,47730398,47732498,47735433,
2437	chr16	53411867	53412485		618	336	43	323.98	44.81	0.14	chr16:53411867-53412485	#N/A	+	LOC643802	NM_001207030	16	-	53403273	53405040	53404021	53404900	2	53403273,53404631,	53404206,53405040,
2449	chr16	58777092	58777559		467	164	43	86.09	8.02	0.64	chr16:58777092-58777559	#N/A	+	GOT2	NM_002080	16	-	58741034	58768245	58742074	58768131	10	58741034,58743320,58749917,58750566,58752099,58752430,58753099,58756053,58757649,58768043,	58742196,58743470,58750082,58750716,58752203,58752591,58753158,58756181,58757805,58768245,
2460	chr16	68039736	68040055		319	81	9	50.34	10.65	8.03	chr16:68039736-68040055	#N/A	+	DPEP2	NM_022355	16	-	68021292	68033363	68021408	68027114	11	68021292,68021754,68023225,68023949,68024723,68025017,68025740,68025966,68026412,68026852,68033277,	68021662,68021889,68023300,68024033,68024899,68025086,68025881,68026095,68026538,68027159,68033363,
2467	chr16	71870437	71870792		355	259	29	88.62	10.79	0.49	chr16:71870437-71870792	#N/A	+	ATXN1L	NM_001137675	16	+	71879898	71891230	71883643	71885712	3	71879898,71881912,71883526,	71880006,71881973,71891230,
2471	chr16	74325692	74326190		498	181	113	546.66	21.02	0	chr16:74325692-74326190	chr16:74325692-74326190	+	PSMD7	NM_002811	16	+	74330672	74340185	74330812	74339630	7	74330672,74334012,74334949,74335452,74336109,74338200,74339186,	74330885,74334103,74335041,74335549,74336189,74338291,74340185,
2474	chr16	75160420	75160723		303	169	21	108.87	12.45	0.36	chr16:75160420-75160723	#N/A	+	LDHD	NM_153486	16	-	75145757	75150669	75146253	75150617	11	75145757,75146499,75146731,75147432,75147639,75147863,75148423,75148724,75149095,75149445,75150546,	75146418,75146610,75146821,75147559,75147767,75148131,75148582,75148865,75149236,75149557,75150669,
2520	chr16	85785712	85786176		464	118	19	117.77	14.2	0.26	chr16:85785712-85786176	chr16:85785712-85786176	+	C16orf74	NM_206967	16	-	85741123	85784688	85741613	85768822	4	85741123,85743769,85768795,85784531,	85741671,85743912,85768840,85784688,
2531	chr16	89216461	89216934		473	256	37	196.26	25.72	0.24	chr16:89216461-89216934	chr16:89216461-89216934	+	LINC00304	NR_024347	16	+	89225627	89230082	89230083	89230082	4	89225627,89226115,89226623,89229529,	89225797,89226288,89227966,89230082,
2539	chr16	89568893	89569318		425	320	24	69.15	8.85	1.34	chr16:89568893-89569318	chr16:89568893-89569318	+	SPG7	NM_199367	16	+	89574804	89604128	89574825	89603317	10	89574804,89576897,89579355,89590413,89592736,89595884,89597090,89598311,89598870,89603172,	89575007,89576999,89579444,89590654,89592875,89595986,89597215,89598473,89599043,89604128,
2542	chr17	624956	625301		345	218	24	189.76	29.87	0.23	chr17:624956-625301	chr17:624956-625301	+	VPS53	NM_018289	17	-	435532	618095	436066	617948	18	435532,440267,455111,456619,463665,465742,489509,505034,526772,530413,531327,534789,556530,559077,600657,602570,613772,617862,	436150,440415,455189,456701,463812,465984,489603,505135,526913,530555,531470,534867,556649,559192,600723,602619,613852,618095,
2543	chr17	632114	632634		520	239	20	112.66	19.92	0.34	chr17:632114-632634	chr17:632114-632634	+	FAM57A	NM_024792	17	+	635846	646074	635887	644809	5	635846,636337,641085,643744,644540,	636008,636420,641286,643839,646074,
2544	chr17	632904	633339		435	316	38	217.42	23.23	0.27	chr17:632904-633339	chr17:632904-633339	+	FAM57A	NM_024792	17	+	635846	646074	635887	644809	5	635846,636337,641085,643744,644540,	636008,636420,641286,643839,646074,
2552	chr17	2326365	2326856		491	308	38	305.46	46.47	0.24	chr17:2326365-2326856	#N/A	+	LOC284009	NR_028335	17	-	2310274	2318729	2318730	2318729	3	2310274,2317688,2318481,	2310523,2317764,2318729,
2567	chr17	6558521	6558795		274	105	26	121.83	10.51	0.27	chr17:6558521-6558795	chr17:6558521-6558795	+	MIR4520B	NR_039874	17	+	6558767	6558820	6558821	6558820	1	6558767,	6558820,
2569	chr17	6991533	6991924		391	258	37	329.12	41.49	0.14	chr17:6991533-6991924	chr17:6991533-6991924	+	CLEC10A	NM_182906	17	-	6977855	6983599	6978372	6982130	9	6977855,6978678,6979049,6979303,6980051,6980210,6981315,6982064,6983370,	6978540,6978784,6979203,6979470,6980122,6980305,6981431,6982203,6983599,
2570	chr17	7183637	7184082		445	156	21	78.61	8.3	0.9	chr17:7183637-7184082	#N/A	+	SLC2A4	NM_001042	17	+	7185053	7191366	7185253	7189947	11	7185053,7186563,7186791,7187056,7187292,7187535,7187803,7188153,7188406,7189023,7189744,	7185285,7186679,7186963,7187180,7187407,7187697,7187990,7188257,7188507,7189226,7191366,
2571	chr17	7257428	7258025		597	329	106	698.11	41.49	0	chr17:7257428-7258025	chr17:7257428-7258025	+	TMEM95	NM_198154	17	+	7258496	7260537	7258523	7259950	7	7258496,7258904,7259156,7259347,7259490,7259710,7259917,	7258691,7258960,7259236,7259367,7259594,7259797,7260537,
2572	chr17	7347359	7347794		435	259	23	162.83	28.4	0.28	chr17:7347359-7347794	chr17:7347359-7347794	+	CHRNB1	NM_000747	17	+	7348405	7360931	7348446	7360041	11	7348405,7348588,7349387,7350151,7350361,7350821,7351897,7357615,7358602,7359112,7359901,	7348503,7348727,7349431,7350260,7350469,7350968,7352106,7357838,7358774,7359259,7360931,
2577	chr17	8118254	8118517		263	98	11	76.23	15.97	1	chr17:8118254-8118517	#N/A	+	AURKB	NM_004217	17	-	8108048	8113882	8108188	8113541	9	8108048,8108533,8109808,8110067,8110493,8110888,8111055,8113494,8113847,	8108361,8108707,8109956,8110205,8110684,8110942,8111157,8113566,8113882,
2579	chr17	9695784	9696217		433	175	38	336.11	49.7	0.15	chr17:9695784-9696217	#N/A	+	DHRS7C	NM_001105571	17	-	9674750	9694613	9674804	9694600	6	9674750,9676083,9680509,9683141,9684798,9694447,	9675012,9676238,9680601,9683351,9684910,9694613,
2582	chr17	12921662	12921967		305	144	10	57.73	11.62	3.52	chr17:12921662-12921967	#N/A	+	ELAC2	NM_018127	17	-	12894928	12921380	12896134	12921263	24	12894928,12897003,12897741,12898080,12898279,12899019,12899256,12899863,12901728,12903472,12905590,12905757,12906795,12908305,12909069,12909237,12913929,12914979,12916523,12917755,12919084,12920178,12920387,12921019,	12896361,12897147,12897819,12898200,12898378,12899128,12899294,12900001,12901824,12903590,12905675,12905895,12906890,12908417,12909141,12909295,12913987,12915098,12916591,12917812,12919148,12920248,12920437,12921380,
2596	chr17	17746474	17746725		251	106	10	68.72	14.2	1.47	chr17:17746474-17746725	#N/A	+	SREBF1	NM_004176	17	-	17714662	17740324	17715935	17740130	19	17714662,17716681,17716882,17717558,17717928,17718148,17718534,17719173,17719520,17719770,17720271,17720569,17721009,17721573,17722326,17722633,17722851,17723403,17740040,	17716164,17716792,17717082,17717723,17718060,17718257,17718642,17719341,17719686,17720031,17720449,17720770,17721229,17721687,17722547,17722767,17723038,17723834,17740324,
2598	chr17	19622614	19623037		423	199	33	278.4	39.05	0.21	chr17:19622614-19623037	chr17:19622614-19623037	+	SLC47A2	NM_152908	17	-	19581627	19620042	19581998	19619867	17	19581627,19583264,19584679,19584850,19605917,19606404,19607382,19608748,19609960,19611058,19611614,19612028,19616015,19617137,19618033,19618428,19619745,	19582218,19583351,19584773,19584982,19605986,19606479,19607490,19608815,19610073,19611155,19611819,19612072,19616057,19617285,19618101,19618529,19620042,
2606	chr17	26734554	26734960		406	258	60	205.64	10.79	0.25	chr17:26734554-26734960	chr17:26734554-26734960	+	SLC46A1	NM_001242366	17	-	26721660	26733229	26726671	26733131	5	26721660,26727625,26727722,26731633,26732904,	26726728,26727720,26727782,26732485,26733229,
2611	chr17	28699670	28700111		441	258	31	181.44	24.89	0.27	chr17:28699670-28700111	#N/A	+	CPD	NM_001304	17	+	28705941	28796674	28705998	28791831	21	28705941,28712006,28747858,28748681,28749691,28750523,28754408,28758789,28765992,28769325,28770819,28772708,28776570,28778728,28782356,28783273,28783479,28788197,28788894,28789387,28791605,	28706743,28712253,28748000,28748850,28750040,28750714,28754575,28758898,28766094,28769467,28770988,28773037,28776765,28778863,28782487,28783368,28783543,28788328,28789079,28789486,28796674,
2619	chr17	34077941	34078425		484	268	30	135.78	18.26	0.3	chr17:34077941-34078425	chr17:34077941-34078425	+	C17orf50	NM_145272	17	+	34087915	34092097	34087960	34091636	3	34087915,34091025,34091444,	34087972,34091343,34092097,
2622	chr17	35718355	35718937		582	320	87	80.1	5.81	0.9	chr17:35718355-35718937	chr17:35718355-35718937	+	ACACA	NM_198836	17	-	35441926	35716058	35444250	35687338	56	35441926,35445872,35453930,35454764,35468465,35470022,35478276,35479452,35482618,35486290,35487000,35506787,35508225,35512604,35518694,35536200,35538141,35545216,35548060,35549030,35550314,35557081,35557369,35562678,35563696,35564570,35567380,35578644,35580432,35581912,35583259,35591889,35597391,35598868,35600286,35601503,35601995,35603741,35604934,35605516,35608930,35609811,35614624,35615133,356…	35444373,35446008,35454100,35454918,35468577,35470199,35478411,35479548,35482714,35486410,35487143,35506897,35508345,35512701,35518963,35536346,35538296,35545419,35548215,35549245,35550355,35557125,35557425,35562785,35563792,35564713,35567403,35578762,35580521,35582025,35583372,35592013,35597479,35598968,35600474,35601649,35602129,35603891,35605079,35605597,35609033,35609961,35614787,35615294,356…
2631	chr17	38028842	38029428		586	333	70	670.74	79.66	0	chr17:38028842-38029428	#N/A	+	IKZF3	NM_183232	17	-	37921198	38020440	37922042	38020378	6	37921198,37947668,37948925,37985639,37988350,38020372,	37922745,37947835,37949185,37985740,37988403,38020440,
2633	chr17	38135588	38136032		444	172	20	130.81	28.4	0.29	chr17:38135588-38136032	chr17:38135588-38136032	+	PSMD3	NM_002809	17	+	38137059	38154211	38137223	38153833	12	38137059,38140546,38142827,38144935,38145991,38146346,38151206,38151428,38151676,38152435,38153582,38153756,	38137442,38140736,38142964,38145071,38146181,38146449,38151320,38151547,38151779,38152590,38153632,38154211,
2634	chr17	38332998	38333329		331	224	15	98.68	23.23	0.46	chr17:38332998-38333329	chr17:38332998-38333329	+	RAPGEFL1	NM_016339	17	+	38334241	38351905	38340484	38350039	15	38334241,38337867,38340465,38340832,38345117,38345459,38346685,38346891,38347567,38347833,38348464,38348857,38349177,38349614,38349915,	38334632,38337945,38340600,38340929,38345229,38345626,38346782,38347013,38347745,38347923,38348514,38348944,38349241,38349668,38351905,
2641	chr17	39945585	39945893		308	105	11	65.86	11.62	1.57	chr17:39945585-39945893	chr17:39945585-39945893	+	JUP	NM_002230	17	-	39910858	39942963	39911995	39928105	14	39910858,39912426,39913666,39913885,39914650,39914966,39919234,39920964,39921174,39923630,39925220,39925669,39927898,39942839,	39912146,39912465,39913787,39914035,39914769,39915121,39919572,39921067,39921318,39923831,39925458,39925928,39928113,39942963,
2643	chr17	40738866	40739335		469	289	37	311.29	49.7	0.25	chr17:40738866-40739335	chr17:40738866-40739335	+	PSMC3IP	NM_001256015	17	-	40724327	40729848	40724985	40726215	8	40724327,40725124,40725328,40725495,40726116,40729097,40729478,40729670,	40725041,40725183,40725381,40725640,40726227,40729319,40729578,40729848,
2646	chr17	41281049	41281446		397	207	14	82.66	17.75	0.81	chr17:41281049-41281446	chr17:41281049-41281446	+	BRCA1	NM_007300	17	-	41196311	41277499	41197694	41276112	24	41196311,41199659,41201137,41203079,41209068,41215349,41215890,41219624,41222944,41226347,41228504,41231350,41234420,41242960,41243451,41247862,41249260,41251791,41256138,41256884,41258472,41267742,41276033,41277287,	41197818,41199719,41201210,41203133,41209151,41215389,41215967,41219711,41223254,41226537,41228627,41231415,41234591,41243048,41246876,41247938,41249305,41251896,41256277,41256972,41258549,41267795,41276131,41277499,
2650	chr17	41837330	41837625		295	139	10	59.11	9.96	3	chr17:41837330-41837625	chr17:41837330-41837625	+	SOST	NM_025237	17	-	41831098	41836155	41832709	41836108	2	41831098,41835889,	41833130,41836155,
2652	chr17	42215736	42216000		264	128	12	85.88	17.75	0.64	chr17:42215736-42216000	chr17:42215736-42216000	+	C17orf53	NM_001171251	17	+	42219273	42239843	42219510	42239299	10	42219273,42222570,42225225,42228328,42230004,42231923,42232220,42232653,42235200,42239238,	42219512,42222620,42226394,42228411,42230144,42232031,42232305,42232778,42235308,42239843,
2655	chr17	42995454	42995892		438	139	48	236.74	20.47	0.24	chr17:42995454-42995892	chr17:42995454-42995892	+	GFAP	NM_001131019	17	-	42987034	42992919	42987503	42992853	8	42987034,42987982,42988603,42989039,42990636,42991095,42991395,42992393,	42987627,42988025,42988823,42989164,42990797,42991190,42991455,42992919,
2664	chr17	47204337	47204557		220	113	11	84.65	17.75	0.75	chr17:47204337-47204557	#N/A	+	B4GALNT2	NM_001159388	17	+	47209821	47247350	47218672	47247089	11	47209821,47218608,47219396,47230161,47233927,47236398,47237916,47241449,47243475,47246042,47246884,	47209871,47218808,47219533,47230267,47233964,47236578,47238002,47241636,47243615,47246261,47247350,
2668	chr17	48448854	48449309		455	248	46	213.64	16.04	0.27	chr17:48448854-48449309	chr17:48448854-48449309	+	EME1	NM_152463	17	+	48450580	48458819	48452569	48458299	9	48450580,48452545,48453426,48455955,48456134,48456467,48456812,48457672,48458123,	48450637,48453343,48453553,48456041,48456255,48456584,48456927,48457861,48458819,
2670	chr17	48600695	48601164		469	197	19	116.94	19.52	0.26	chr17:48600695-48601164	chr17:48600695-48601164	+	EPN3	NM_017957	17	+	48610047	48621110	48613917	48619517	10	48610047,48613781,48615439,48616244,48616547,48617607,48618153,48618589,48618824,48619204,	48610345,48614478,48615557,48616324,48616675,48617694,48618422,48618693,48619054,48621110,
2671	chr17	48617317	48617818		501	217	42	349.33	49.79	0.16	chr17:48617317-48617818	chr17:48617317-48617818	+	SPATA20	NM_022827	17	+	48624561	48633212	48624569	48633022	17	48624561,48625080,48625643,48625914,48626170,48626403,48626646,48627345,48627568,48627896,48628068,48628358,48628871,48629329,48631611,48632592,48632852,	48624645,48625127,48625813,48625978,48626324,48626546,48626847,48627475,48627672,48627970,48628277,48628550,48629039,48629540,48631810,48632672,48633212,
2674	chr17	49230707	49230951		244	154	9	60.47	12.42	2.64	chr17:49230707-49230951	#N/A	+	NME1-NME2	NM_001018136	17	+	49230896	49249104	49233015	49248964	8	49230896,49233011,49237340,49238520,49244187,49245602,49247297,49248847,	49231022,49233140,49237441,49238632,49244316,49245703,49247409,49249104,
2689	chr17	56770713	56770971		258	105	14	64.43	10.79	1.82	chr17:56770713-56770971	#N/A	+	TEX14	NM_031272	17	-	56634037	56769415	56634371	56729361	32	56634037,56635159,56636813,56638880,56642229,56643107,56646552,56647745,56649281,56650541,56651547,56654735,56657025,56661860,56663161,56664941,56665256,56670915,56676236,56679166,56679760,56682338,56688521,56690781,56692592,56693535,56694898,56699010,56700207,56707800,56729226,56769299,	56634407,56635210,56636922,56638972,56642328,56643184,56646620,56647844,56649486,56650668,56651609,56654816,56657091,56661960,56663442,56665026,56665381,56671021,56677026,56679316,56679950,56682489,56688699,56690904,56692705,56693665,56694979,56699146,56700372,56707914,56729362,56769415,
2690	chr17	57219349	57219593		244	138	10	69.92	14.2	1.32	chr17:57219349-57219593	#N/A	+	MIR454	NR_030411	17	-	57215118	57215232	57215233	57215232	1	57215118,	57215232,
2691	chr17	58159476	58160210		734	268	50	57.88	7.19	3.4	chr17:58159476-58160210	chr17:58159476-58160210	+	HEATR6	NM_022070	17	-	58120551	58156291	58120923	58156274	20	58120551,58123385,58124669,58125624,58126940,58128203,58132875,58133475,58134408,58136782,58137250,58143569,58144794,58147071,58148066,58149575,58150524,58151106,58153490,58156056,	58121494,58123589,58124765,58125748,58127062,58128337,58132961,58133597,58134763,58136881,58137456,58143746,58145092,58147208,58148167,58149689,58150639,58151246,58153597,58156291,
2692	chr17	58607180	58607542		362	257	15	93.15	16.6	0.49	chr17:58607180-58607542	#N/A	+	APPBP2	NM_006380	17	-	58520519	58603579	58524941	58603291	13	58520519,58529240,58531662,58533656,58538023,58539170,58539354,58541381,58543651,58556508,58571826,58577759,58603154,	58525194,58529405,58531852,58533741,58538147,58539275,58539421,58541470,58543819,58556631,58571977,58577847,58603579,
2702	chr17	62106607	62106973		366	264	29	249.11	44.37	0.26	chr17:62106607-62106973	#N/A	+	ICAM2	NM_001099789	17	-	62079954	62097993	62080106	62084050	5	62079954,62081003,62082466,62083990,62097882,	62080284,62081323,62082732,62084094,62097993,
2705	chr17	63054650	63055188		538	267	68	195.03	13.83	0.24	chr17:63054650-63055188	chr17:63054650-63055188	+	GNA13	NM_006572	17	-	63005406	63052919	63010374	63052710	4	63005406,63014370,63049619,63052428,	63010946,63014420,63049845,63052919,
2706	chr17	63060370	63060846		476	250	33	252.93	33.19	0.26	chr17:63060370-63060846	chr17:63060370-63060846	+	GNA13	NM_006572	17	-	63005406	63052919	63010374	63052710	4	63005406,63014370,63049619,63052428,	63010946,63014420,63049845,63052919,
2710	chr17	65249497	65249821		324	218	21	103.43	14.11	0.46	chr17:65249497-65249821	#N/A	+	HELZ	NM_014877	17	-	65066553	65241318	65074367	65214919	33	65066553,65082944,65103284,65104607,65105231,65110439,65116520,65119085,65120078,65124766,65132085,65134046,65141858,65144684,65145982,65147161,65156376,65157012,65162593,65163578,65174774,65184434,65185704,65186272,65190082,65191534,65197244,65199434,65212014,65214710,65235548,65239899,65241263,	65074701,65083196,65103800,65104841,65105801,65110518,65116727,65119275,65120129,65124970,65132313,65134229,65142005,65144829,65146100,65147339,65156477,65157191,65162723,65163911,65175041,65184731,65185811,65186470,65190157,65191585,65197300,65199558,65212050,65214937,65235604,65239954,65241318,
2715	chr17	67312889	67313253		364	259	23	179.88	30.17	0.27	chr17:67312889-67313253	#N/A	+	ABCA5	NM_018672	17	-	67240575	67311773	67243677	67310555	38	67240575,67244402,67246045,67246612,67247887,67249713,67249934,67250455,67251683,67251873,67252297,67255846,67256478,67257265,67257775,67260875,67264083,67266753,67267302,67270099,67273781,67280093,67282038,67282361,67283753,67285317,67286002,67287356,67290795,67293331,67297279,67298858,67300809,67302865,67304420,67305402,67309232,67310454,	67243784,67244457,67246124,67246761,67248006,67249807,67250009,67250630,67251774,67251990,67252423,67255937,67256552,67257399,67257888,67261045,67264196,67266890,67267429,67270268,67273982,67280212,67282177,67282451,67283891,67285436,67286177,67287466,67290853,67293499,67297426,67299046,67300950,67303094,67304508,67305563,67309436,67311773,
2727	chr17	71221233	71221522		289	152	36	362.86	41.49	0.17	chr17:71221233-71221522	chr17:71221233-71221522	+	C17orf80	NM_001100622	17	+	71228775	71241482	71231621	71241328	6	71228775,71229358,71231614,71238382,71239034,71241306,	71228855,71229463,71233133,71238489,71239141,71241482,
2728	chr17	71267153	71267625		472	264	22	50.91	7.74	7.39	chr17:71267153-71267625	chr17:71267153-71267625	+	CPSF4L	NM_001129885	17	-	71244587	71258018	71244632	71257956	6	71244587,71248768,71250069,71253819,71257071,71257854,	71244674,71248861,71250164,71253971,71257121,71258018,
2731	chr17	72595908	72596209		301	102	10	61.06	12.42	2.52	chr17:72595908-72596209	#N/A	+	CD300LD	NM_001115152	17	-	72576110	72588369	72576140	72588340	4	72576110,72578356,72584649,72588301,	72576251,72578449,72584987,72588369,
2734	chr17	74128304	74128661		357	159	30	124.55	12.17	0.28	chr17:74128304-74128661	chr17:74128304-74128661	+	LOC100507218	NR_040017	17	+	74136636	74150728	74150729	74150728	8	74136636,74139310,74141002,74141502,74142354,74143374,74149213,74150130,	74136760,74139428,74141166,74141644,74142417,74143679,74149868,74150728,
2737	chr17	74582827	74583248		421	314	33	53.88	7.19	5.2	chr17:74582827-74583248	chr17:74582827-74583248	+	ST6GALNAC2	NM_006456	17	-	74561460	74582144	74562185	74581889	9	74561460,74563534,74564794,74566646,74568718,74569276,74570446,74574837,74581765,	74562352,74563633,74564877,74566749,74568856,74569444,74570620,74574897,74582144,
2740	chr17	75275645	75275991		346	259	12	63.64	10.65	1.94	chr17:75275645-75275991	#N/A	+	2012-09-09	NM_001113491	17	+	75277491	75496677	75277617	75494739	12	75277491,75303222,75398140,75478225,75483505,75484321,75484808,75486823,75488702,75489061,75493396,75494604,	75277635,75303278,75398784,75478416,75483633,75484402,75484945,75486940,75488797,75489157,75493447,75496677,
2743	chr17	76155843	76156364		521	265	33	150.4	18.26	0.34	chr17:76155843-76156364	chr17:76155843-76156364	+	SYNGR2	NM_004710	17	+	76164670	76169008	76164697	76168016	4	76164670,76166897,76167590,76167819,	76164795,76167134,76167729,76169008,
2754	chr17	79799193	79799604		411	194	15	76.91	18.26	0.97	chr17:79799193-79799604	chr17:79799193-79799604	+	PPP1R27	NM_001007533	17	-	79791367	79792925	79791604	79792828	3	79791367,79792378,79792639,	79791727,79792528,79792925,
2755	chr17	79982365	79982621		256	156	9	58.63	12.42	3.11	chr17:79982365-79982621	#N/A	+	STRA13	NM_144998	17	-	79976578	79980772	79977080	79980736	4	79976578,79977168,79977733,79980701,	79977094,79977256,79977784,79980772,
2757	chr17	80237790	80238060		270	154	9	56.6	10.65	4.01	chr17:80237790-80238060	#N/A	+	CSNK1D	NM_001893	17	-	80200536	80231593	80202656	80231256	9	80200536,80206750,80207306,80209254,80210309,80210891,80213304,80223561,80231181,	80202706,80206889,80207477,80209402,80210479,80211119,80213452,80223671,80231593,
2762	chr17	80798284	80798646		362	186	10	50.78	11.62	7.55	chr17:80798284-80798646	chr17:80798284-80798646	+	ZNF750	NM_024702	17	-	80787309	80797930	80788017	80790329	3	80787309,80788894,80797802,	80788752,80790511,80797930,
2772	chr18	8373399	8373899		500	248	68	493.62	45.64	0	chr18:8373399-8373899	chr18:8373399-8373899	+	LOC100192426	NR_024419	18	-	8360817	8367031	8367032	8367031	4	8360817,8364906,8365742,8366854,	8361088,8364986,8365826,8367031,
2789	chr18	12698440	12698650		210	106	10	74.78	17.75	1.09	chr18:12698440-12698650	#N/A	+	PSMG2	NM_020232	18	+	12702986	12725738	12703106	12725529	7	12702986,12706548,12712700,12718515,12720508,12724497,12725437,	12703162,12706719,12712758,12718633,12720681,12724617,12725738,
2792	chr18	19314801	19315036		235	78	12	54.44	7.47	4.85	chr18:19314801-19315036	#N/A	+	MIB1	NM_020774	18	+	19321544	19450911	19321544	19444626	21	19321544,19345732,19348583,19353584,19358063,19359441,19371334,19378044,19379801,19383867,19395576,19399455,19418325,19423091,19424052,19426904,19429156,19433100,19437090,19438506,19444486,	19321772,19345903,19348712,19353688,19358129,19359645,19371517,19378188,19379934,19383974,19395773,19399606,19418457,19423177,19424213,19427085,19429348,19433178,19437203,19438606,19450911,
2803	chr18	21075013	21075336		323	163	12	72.38	13.28	1.08	chr18:21075013-21075336	#N/A	+	C18orf8	NM_013326	18	+	21083461	21111743	21083582	21111667	20	21083461,21084334,21086933,21087948,21089156,21095819,21096283,21098853,21099032,21100165,21104093,21104392,21106600,21107758,21109142,21109598,21109991,21110192,21110350,21111588,	21083683,21084410,21087017,21088004,21089242,21095959,21096386,21098942,21099137,21100276,21104137,21104445,21106728,21107864,21109261,21109675,21110095,21110260,21110575,21111743,
2810	chr18	24130270	24130622		352	192	10	51.9	11.62	6.44	chr18:24130270-24130622	chr18:24130270-24130622	+	KCTD1	NM_001136205	18	-	24034874	24129398	24035706	24081198	5	24034874,24039583,24056478,24081035,24128854,	24035864,24039888,24056622,24081213,24129398,
2832	chr18	46481702	46482007		305	101	20	70.1	9.96	1.3	chr18:46481702-46482007	chr18:46481702-46482007	+	SMAD7	NM_001190821	18	-	46446222	46477080	46447741	46476793	4	46446222,46468850,46474753,46476181,	46448279,46468921,46474806,46477080,
2850	chr18	61094557	61095037		480	222	28	56.2	7.05	4.13	chr18:61094557-61095037	chr18:61094557-61095037	+	VPS4B	NM_004869	18	-	61056424	61089751	61058207	61089491	11	61056424,61060641,61064266,61066474,61067280,61067779,61070939,61074664,61077522,61078699,61089465,	61058308,61060781,61064485,61066555,61067428,61067935,61071058,61074731,61077678,61078810,61089751,
2863	chr19	1028088	1028522		434	234	15	86.2	19.52	0.62	chr19:1028088-1028522	chr19:1028088-1028522	+	C19orf6	NM_001033026	19	-	1009649	1021140	1010348	1020994	11	1009649,1011094,1011365,1011578,1011739,1011890,1012064,1012461,1013239,1014190,1020770,	1010893,1011193,1011497,1011661,1011796,1011990,1012186,1012571,1013338,1014471,1021140,
2865	chr19	3568548	3569061		513	269	44	369.11	58.09	0.17	chr19:3568548-3569061	#N/A	+	HMG20B	NM_006339	19	+	3572942	3579080	3573307	3578518	10	3572942,3573289,3573689,3574380,3575537,3576258,3576550,3576889,3577978,3578506,	3572991,3573344,3573797,3574583,3575657,3576304,3576622,3577104,3578110,3579080,
2873	chr19	6677863	6678105		242	117	12	86.89	14.94	0.55	chr19:6677863-6678105	#N/A	+	TNFSF14	NM_003807	19	-	6663147	6670598	6664936	6670079	5	6663147,6667123,6667423,6669861,6670306,	6665360,6667164,6667459,6670168,6670598,
2878	chr19	9732592	9732841		249	108	13	58.92	9.96	3.06	chr19:9732592-9732841	#N/A	+	ZNF561	NM_152289	19	-	9718001	9731915	9720875	9730131	6	9718001,9724696,9727720,9728766,9730107,9731837,	9722011,9724778,9727846,9728854,9730257,9731915,
2879	chr19	10396570	10397072		502	291	41	222.38	23.23	0.28	chr19:10396570-10397072	chr19:10396570-10397072	+	ICAM4	NM_022377	19	+	10397642	10399259	10397688	10398530	2	10397642,10398211,	10398081,10399259,
2882	chr19	14636362	14636977		615	366	62	273.2	21.58	0.2	chr19:14636362-14636977	chr19:14636362-14636977	+	MIR639	NR_030369	19	+	14640354	14640451	14640452	14640451	1	14640354,	14640451,
2883	chr19	15393128	15393494		366	231	18	126.03	17.75	0.28	chr19:15393128-15393494	#N/A	+	BRD4	NM_014299	19	-	15357846	15391261	15360090	15383909	12	15357846,15364962,15366107,15366874,15367774,15374230,15375214,15376164,15378226,15379715,15383625,15391074,	15360100,15365072,15366402,15367073,15367983,15374358,15375576,15376453,15378361,15379852,15383943,15391261,
2887	chr19	16931894	16932115		221	95	10	74.18	15.97	1.08	chr19:16931894-16932115	#N/A	+	SIN3B	NM_015260	19	+	16940208	16991163	16940231	16989537	20	16940208,16940601,16942304,16952578,16957780,16962222,16963879,16964953,16973162,16973694,16974490,16976220,16977183,16980270,16982039,16986865,16987296,16988355,16988993,16989307,	16940350,16940707,16942457,16952778,16957923,16962344,16963968,16965071,16973369,16973789,16974606,16976458,16977366,16980885,16982208,16987038,16987388,16988449,16989200,16991163,
2888	chr19	17360747	17361185		438	185	16	61.31	7.26	2.46	chr19:17360747-17361185	chr19:17360747-17361185	+	NR2F6	NM_005234	19	-	17342693	17356150	17343160	17356028	4	17342693,17346307,17351479,17355751,	17343434,17346873,17351573,17356150,
2889	chr19	17561115	17561534		419	183	56	568.04	64.73	0	chr19:17561115-17561534	chr19:17561115-17561534	+	TMEM221	NM_001190844	19	-	17546317	17559375	17547266	17559270	3	17546317,17556007,17558951,	17547735,17556092,17559375,
2892	chr19	18204175	18204564		389	179	22	64.59	7.19	1.82	chr19:18204175-18204564	#N/A	+	MAST3	NM_015016	19	+	18208602	18262498	18208602	18260535	27	18208602,18218396,18232494,18232659,18233482,18234026,18234389,18234748,18235074,18235451,18239209,18239675,18241303,18242718,18245388,18245626,18246549,18248048,18249824,18252691,18254572,18255275,18255812,18256552,18257690,18258252,18260000,	18208640,18218427,18232582,18232731,18233560,18234183,18234464,18234957,18235175,18235583,18239267,18239760,18241511,18242856,18245520,18245791,18246650,18248170,18249933,18252824,18254816,18255502,18256038,18256674,18257826,18258433,18262498,
2893	chr19	18335240	18335585		345	239	24	122.43	14.11	0.27	chr19:18335240-18335585	chr19:18335240-18335585	+	PDE4C	NM_001098819	19	-	18318770	18335302	18321738	18333056	15	18318770,18322568,18324177,18327550,18328958,18329143,18329749,18330043,18331035,18331212,18331683,18331914,18332070,18332941,18335044,	18322085,18322750,18324299,18327704,18329057,18329307,18329847,18330206,18331128,18331324,18331732,18331987,18332106,18333132,18335302,
2896	chr19	33789348	33789753		405	207	24	180.42	30.17	0.27	chr19:33789348-33789753	chr19:33789348-33789753	+	LOC80054	NR_026887	19	+	33793762	33795962	33795963	33795962	1	33793762,	33795962,
2898	chr19	33862489	33862679		190	96	10	50.55	8.3	7.81	chr19:33862489-33862679	#N/A	+	CEBPG	NM_001806	19	+	33864574	33873591	33870145	33870597	2	33864574,33870049,	33864800,33873591,
2900	chr19	35411028	35411461		433	148	16	90.85	18.26	0.48	chr19:35411028-35411461	chr19:35411028-35411461	+	ZNF30	NM_194325	19	+	35417806	35436075	35420851	35435741	5	35417806,35420787,35422746,35424531,35434126,	35418119,35420859,35422896,35424626,35436075,
2903	chr19	35896325	35896613		288	182	12	61.63	10.67	2.33	chr19:35896325-35896613	#N/A	+	LOC100128682	NR_040046	19	+	35896508	35907741	35907742	35907741	5	35896508,35897486,35900187,35902063,35907380,	35896582,35900052,35900373,35902183,35907741,
2905	chr19	38786302	38786601		299	195	17	130.37	17.75	0.29	chr19:38786302-38786601	chr19:38786302-38786601	+	C19orf33	NM_033520	19	+	38794803	38795645	38794901	38795603	4	38794803,38795014,38795263,38795484,	38794922,38795129,38795325,38795645,
2906	chr19	38791389	38791707		318	214	16	67.03	9.13	1.5	chr19:38791389-38791707	chr19:38791389-38791707	+	C19orf33	NM_033520	19	+	38794803	38795645	38794901	38795603	4	38794803,38795014,38795263,38795484,	38794922,38795129,38795325,38795645,
2909	chr19	39277229	39277599		370	177	72	240.37	10.79	0.24	chr19:39277229-39277599	chr19:39277229-39277599	+	LGALS7B	NM_001042507	19	+	39279849	39282393	39279866	39282332	4	39279849,39280255,39281328,39282219,	39279871,39280343,39281529,39282393,
2910	chr19	39573656	39573867		211	106	9	64.84	15.97	1.79	chr19:39573656-39573867	#N/A	+	PAPL	NM_001004318	19	+	39574944	39602127	39575909	39600757	13	39574944,39575731,39589097,39589599,39590866,39591219,39591378,39591588,39591789,39591927,39592105,39597586,39600692,	39575039,39576029,39589297,39589781,39590989,39591281,39591492,39591695,39591846,39591994,39592176,39597723,39602127,
2911	chr19	40475218	40475492		274	130	9	56.04	12.42	4.24	chr19:40475218-40475492	#N/A	+	PSMC4	NM_153001	19	+	40477072	40487352	40477109	40487211	11	40477072,40478052,40478368,40480200,40480430,40480641,40485723,40485976,40486192,40486568,40487098,	40477144,40478150,40478461,40480346,40480539,40480734,40485890,40486052,40486360,40486623,40487352,
2915	chr19	42634053	42634310		257	104	20	170.94	26.55	0.25	chr19:42634053-42634310	chr19:42634053-42634310	+	LOC100505622	NR_038332	19	+	42636780	42641250	42641251	42641250	3	42636780,42637056,42640823,	42636912,42637179,42641250,
2918	chr19	43393457	43394073		616	488	41	174.64	18.26	0.25	chr19:43393457-43394073	#N/A	+	PSG1	NM_006905	19	-	43371357	43383870	43372214	43383732	5	43371357,43372907,43375918,43382064,43383669,	43372506,43373185,43376196,43382429,43383870,
2921	chr19	45273999	45274490		491	232	38	199.52	18.26	0.24	chr19:45273999-45274490	chr19:45273999-45274490	+	CBLC	NM_001130852	19	+	45281125	45303902	45281188	45303699	10	45281125,45284161,45284463,45285626,45293260,45295639,45296730,45297460,45303637,45303807,	45281540,45284307,45284619,45285747,45293347,45295770,45296876,45297537,45303706,45303902,
2923	chr19	45903535	45903952		417	176	22	156.36	23.07	0.31	chr19:45903535-45903952	chr19:45903535-45903952	+	CD3EAP	NM_012099	19	+	45909466	45914023	45909954	45912758	3	45909466,45910351,45911390,	45909975,45910492,45914023,
2924	chr19	45927697	45928059		362	108	22	102.19	14.94	0.45	chr19:45927697-45928059	chr19:45927697-45928059	+	ERCC1	NM_001166049	19	-	45910590	45927176	45912932	45926631	9	45910590,45916934,45918118,45920078,45922355,45923581,45924435,45926527,45927038,	45912982,45917002,45918217,45920154,45922454,45923684,45924650,45926638,45927176,
2928	chr19	46636625	46637024		399	203	40	58.44	6.43	3.22	chr19:46636625-46637024	chr19:46636625-46637024	+	IGFL3	NM_207393	19	-	46623327	46627930	46623586	46627905	4	46623327,46627142,46627524,46627881,	46623613,46627412,46627577,46627930,
2930	chr19	46709462	46709982		520	287	50	50.81	5.72	7.4	chr19:46709462-46709982	chr19:46709462-46709982	+	DKFZp434J0226	NR_027003	19	+	46713498	46718093	46718094	46718093	6	46713498,46714865,46715372,46716046,46716585,46717053,	46713525,46714934,46715490,46716266,46716739,46718093,
2940	chr19	48557108	48557461		353	182	13	76.63	13.28	1.01	chr19:48557108-48557461	#N/A	+	CABP5	NM_019855	19	-	48532639	48547310	48533813	48547178	6	48532639,48537471,48542464,48543861,48544829,48547116,	48533838,48537618,48542573,48544004,48544859,48547310,
2944	chr19	51399744	51400257		513	214	74	766.59	89.62	0	chr19:51399744-51400257	chr19:51399744-51400257	+	KLKP1	NR_002948	19	-	51385351	51399653	51399654	51399653	5	51385351,51390974,51398318,51398846,51399582,	51385939,51391129,51398523,51398947,51399653,
2948	chr19	55581000	55581344		344	241	13	81.59	12.42	0.82	chr19:55581000-55581344	#N/A	+	RDH13	NM_138412	19	-	55555691	55580913	55556441	55568146	8	55555691,55558754,55559696,55560026,55568020,55570524,55575663,55580689,	55556676,55558855,55559908,55560130,55568175,55570642,55575779,55580913,
2949	chr19	55847487	55847820		333	230	15	98.31	19.92	0.49	chr19:55847487-55847820	chr19:55847487-55847820	+	SUV420H2	NM_032701	19	+	55851220	55859488	55853304	55858816	9	55851220,55853161,55853582,55854109,55855047,55855345,55857580,55857867,55858323,	55851324,55853413,55853747,55854218,55855210,55855364,55857716,55858054,55859488,
2950	chr19	55957470	55957910		440	211	58	206.24	12.28	0.26	chr19:55957470-55957910	chr19:55957470-55957910	+	SHISA7	NM_001145176	19	-	55940104	55954229	55944522	55954229	4	55940104,55948971,55951977,55953559,	55945162,55949120,55952131,55954229,
2951	chr19	56112566	56112982		416	210	37	56.27	6.16	4.12	chr19:56112566-56112982	chr19:56112566-56112982	+	FIZ1	NM_032836	19	-	56102736	56110892	56103815	56109230	3	56102736,56108937,56110839,	56105011,56109266,56110892,
2952	chr19	56154696	56155021		325	159	20	65.66	9.4	1.57	chr19:56154696-56155021	chr19:56154696-56155021	+	ZNF581	NM_016535	19	+	56154985	56156988	56155937	56156530	2	56154985,56155918,	56155139,56156988,
2959	chr2	3605891	3606263		372	153	26	62.29	7.47	2.18	chr2:3605891-3606263	chr2:3605891-3606263	+	RNASEH1	NM_002936	2	-	3592690	3605939	3593374	3605849	8	3592690,3595520,3596229,3596647,3597962,3599733,3604378,3605722,	3593460,3595644,3596313,3596701,3598061,3599897,3604493,3605939,
2970	chr2	10277308	10277884		576	222	28	65.08	7.19	1.69	chr2:10277308-10277884	chr2:10277308-10277884	+	C2orf48	NM_182626	2	+	10281980	10350941	10282009	10350722	3	10281980,10282381,10350436,	10282080,10282501,10350941,
2989	chr2	14769082	14769560		478	158	63	349.47	24.34	0.16	chr2:14769082-14769560	chr2:14769082-14769560	+	FAM84A	NM_145175	2	+	14772809	14780167	14774103	14774981	2	14772809,14774067,	14773060,14780167,
3007	chr2	17995827	17996147		320	221	10	58.52	15.97	3.19	chr2:17995827-17996147	chr2:17995827-17996147	+	MSGN1	NM_001105569	2	+	17997785	17998366	17997785	17998366	1	17997785,	17998366,
3032	chr2	25878272	25878771		499	243	20	89.8	14.23	0.47	chr2:25878272-25878771	#N/A	+	DTNB	NM_001256304	2	-	25600111	25875528	25602187	25875528	18	25600111,25602158,25610157,25611070,25650403,25655754,25656778,25674416,25678273,25705664,25754341,25799706,25803589,25818954,25830104,25851039,25861882,25875462,	25600421,25602191,25610246,25611229,25650499,25655867,25656863,25674503,25678362,25705741,25754465,25799872,25803694,25819108,25830189,25851252,25861962,25875528,
3044	chr2	30362352	30362767		415	216	32	269.04	42.6	0.2	chr2:30362352-30362767	#N/A	+	YPEL5	NM_001127401	2	+	30369749	30383398	30379517	30381708	5	30369749,30371110,30378715,30379493,30381484,	30369927,30371406,30378775,30379657,30383398,
3073	chr2	43023029	43023548		519	292	51	86.78	8.06	0.58	chr2:43023029-43023548	chr2:43023029-43023548	+	HAAO	NM_012205	2	-	42994228	43019750	42994576	43019675	10	42994228,42994734,42994999,42996852,42997282,42997632,43010453,43010923,43015668,43019596,	42994654,42994816,42995067,42996997,42997325,42997721,43010559,43011006,43015746,43019750,
3075	chr2	45869630	45869975		345	104	12	72.44	17.75	1.08	chr2:45869630-45869975	#N/A	+	PRKCE	NM_005400	2	+	45879042	46415128	45879239	46412019	15	45879042,46070138,46203567,46206114,46207434,46211689,46228542,46231680,46234600,46237482,46313346,46372231,46378179,46386744,46411873,	45879586,46070201,46203726,46206148,46207519,46211818,46228684,46231776,46234799,46237655,46313500,46372369,46378367,46386890,46415128,
3088	chr2	48539621	48539968		347	268	12	72.16	12.42	1.09	chr2:48539621-48539968	#N/A	+	FOXN2	NM_002158	2	+	48541794	48606433	48573353	48602581	7	48541794,48555699,48573339,48586185,48589781,48600430,48602058,	48541952,48555840,48573889,48586285,48589845,48600498,48606433,
3115	chr2	64438142	64438516		374	223	17	109.77	16.6	0.36	chr2:64438142-64438516	#N/A	+	LINC00309	NR_033837	2	-	64412212	64432618	64432619	64432618	6	64412212,64416150,64419489,64428361,64430126,64430423,	64412875,64416265,64419591,64428491,64430221,64432618,
3120	chr2	65206950	65207331		381	209	15	50.36	7.47	7.91	chr2:65206950-65207331	chr2:65206950-65207331	+	SLC1A4	NM_001193493	2	+	65215578	65250999	65237757	65248279	7	65215578,65228581,65231086,65237730,65245204,65245678,65248045,	65215753,65228623,65231148,65237896,65245398,65245812,65250999,
3143	chr2	71291062	71291501		439	227	18	83.89	14.23	0.77	chr2:71291062-71291501	chr2:71291062-71291501	+	NAGK	NM_017567	2	+	71295407	71305997	71295675	71305637	10	71295407,71297631,71297870,71298815,71299770,71300611,71302684,71303733,71304687,71305447,	71295841,71297715,71297968,71298956,71299880,71300723,71302771,71303830,71304765,71305997,
3151	chr2	74004198	74004645		447	186	124	131.21	6.02	0.29	chr2:74004198-74004645	chr2:74004198-74004645	+	C2orf78	NM_001080474	2	+	74011315	74044273	74011436	74044118	3	74011315,74040603,74042197,	74011532,74041352,74044273,
3152	chr2	74153106	74153554		448	213	30	144.53	17.43	0.33	chr2:74153106-74153554	chr2:74153106-74153554	+	DGUOK	NM_080916	2	+	74153952	74186087	74154037	74185862	7	74153952,74166036,74173845,74177711,74184251,74185272,74185836,	74154178,74166148,74174032,74177858,74184366,74185371,74186087,
3161	chr2	75800349	75800596		247	143	10	69.4	14.2	1.33	chr2:75800349-75800596	#N/A	+	FAM176A	NM_032181	2	-	75719443	75796847	75720361	75745265	4	75719443,75745181,75749490,75796601,	75720734,75745333,75749612,75796847,
3180	chr2	97301730	97302027		297	191	9	50.5	11.62	7.82	chr2:97301730-97302027	#N/A	+	FER1L5	NM_001113382	2	+	97308573	97370623	97308573	97370428	52	97308573,97312137,97312800,97313514,97315359,97315916,97317628,97319376,97326077,97327061,97327404,97327951,97329175,97334487,97334622,97334779,97335855,97338813,97350063,97351065,97351676,97351931,97353552,97354949,97355380,97356223,97356926,97357181,97357459,97357840,97359242,97359647,97360096,97361245,97361478,97361788,97363262,97363396,97363773,97364407,97364781,97365286,97365668,97366068,973…	97308657,97312189,97312891,97313622,97315413,97316025,97317756,97319438,97326107,97327176,97327527,97328003,97329243,97334530,97334740,97334873,97335983,97338990,97350187,97351165,97351853,97352086,97353683,97355112,97355494,97356319,97357089,97357348,97357699,97357917,97359423,97359808,97360200,97361397,97361640,97361813,97363312,97363497,97363892,97364568,97364872,97365456,97365816,97366207,973…
3189	chr2	99052193	99052547		354	148	31	78.22	9.29	0.9	chr2:99052193-99052547	chr2:99052193-99052547	+	INPP4A	NM_001566	2	+	99061320	99198283	99136511	99198218	26	99061320,99135426,99136408,99137149,99149839,99152191,99152591,99154325,99155353,99155990,99160339,99162431,99163048,99165417,99169248,99170733,99172015,99175925,99179927,99181102,99182102,99182491,99185033,99189277,99193451,99198038,	99061547,99135487,99136616,99137193,99149957,99152307,99152670,99154436,99155443,99156137,99160469,99162535,99163156,99165431,99169431,99170951,99172153,99175957,99180099,99181225,99182228,99182631,99185130,99189389,99193605,99198283,
3209	chr2	109237414	109237820		406	181	19	79.22	11.06	0.91	chr2:109237414-109237820	chr2:109237414-109237820	+	LIMS1	NM_001193484	2	+	109237701	109303701	109237810	109300454	10	109237701,109276060,109287236,109288780,109289335,109292333,109293061,109294434,109297150,109300340,	109237916,109276219,109287302,109288900,109289484,109292483,109293153,109294482,109297225,109303701,
3227	chr2	115214679	115215020		341	234	11	61.28	13.28	2.46	chr2:115214679-115215020	#N/A	+	DPP10	NM_001178036	2	+	115219179	116602325	116066904	116599920	27	115219179,115220971,116066814,116101392,116257085,116283473,116447262,116447415,116485391,116497314,116503661,116510749,116520147,116525872,116534783,116535362,116538449,116539927,116548656,116548862,116572368,116573250,116593732,116594082,116594249,116598325,116599786,	115219716,115221002,116066928,116101487,116257179,116283547,116447314,116447496,116485511,116497468,116503758,116510872,116520185,116525979,116534874,116535409,116538570,116539974,116548754,116548931,116572562,116573304,116593831,116594140,116594321,116598398,116602325,
3232	chr2	119975940	119976357		417	139	22	90.57	14.11	0.48	chr2:119975940-119976357	#N/A	+	STEAP3	NM_182915	2	+	119981383	120023226	119988588	120020913	6	119981383,119988195,120003064,120005254,120012259,120020632,	119981463,119988609,120003563,120005781,120012423,120023226,
3234	chr2	120513502	120513791		289	163	34	237.04	22.41	0.24	chr2:120513502-120513791	#N/A	+	PTPN4	NM_002830	2	+	120517206	120735036	120567429	120734645	27	120517206,120567412,120620111,120634898,120635039,120639361,120639672,120640078,120643370,120658293,120672754,120677644,120684173,120689999,120692375,120702656,120703916,120704093,120709548,120712732,120714419,120714591,120718382,120720191,120723072,120725412,120734559,	120517959,120567566,120620218,120634940,120635117,120639405,120639724,120640198,120643457,120658381,120672817,120677816,120684241,120690124,120692533,120702815,120703999,120704149,120709704,120712898,120714509,120714652,120718528,120720319,120723220,120725547,120735036,
3236	chr2	121230623	121230974		351	139	16	104.51	18.26	0.43	chr2:121230623-121230974	chr2:121230623-121230974	+	LOC84931	NR_027181	2	-	121221910	121223924	121223925	121223924	1	121221910,	121223924,
3240	chr2	122284553	122285057		504	187	39	323.81	56.8	0.14	chr2:122284553-122285057	#N/A	+	RNU4ATAC	NR_023343	2	+	122288455	122288584	122288585	122288584	1	122288455,	122288584,
3247	chr2	128184260	128184668		408	223	14	81.11	14.2	0.82	chr2:128184260-128184668	#N/A	+	MIR4783	NR_039944	2	-	128181112	128181193	128181194	128181193	1	128181112,	128181193,
3256	chr2	131669515	131669840		325	235	10	55.13	14.94	4.57	chr2:131669515-131669840	chr2:131669515-131669840	+	ARHGEF4	NM_032995	2	+	131674223	131804835	131688530	131803110	13	131674223,131674969,131688524,131704081,131785517,131796425,131797588,131797833,131798802,131799387,131801024,131801871,131802941,	131674633,131675070,131688829,131704207,131785656,131796604,131797764,131798012,131799034,131799516,131801155,131802114,131804835,
3278	chr2	145058061	145058374		313	95	9	51.05	10.65	7.32	chr2:145058061-145058374	#N/A	+	GTDC1	NM_001006636	2	-	144703580	145052059	144704618	144966347	12	144703580,144709548,144710339,144714761,144728219,144764748,144899448,144903138,144966169,144969081,144993242,145051931,	144704701,144709639,144710409,144714905,144728328,144765101,144899621,144903305,144966370,144969145,144993303,145052059,
3286	chr2	148779927	148780195		268	166	9	56.88	10.65	3.94	chr2:148779927-148780195	#N/A	+	ORC4	NM_181742	2	-	148687965	148779172	148693078	148733526	14	148687965,148695714,148695866,148696708,148701004,148705619,148709941,148712915,148715866,148716359,148730307,148731016,148733470,148779016,	148693266,148695781,148695961,148696816,148701090,148705792,148710092,148712963,148715951,148716434,148730397,148731092,148733543,148779172,
3336	chr2	165698823	165699077		254	166	9	56.37	13.28	4.08	chr2:165698823-165699077	chr2:165698823-165699077	+	COBLL1	NM_014900	2	-	165541257	165697927	165542455	165697705	14	165541257,165548730,165550778,165555914,165557031,165559613,165560953,165561461,165578584,165578934,165584478,165586423,165600196,165697665,	165542541,165548906,165552342,165556008,165557265,165559729,165561027,165561614,165578820,165579031,165584706,165586624,165600384,165697927,
3337	chr2	165703801	165704147		346	189	24	184.78	26.62	0.28	chr2:165703801-165704147	chr2:165703801-165704147	+	COBLL1	NM_014900	2	-	165541257	165697927	165542455	165697705	14	165541257,165548730,165550778,165555914,165557031,165559613,165560953,165561461,165578584,165578934,165584478,165586423,165600196,165697665,	165542541,165548906,165552342,165556008,165557265,165559729,165561027,165561614,165578820,165579031,165584706,165586624,165600384,165697927,
3338	chr2	165704312	165704626		314	108	10	50.93	8.87	7.39	chr2:165704312-165704626	chr2:165704312-165704626	+	COBLL1	NM_014900	2	-	165541257	165697927	165542455	165697705	14	165541257,165548730,165550778,165555914,165557031,165559613,165560953,165561461,165578584,165578934,165584478,165586423,165600196,165697665,	165542541,165548906,165552342,165556008,165557265,165559729,165561027,165561614,165578820,165579031,165584706,165586624,165600384,165697927,
3354	chr2	171032081	171032364		283	159	11	54.67	9.48	4.8	chr2:171032081-171032364	#N/A	+	MYO3B	NM_001083615	2	+	171034654	171511673	171034797	171509630	34	171034654,171055717,171056659,171070888,171071238,171073828,171092500,171191894,171225731,171238525,171239582,171240219,171242698,171243615,171248029,171248890,171256697,171257990,171259357,171260756,171262054,171264224,171300476,171319877,171323015,171355101,171356155,171371430,171375947,171399415,171400401,171508137,171508617,171509492,	171034798,171055900,171056793,171070992,171071337,171073904,171092645,171191959,171225886,171238621,171239698,171240323,171242781,171243817,171248127,171249004,171256823,171258200,171259504,171260909,171262142,171264353,171300555,171319954,171323220,171355212,171356317,171371531,171376049,171399475,171400497,171508243,171508663,171511673,
3358	chr2	172289799	172290094		295	147	20	102.74	13.28	0.45	chr2:172289799-172290094	chr2:172289799-172290094	+	DCAF17	NM_025000	2	+	172290760	172341561	172291087	172337623	14	172290760,172291592,172300032,172305190,172306388,172309633,172314480,172314881,172325397,172330375,172333369,172334496,172336547,172337483,	172291212,172291695,172300122,172305326,172306466,172309722,172314584,172314986,172325539,172330484,172333459,172334579,172336702,172341561,
3377	chr2	176971293	176971607		314	143	9	50.93	10.65	7.39	chr2:176971293-176971607	chr2:176971293-176971607	+	HOXD11	NM_021192	2	+	176972083	176974315	176972083	176973869	2	176972083,176973634,	176972863,176974315,
3407	chr2	190450118	190450385		267	153	21	185.45	33.72	0.28	chr2:190450118-190450385	#N/A	+	SLC40A1	NM_014585	2	-	190425315	190445536	190426603	190445185	8	190425315,190428309,190430079,190436440,190437571,190439886,190444538,190445143,	190426916,190428950,190430324,190436566,190437686,190440045,190444605,190445536,
3438	chr2	202312782	202313154		372	108	19	129.73	24.89	0.29	chr2:202312782-202313154	#N/A	+	STRADB	NM_001206864	2	+	202316391	202345573	202319563	202344750	12	202316391,202319468,202323506,202334675,202337677,202339369,202340341,202342341,202342809,202343079,202344211,202344730,	202316660,202319574,202323586,202334774,202337798,202339477,202340464,202342512,202342913,202343323,202344253,202345573,
3447	chr2	206543455	206543960		505	243	21	69.25	10.79	1.35	chr2:206543455-206543960	chr2:206543455-206543960	+	NRP2	NM_201264	2	+	206547223	206608421	206548014	206608302	9	206547223,206562267,206580916,206587201,206588508,206590636,206592614,206605242,206607926,	206548086,206562444,206581097,206587431,206588663,206590805,206592769,206605386,206608421,
3462	chr2	210286915	210287292		377	222	12	64.84	14.94	1.72	chr2:210286915-210287292	chr2:210286915-210287292	+	MAP2	NM_001039538	2	+	210288770	210598833	210517894	210595120	15	210288770,210372315,210444759,210489776,210517865,210543295,210545473,210565000,210569173,210570303,210574637,210588318,210590432,210594573,210594905,	210288999,210372364,210444823,210489852,210518155,210543408,210545550,210565061,210569343,210570450,210574977,210588410,210590513,210594685,210598833,
3472	chr2	214139890	214140320		430	223	23	157.57	19.92	0.32	chr2:214139890-214140320	#N/A	+	SPAG16	NM_001025436	2	+	214149115	214182701	214149207	214182095	5	214149115,214160787,214161985,214174782,214181942,	214149342,214160833,214162080,214174900,214182701,
3483	chr2	218990447	218990956		509	250	21	68.68	10.79	1.47	chr2:218990447-218990956	chr2:218990447-218990956	+	CXCR2	NM_001557	2	+	218990735	219001975	218999524	219000606	3	218990735,218994036,218999499,	218991075,218994087,219001975,
3484	chr2	219162840	219163286		446	194	18	59.4	9.13	2.9	chr2:219162840-219163286	chr2:219162840-219163286	+	TMBIM1	NM_022152	2	-	219138916	219157279	219140197	219146863	12	219138916,219140748,219141726,219142088,219142355,219142657,219143237,219143760,219144011,219144748,219146662,219157188,	219140343,219140801,219141821,219142175,219142392,219142696,219143287,219143813,219144075,219144848,219146903,219157279,
3522	chr2	234599896	234600512		616	293	85	740.99	71.13	0	chr2:234599896-234600512	chr2:234599896-234600512	+	UGT1A6	NM_205862	2	+	234600320	234681944	234602451	234681204	6	234600320,234602444,234675679,234676494,234676865,234680907,	234600465,234602510,234675810,234676581,234677084,234681944,
3557	chr20	1481080	1481392		312	208	21	171.53	24.85	0.25	chr20:1481080-1481392	chr20:1481080-1481392	+	SIRPB2	NM_001134836	20	-	1455235	1472232	1456811	1472004	5	1455235,1457982,1458910,1460638,1471920,	1456980,1458047,1459251,1460709,1472232,
3571	chr20	4695470	4695884		414	141	14	71.78	14.2	1.13	chr20:4695470-4695884	#N/A	+	PRND	NM_012409	20	+	4702555	4709105	4705197	4705727	2	4702555,4705186,	4702614,4709105,
3586	chr20	9042784	9043085		301	107	9	50.01	9.96	8.45	chr20:9042784-9043085	#N/A	+	PLCB4	NM_001172646	20	+	9049700	9461461	9288461	9459635	38	9049700,9198036,9288446,9317772,9318654,9319540,9343542,9346107,9351860,9352949,9353693,9360700,9364847,9368109,9370525,9371177,9374234,9376169,9382136,9385959,9388563,9389279,9389703,9391683,9400453,9401943,9404394,9416206,9417648,9424627,9424824,9433993,9438060,9440281,9449217,9453436,9453925,9459567,	9049852,9198098,9288544,9317852,9318713,9319683,9343621,9346160,9351941,9353049,9353750,9360808,9365057,9368202,9370604,9371261,9374324,9376264,9382236,9385994,9388704,9389363,9389827,9391734,9400555,9402107,9404598,9416294,9417798,9424676,9424889,9434108,9438135,9440456,9449318,9453493,9454011,9461461,
3627	chr20	19865262	19865695		433	294	29	140.28	17.43	0.31	chr20:19865262-19865695	chr20:19865262-19865695	+	RIN2	NM_001242581	20	+	19867164	19983102	19867313	19981579	12	19867164,19870209,19915742,19937258,19941343,19945595,19951481,19955297,19970649,19972811,19977322,19981256,	19867423,19870301,19915842,19937450,19941454,19945667,19951572,19956430,19970954,19972942,19977485,19983102,
3641	chr20	23119992	23120562		570	335	69	127.3	8.71	0.28	chr20:23119992-23120562	chr20:23119992-23120562	+	LOC200261	NR_034149	20	-	23105704	23113272	23113273	23113272	4	23105704,23109265,23109601,23113135,	23107174,23109365,23109801,23113272,
3645	chr20	24980528	24980861		333	120	10	56.88	10.65	3.93	chr20:24980528-24980861	#N/A	+	C20orf3	NM_020531	20	-	24943579	24973424	24944448	24973323	9	24943579,24949527,24950161,24950832,24952095,24954280,24959402,24964538,24973229,	24944657,24949719,24950295,24951006,24952211,24954372,24959517,24964654,24973424,
3656	chr20	31991991	31992402		411	194	23	118.51	12.45	0.26	chr20:31991991-31992402	chr20:31991991-31992402	+	CDK5RAP1	NM_016082	20	-	31946644	31989336	31946848	31984599	14	31946644,31948156,31954664,31958304,31960447,31961920,31967266,31973455,31975128,31979947,31981837,31982818,31984566,31989233,	31946928,31948296,31954813,31958434,31960502,31962017,31967496,31973575,31975338,31980047,31981871,31982921,31984741,31989336,
3657	chr20	32146998	32147355		357	143	10	51.34	13.28	6.88	chr20:32146998-32147355	#N/A	+	CBFA2T2	NM_005093	20	+	32150170	32237836	32162006	32232451	12	32150170,32161779,32194761,32198899,32207322,32210920,32212569,32216155,32217524,32224445,32228146,32232152,	32150479,32162066,32194904,32199140,32207411,32211101,32212822,32216240,32217719,32224513,32228336,32237836,
3661	chr20	32902341	32902619		278	173	14	60.45	9.96	2.64	chr20:32902341-32902619	chr20:32902341-32902619	+	AHCY	NM_001161766	20	-	32868070	32899607	32868839	32883334	10	32868070,32873245,32878137,32878356,32878536,32879224,32880163,32881886,32883200,32899277,	32868970,32873439,32878254,32878443,32878743,32879336,32880312,32881961,32883390,32899607,
3664	chr20	34038981	34039490		509	307	130	608.48	20.15	0	chr20:34038981-34039490	chr20:34038981-34039490	+	CEP250	NM_007186	20	+	34043222	34099802	34050192	34099454	35	34043222,34046124,34047802,34050089,34051399,34053567,34053863,34054790,34055128,34057714,34059874,34060497,34061198,34061694,34063326,34064273,34065695,34067055,34067470,34067800,34078462,34079037,34081255,34082350,34084405,34085547,34086423,34087877,34089671,34090217,34095566,34095863,34096771,34097826,34099191,	34043571,34046194,34047924,34050377,34051455,34053649,34054028,34054896,34055379,34057810,34059975,34060655,34061376,34061876,34063470,34064419,34065925,34067248,34067597,34067969,34078629,34079171,34081398,34082483,34084543,34085895,34086544,34087997,34089792,34092832,34095679,34096018,34096872,34097882,34099802,
3665	chr20	34334919	34335210		291	103	28	256.34	36.51	0.18	chr20:34334919-34335210	chr20:34334919-34335210	+	RBM39	NM_001242599	20	-	34291530	34330257	34292402	34328795	16	34291530,34292589,34293146,34295041,34297145,34300940,34302106,34304661,34309661,34312491,34312959,34317233,34319862,34326889,34328745,34329862,	34292502,34292667,34293251,34295122,34297195,34301017,34302310,34304726,34309798,34312643,34313076,34317286,34320056,34326938,34328808,34330257,
3666	chr20	35275032	35275553		521	244	36	205.34	25.93	0.25	chr20:35275032-35275553	chr20:35275032-35275553	+	SLA2	NM_032214	20	-	35240923	35274618	35242268	35269737	8	35240923,35242707,35243627,35260997,35261945,35262892,35269647,35274239,	35242388,35242839,35243776,35261100,35262031,35262991,35269780,35274618,
3676	chr20	39762393	39762984		591	337	39	287.29	38.17	0.22	chr20:39762393-39762984	chr20:39762393-39762984	+	PLCG1	NM_002660	20	+	39766160	39804356	39766281	39803148	32	39766160,39788245,39788509,39788745,39791091,39791281,39791597,39791842,39792017,39792354,39792560,39792720,39793572,39793884,39794089,39794278,39794833,39795115,39795318,39796491,39797406,39797718,39798096,39798751,39800832,39801060,39801368,39802059,39802291,39802562,39802763,39803106,	39766497,39788397,39788602,39788792,39791175,39791364,39791631,39791914,39792118,39792472,39792645,39792840,39793740,39794006,39794190,39794465,39795033,39795234,39795498,39796568,39797509,39797814,39798165,39798908,39800928,39801284,39801516,39802173,39802452,39802650,39802950,39804356,
3705	chr20	56887741	56888306		565	277	45	170.14	16.6	0.25	chr20:56887741-56888306	chr20:56887741-56888306	+	PPP4R1L	NR_003505	20	-	56807832	56884494	56884495	56884494	17	56807832,56810332,56811209,56813266,56814296,56814715,56815570,56818567,56820838,56822377,56823170,56825942,56826812,56847824,56861369,56884281,56884474,	56807977,56810429,56811329,56813366,56814457,56814900,56815665,56818760,56821307,56822561,56823328,56826007,56826919,56847930,56861501,56884325,56884494,
3710	chr20	60724793	60725451		658	314	50	273.57	26.74	0.2	chr20:60724793-60725451	chr20:60724793-60725451	+	PSMA7	NM_002792	20	-	60711790	60718473	60711912	60718358	7	60711790,60712419,60713226,60714130,60714836,60715873,60718263,	60712004,60712481,60713345,60714252,60714960,60715999,60718473,
3715	chr20	61887343	61887867		524	230	22	135.84	21.3	0.3	chr20:61887343-61887867	chr20:61887343-61887867	+	NKAIN4	NM_152864	20	-	61872135	61885891	61872848	61885801	7	61872135,61873890,61875375,61878929,61880166,61881286,61885748,	61872857,61873974,61875435,61879126,61880246,61881423,61885891,
3775	chr21	40558654	40558913		259	152	11	65.45	11.06	1.6	chr21:40558654-40558913	#N/A	+	PSMG1	NM_003720	21	-	40547383	40555439	40547515	40555310	7	40547383,40549360,40550374,40551849,40552210,40553697,40555177,	40547589,40549496,40550572,40551911,40552361,40553803,40555439,
3776	chr21	40686502	40686894		392	254	20	141.06	24.85	0.32	chr21:40686502-40686894	chr21:40686502-40686894	+	BRWD1	NM_001007246	21	-	40668362	40685711	40670343	40685416	5	40668362,40684766,40684997,40685166,40685368,	40670507,40684825,40685026,40685224,40685711,
3783	chr21	43098370	43098847		477	236	23	55.09	7.74	4.57	chr21:43098370-43098847	chr21:43098370-43098847	+	LINC00111	NR_024367	21	+	43099461	43117495	43117496	43117495	3	43099461,43108482,43117397,	43099669,43108627,43117495,
3786	chr21	43351026	43351410		384	143	22	163.89	23.07	0.28	chr21:43351026-43351410	chr21:43351026-43351410	+	C2CD2	NM_199050	21	-	43305218	43346798	43309232	43342106	13	43305218,43319161,43321730,43325832,43327100,43327768,43329567,43332440,43334706,43338213,43338964,43342080,43346680,	43309452,43319470,43321857,43325945,43327274,43327892,43329631,43332548,43334829,43338335,43339068,43342193,43346798,
3794	chr21	46017743	46018126		383	281	20	82.93	11.62	0.79	chr21:46017743-46018126	#N/A	+	KRTAP10-7	NM_198689	21	+	46020496	46022090	46020521	46021648	2	46020496,46020670,	46020654,46022090,
3796	chr21	46432604	46432912		308	159	11	68.92	12.42	1.46	chr21:46432604-46432912	chr21:46432604-46432912	+	LINC00162	NR_024089	21	-	46419126	46424641	46424642	46424641	2	46419126,46424358,	46419570,46424641,
3803	chr22	18553597	18554066		469	207	19	116.94	19.52	0.26	chr22:18553597-18554066	chr22:18553597-18554066	+	PEX26	NM_017929	22	+	18560685	18573796	18561142	18570840	6	18560685,18561061,18562639,18566202,18567877,18570737,	18560812,18561371,18562779,18566497,18568023,18573796,
3812	chr22	24974581	24975067		486	270	21	127.22	19.92	0.28	chr22:24974581-24975067	chr22:24974581-24975067	+	GGT1	NM_013430	22	+	24979717	25024971	25007048	25024805	16	24979717,25003920,25005931,25006216,25007041,25010742,25011007,25016294,25016879,25019073,25019746,25023398,25023818,25024047,25024241,25024659,	24979775,25003989,25005999,25006497,25007211,25010872,25011093,25016486,25017036,25019222,25019882,25023585,25023945,25024159,25024354,25024971,
3818	chr22	26889492	26890129		637	284	81	90.06	7.54	0.47	chr22:26889492-26890129	chr22:26889492-26890129	+	HPS4	NM_022081	22	-	26847445	26879819	26849198	26877727	14	26847445,26853824,26854410,26859882,26861420,26862191,26864516,26866684,26868267,26868797,26872958,26875230,26877687,26879639,	26849369,26853932,26854542,26860791,26861516,26862227,26864588,26866778,26868383,26868904,26873101,26875320,26878205,26879819,
3820	chr22	26960156	26960467		311	188	10	59.7	14.2	2.79	chr22:26960156-26960467	chr22:26960156-26960467	+	MIR548J	NR_031615	22	-	26951177	26951288	26951289	26951288	1	26951177,	26951288,
3821	chr22	26964044	26964578		534	199	67	285.34	19.5	0.22	chr22:26964044-26964578	chr22:26964044-26964578	+	TPST2	NM_001008566	22	-	26921713	26961369	26924186	26937595	7	26921713,26924179,26928660,26932253,26936754,26940569,26961189,	26922232,26924227,26928710,26932451,26937683,26940640,26961369,
3822	chr22	26988251	26988581		330	169	15	70.64	10.37	1.21	chr22:26988251-26988581	chr22:26988251-26988581	+	TPST2	NM_003595	22	-	26921713	26986088	26924186	26937595	7	26921713,26924179,26928660,26932253,26936754,26940569,26986016,	26922232,26924227,26928710,26932451,26937683,26940640,26986088,
3827	chr22	28326224	28326766		542	330	88	204.33	10.14	0.25	chr22:28326224-28326766	chr22:28326224-28326766	+	MIR3199-1	NR_036169	22	-	28316512	28316599	28316600	28316599	1	28316512,	28316599,
3844	chr22	32446702	32446900		198	100	10	50.55	8.3	7.81	chr22:32446702-32446900	chr22:32446702-32446900	+	SLC5A1	NM_001256314	22	+	32455156	32509010	32464491	32506199	14	32455156,32462921,32463953,32464482,32477852,32479060,32480425,32480886,32482206,32487598,32495169,32498008,32500772,32505976,	32455330,32463025,32464012,32464586,32477957,32479140,32480645,32481021,32482313,32487748,32495337,32498223,32500877,32509010,
3859	chr22	36792064	36792426		362	199	12	66.81	14.94	1.5	chr22:36792064-36792426	chr22:36792064-36792426	+	MYH9	NM_002473	22	-	36677322	36784062	36678713	36745280	41	36677322,36680138,36680448,36681166,36681703,36681910,36682763,36684297,36684772,36685130,36688031,36689374,36689804,36690137,36690977,36691550,36692888,36694964,36696172,36696896,36697579,36698613,36700040,36701078,36701975,36702459,36705326,36708093,36710189,36712561,36714251,36715584,36716264,36716842,36717802,36718473,36722612,36723505,36737414,36744948,36783851,	36678830,36680310,36680556,36681374,36681826,36681998,36682891,36684458,36684984,36685342,36688279,36689526,36689908,36690343,36691121,36691762,36693059,36695087,36696309,36697102,36697710,36698721,36700200,36701147,36702096,36702652,36705440,36708266,36710362,36712713,36714369,36715679,36716407,36716940,36717865,36718565,36722705,36723532,36737570,36745299,36784062,
3861	chr22	36926262	36926624		362	146	22	163.15	28.21	0.28	chr22:36926262-36926624	chr22:36926262-36926624	+	EIF3D	NM_003753	22	-	36906896	36925276	36907033	36922167	15	36906896,36907549,36908506,36912524,36912751,36913347,36914809,36915451,36916622,36919255,36919941,36920642,36921710,36922045,36925122,	36907046,36907832,36908648,36912653,36912836,36913477,36914956,36915583,36916734,36919327,36920026,36920778,36921755,36922177,36925276,
3862	chr22	37255939	37256296		357	203	17	100.38	16.6	0.47	chr22:37255939-37256296	#N/A	+	NCF4	NM_013416	22	+	37257029	37274058	37257213	37272113	9	37257029,37260086,37260960,37263433,37266456,37267693,37268368,37271694,37273669,	37257244,37260170,37261113,37263503,37266583,37267750,37268466,37272135,37274058,
3870	chr22	38714386	38714623		237	107	13	98.28	18.26	0.49	chr22:38714386-38714623	chr22:38714386-38714623	+	CSNK1E	NM_001894	22	-	38686696	38714088	38689292	38710161	11	38686696,38689260,38690114,38690347,38694790,38695899,38696728,38698865,38699142,38710086,38713990,	38687943,38689324,38690253,38690539,38694938,38696069,38696956,38699013,38699252,38710173,38714088,
3880	chr22	41072669	41073007		338	107	31	186.71	18.26	0.28	chr22:41072669-41073007	chr22:41072669-41073007	+	MCHR1	NM_005297	22	+	41075181	41078817	41075449	41077931	2	41075181,41076952,	41075737,41078817,
3893	chr22	43800553	43801127		574	278	36	259.24	34.85	0.18	chr22:43800553-43801127	chr22:43800553-43801127	+	MPPED1	NM_001044370	22	+	43808019	43902799	43820991	43901495	7	43808019,43820913,43830953,43870615,43894114,43898523,43901377,	43808163,43821214,43831134,43870840,43894229,43898636,43902799,
3897	chr22	45642869	45643160		291	191	10	59.67	14.94	2.82	chr22:45642869-45643160	chr22:45642869-45643160	+	KIAA0930	NM_001009880	22	-	45588122	45636649	45593056	45636583	10	45588122,45593670,45595753,45598870,45599725,45601097,45601510,45601673,45607836,45636520,	45593096,45593828,45595915,45599064,45599865,45601198,45601587,45601792,45607987,45636649,
3900	chr22	46543747	46544220		473	225	19	111.16	18.26	0.37	chr22:46543747-46544220	chr22:46543747-46544220	+	PPARA	NM_005036	22	+	46546498	46639652	46594280	46631276	9	46546498,46547790,46572649,46594238,46611069,46614159,46615708,46627688,46631029,	46546554,46547872,46572732,46594487,46611229,46614297,46615910,46628135,46639652,
[truncated: 2,032 more rows]

## Sheet: tss_50k
#seq_id	chromosome	start	end	chromosome locations	length	summit	tags	-10log10(pvalue)	fold_enrichment	FDR(%)	overlaps with peaks from P63_HFK cells	strand	annotation	GenBank Accession number
[truncated: 2,487 more rows]
