# Supplementary material for: p63 Attenuates Epithelial to Mesenchymal Potential in an Experimental Prostate Cell Model
Source: PLoS One. 2013 May 1;8(5):e62547. doi: 10.1371/journal.pone.0062547 (PMC3641034; doi:10.1371/journal.pone.0062547)
Supplement: Table S4 — Genes belonging to the GO term cytoskeletal protein binding (GO:0008092) found to be significantly enriched in p63 binding targets with 82 genes related to the cytoskeletal protein binding containing p63 binding sites. (XLSX) [file pone.0062547.s008.xlsx]

## Sheet: TABLE S4
Table S4: 82 P63 targets related to cytoskeletal protein binding
GENBANK_ACCESSION	GENE NAME	Related Genes	Species
NM_006421	ADP-ribosylation factor guanine nucleotide-exchange factor 1(brefeldin A-inhibited)	RG	Homo sapiens
NM_005721	ARP3 actin-related protein 3 homolog (yeast)	RG	Homo sapiens
NM_025045	BAI1-associated protein 2-like 2	RG	Homo sapiens
NM_006366	CAP, adenylate cyclase-associated protein, 2 (yeast)	RG	Homo sapiens
NM_198240	CAP-GLY domain containing linker protein 1	RG	Homo sapiens
NM_018249	CDK5 regulatory subunit associated protein 2	RG	Homo sapiens
NM_018027	FERM domain containing 4A	RG	Homo sapiens
NM_153048	FYN oncogene related to SRC, FGR, YES	RG	Homo sapiens
NM_001160045	GLI family zinc finger 1	RG	Homo sapiens
NM_001113546	LIM domain and actin binding 1	RG	Homo sapiens
NM_031417	MAP/microtubule affinity-regulating kinase 4	RG	Homo sapiens
NM_001004720	NCK adaptor protein 2	RG	Homo sapiens
NM_001114107	PDZ and LIM domain 3	RG	Homo sapiens
NM_016321	Rh family, C glycoprotein	RG	Homo sapiens
NM_001497	UDP-Gal:betaGlcNAc beta 1,4- galactosyltransferase, polypeptide 1	RG	Homo sapiens
NM_006990	WAS protein family, member 2	RG	Homo sapiens
NM_002313	actin binding LIM protein 1	RG	Homo sapiens
NM_001130088	actin binding LIM protein family, member 2	RG	Homo sapiens
NM_000035	aldolase B, fructose-bisphosphate	RG	Homo sapiens
NM_018685	anillin, actin binding protein	RG	Homo sapiens
NM_020477	ankyrin 1, erythrocytic	RG	Homo sapiens
NR_003573	annexin A2 pseudogene 2	RG	Homo sapiens
NM_004039	annexin A2 pseudogene 3; annexin A2; annexin A2 pseudogene 1	RG	Homo sapiens
NM_007300	breast cancer 1, early onset	RG	Homo sapiens
NM_033140	caldesmon 1	RG	Homo sapiens
NM_001748	calpain 2, (m/II) large subunit	RG	Homo sapiens
NM_025114	centrosomal protein 290kDa	RG	Homo sapiens
NM_052820	coronin, actin binding protein, 2A	RG	Homo sapiens
NM_015282	cytoplasmic linker associated protein 1	RG	Homo sapiens
NM_015097	cytoplasmic linker associated protein 2	RG	Homo sapiens
NM_030932	diaphanous homolog 3 (Drosophila)	RG	Homo sapiens
NM_004087	discs, large homolog 1 (Drosophila)	RG	Homo sapiens
NM_001723	dystonin	RG	Homo sapiens
NM_004009, NM_004019	dystrophin	RG	Homo sapiens
NM_001114137	erythrocyte membrane protein band 4.9 (dematin)	RG	Homo sapiens
NM_031475	espin	RG	Homo sapiens
NM_002027	farnesyltransferase, CAAX box, alpha	RG	Homo sapiens
NM_022549	fasciculation and elongation protein zeta 1 (zygin I)	RG	Homo sapiens
NM_001103184	formin 1	RG	Homo sapiens
NM_002143	hippocalcin	RG	Homo sapiens
NM_001111077	hypothetical protein LOC100129652; ezrin	RG	Homo sapiens
NM_002230	junction plakoglobin	RG	Homo sapiens
NM_031217	kinesin family member 18A	RG	Homo sapiens
NM_004521	kinesin family member 5B	RG	Homo sapiens
NM_138383	metastasis suppressor 1-like	RG	Homo sapiens
NM_012325	microtubule-associated protein, RP/EB family, member 1	RG	Homo sapiens
NM_015133	mitogen-activated protein kinase 8 interacting protein 3	RG	Homo sapiens
NM_015194	myosin ID	RG	Homo sapiens
NM_001083615	myosin IIIB	RG	Homo sapiens
NM_000259	myosin VA (heavy chain 12, myoxin)	RG	Homo sapiens
NM_018728	myosin VC	RG	Homo sapiens
NM_032608	myosin XVIIIB	RG	Homo sapiens
NM_053031	myosin light chain kinase	RG	Homo sapiens
NM_201274	myosin phosphatase Rho interacting protein; similar to Myosin phosphatase Rho-interacting protein (Rho-interacting protein 3) (M-RIP) (RIP3) (p116Rip)	RG	Homo sapiens
NM_002473	myosin, heavy chain 9, non-muscle	RG	Homo sapiens
NM_145043	nei like 2 (E. coli)	RG	Homo sapiens
NM_000603	nitric oxide synthase 3 (endothelial cell)	RG	Homo sapiens
NM_001018137, NM_001018136	non-metastatic cells 1, protein (NM23A) expressed in; NME1-NME2 readthrough transcript; non-metastatic cells 2, protein (NM23B) expressed in	RG	Homo sapiens
NM_001166110, NM_016081	palladin, cytoskeletal associated protein	RG	Homo sapiens
NM_025157	paxillin	RG	Homo sapiens
NM_001100165	phosphatase and actin regulator 2	RG	Homo sapiens
NM_001005290	proline/serine-rich coiled-coil 1	RG	Homo sapiens
NM_001145372, NM_001145368	protein tyrosine phosphatase, non-receptor type 3	RG	Homo sapiens
NM_002830	protein tyrosine phosphatase, non-receptor type 4 (megakaryocyte)	RG	Homo sapiens
NM_020859	shroom family member 3	RG	Homo sapiens
NM_001145673	sorbin and SH3 domain containing 2	RG	Homo sapiens
NM_006946	spectrin, beta, non-erythrocytic 2	RG	Homo sapiens
NM_001134374	spermatogenesis and centriole associated 1	RG	Homo sapiens
NM_203399	stathmin 1	RG	Homo sapiens
NM_021738	supervillin	RG	Homo sapiens
NM_001109974	synaptopodin	RG	Homo sapiens
NM_001006946	syndecan 1	RG	Homo sapiens
NM_032865	tensin 4	RG	Homo sapiens
NM_021103	thymosin beta 10	RG	Homo sapiens
NM_017672	transient receptor potential cation channel, subfamily M, member 7	RG	Homo sapiens
NM_012210	tripartite motif-containing 32	RG	Homo sapiens
NM_000366	tropomyosin 1 (alpha)	RG	Homo sapiens
NM_003280	troponin C type 1 (slow)	RG	Homo sapiens
NM_003281	troponin I type 1 (skeletal, slow)	RG	Homo sapiens
NM_000364	troponin T type 2 (cardiac)	RG	Homo sapiens
NM_002822	twinfilin, actin-binding protein, homolog 1 (Drosophila)	RG	Homo sapiens
NM_014000	vinculin	RG	Homo sapiens
