# Supplementary material for: p63 Attenuates Epithelial to Mesenchymal Potential in an Experimental Prostate Cell Model
Source: PLoS One. 2013 May 1;8(5):e62547. doi: 10.1371/journal.pone.0062547 (PMC3641034; doi:10.1371/journal.pone.0062547)
Supplement: Table S5 — Genes associated with p63 binding sites that are related to regulation of cell motion (GO:0051270). (XLSX) [file pone.0062547.s009.xlsx]

## Sheet: TABLE S5
Table S5: 39 p63 targeted genes related to regulation of cell motion
GENBANK_ACCESSION	GENE NAME	Related Genes	Species
NM_001110	ADAM metallopeptidase domain 10	RG	Homo sapiens
NM_022481	ArfGAP with RhoGAP domain, ankyrin repeat and PH domain 3	RG	Homo sapiens
NM_024814	Cas-Br-M (murine) ecotropic retroviral transforming sequence-like 1	RG	Homo sapiens
NM_002039	GRB2-associated binding protein 1	RG	Homo sapiens
NM_181333	Rho GTPase activating protein 8; proline rich 5 (renal); PRR5-ARHGAP8 fusion	RG	Homo sapiens
NM_001145104	SMAD family member 3	RG	Homo sapiens
NM_001497	UDP-Gal:betaGlcNAc beta 1,4- galactosyltransferase, polypeptide 1	RG	Homo sapiens
NM_019045	WD repeat domain 44	RG	Homo sapiens
NM_152924	abhydrolase domain containing 2	RG	Homo sapiens
NM_006368	cAMP responsive element binding protein 3	RG	Homo sapiens
NM_004273	carbohydrate (chondroitin 6) sulfotransferase 3	RG	Homo sapiens
NM_005242	coagulation factor II (thrombin) receptor-like 1	RG	Homo sapiens
NM_001993	coagulation factor III (thromboplastin, tissue factor)	RG	Homo sapiens
NM_172210	colony stimulating factor 1 (macrophage)	RG	Homo sapiens
NM_006094	deleted in liver cancer 1	RG	Homo sapiens
NM_000798	dopamine receptor D5	RG	Homo sapiens
NM_001130863	ectonucleotide pyrophosphatase/phosphodiesterase 2	RG	Homo sapiens
NM_006572	guanine nucleotide binding protein (G protein), alpha 13	RG	Homo sapiens
NM_001945	heparin-binding EGF-like growth factor	RG	Homo sapiens
NM_015401	histone deacetylase 7	RG	Homo sapiens
NM_003749	insulin receptor substrate 2	RG	Homo sapiens
NM_000599	insulin-like growth factor binding protein 5	RG	Homo sapiens
NM_002203	integrin, alpha 2 (CD49B, alpha 2 subunit of VLA-2 receptor)	RG	Homo sapiens
NM_198086	jub, ajuba homolog (Xenopus laevis)	RG	Homo sapiens
NM_002253	kinase insert domain receptor (a type III receptor tyrosine kinase)	RG	Homo sapiens
NM_002291	laminin, beta 1	RG	Homo sapiens
NM_001127612	paired box 6	RG	Homo sapiens
NM_000314	phosphatase and tensin homolog; phosphatase and tensin homolog pseudogene 1	RG	Homo sapiens
NM_003463	protein tyrosine phosphatase type IVA, member 1	RG	Homo sapiens
NM_018890	ras-related C3 botulinum toxin substrate 1 (rho family, small GTP binding protein Rac1)	RG	Homo sapiens
NM_020532	reticulon 4	RG	Homo sapiens
NM_006080	sema domain, immunoglobulin domain (Ig), short basic domain, secreted, (semaphorin) 3A	RG	Homo sapiens
NM_000193	sonic hedgehog homolog (Drosophila)	RG	Homo sapiens
NM_001130916	transforming growth factor, beta receptor 1	RG	Homo sapiens
NM_000366	tropomyosin 1 (alpha)	RG	Homo sapiens
NM_001042599	v-erb-a erythroblastic leukemia viral oncogene homolog 4 (avian)	RG	Homo sapiens
NM_005238	v-ets erythroblastosis virus E26 oncogene homolog 1 (avian)	RG	Homo sapiens
NM_001025369	vascular endothelial growth factor A	RG	Homo sapiens
NM_014000	vinculin	RG	Homo sapiens
