# Supplementary material for: p63 Attenuates Epithelial to Mesenchymal Potential in an Experimental Prostate Cell Model
Source: PLoS One. 2013 May 1;8(5):e62547. doi: 10.1371/journal.pone.0062547 (PMC3641034; doi:10.1371/journal.pone.0062547)
Supplement: Table S6 — 366 genes that were differentially expressed (>2 fold between EP156T and EPT1) and had significant p63 peaks in EP156T found by ChIP-seq analysis, were compared to differentially expressed genes (>2-fold) between EPT1ΔNp63α and EPT1mock cells (Table S6). Genes that were in both groups were analysed by functional annotation by DAVID (http://david.abcc.ncifcrf.gov/). (XLS) [file pone.0062547.s010.xls]

## Sheet: EPT1DNp63AvsEPT1mock>2FC
TABLE S6
2fold_Change_7samples	Systematic	Overlap: EP156T to EPT1 (EMT) gene expression with loss of p63
p63.EP156T ChiP.seq data. 366 IDs and genes	with p63 peaks	connected to EP156T.p63.ChiP.seq data (Negative FC suppressed genes)	Gene expression of the 366 overlap genes
Ids	P63 peaks	Fold change between EP156T and EPT1	FDR< ( 5%)	FC>2.0 EPT1DNp63A relative to EPT1_70 (19.1%)
A_23_P113793	ZBED2	-236.504	0.114	3.202
A_23_P207850	TNS4	-36.27	0.419	2.876
A_23_P29551	TMEM40	-90.629	0.39	2.467
A_32_P157945	DSP	-48.097	0.176	2.307
A_23_P72096	IL1A	-53.54	0.0	15.054
A_23_P63254	SFN	-26.485	0.0	5.531
A_23_P76901	PLEKHG3	-2.706	0.0	4.441
A_23_P147326	SERINC2	-10.49	0.0	7.508
A_23_P147331	SERINC2	-10.49	0.204	8.52
A_23_P49499	ST6GALNAC2	-14.52	0.205	2.362
A_23_P253221	ARHGEF4	-3.062	0.14	2.784
A_23_P2745	GJB6	-15.274	0.417	2.068
A_23_P139704	DUSP6	-11.28	0.0	4.726
A_24_P182461	IGSF3	-3.582	0.0	3.955
A_23_P24903	P2RY2	-8.161	0.293	3.307
A_23_P42168	MDFI	-8.913	0.0	6.622
A_23_P126782	F3	-5.027	0.267	3.113
A_24_P289178	C16orf74	-10.635	0.0	6.266
A_23_P121120	GPR87	-9.725	0.219	5.573
A_23_P16944	SDC1	-2.371	0.0	8.508
A_23_P160968	LAMC2	-5.384	0.0	3.588
A_24_P379413	IL6R	-7.996	0.202	4.312
A_24_P140608	HBEGF	-7.311	0.1	3.127
A_23_P170233	CSTA	-9.491	0.0	5.549
A_24_P193295	RAB15	-5.836	0.455	2.157
A_24_P686965	SH2D5	-5.315	0.16	3.999
A_23_P81507	FAT2	-7.649	0.532	2.109
A_23_P259071	AREG	-3.562	0.0	2.357
A_24_P50890	PVRL1	-5.432	0.273	2.218
A_23_P35456	SH3PXD2A	-7.553	0.0	4.461
A_23_P201636	LAMC2	-5.384	0.0	3.588
A_23_P377291	TGFA	-7.108	0.158	3.169
A_23_P374082	ADAM19	-5.563	0.0	3.227
A_23_P202881	FEZ1	-3.955	0.0	63.857
A_23_P123848	DAB2IP	-5.854	0.0	3.741
A_23_P213944	HBEGF	-7.311	0.261	2.693
A_24_P97129	SDC1	-2.371	3.484	2.811
A_23_P210176	ITGA6	-4.65	0.0	4.623
A_23_P14184	THSD1	-5.022	0.0	3.709
A_23_P20494	NDRG1	-5.674	0.219	2.24
A_24_P201552	FEZ1	-3.955	0.0	13.781
A_23_P161563	RAB38	-4.623	1.14	2.206
A_23_P122662	GFOD1	-2.568	0.177	2.332
A_24_P759477	ITGB8	-1.907	0.516	2.013
A_23_P403898	PTPN3	-3.588	0.527	2.052
A_23_P127891	BDNF	6.078	0.889	2.042
A_23_P306804	CITED4	-3.388	0.219	2.14
A_23_P23296	PKP1	-4.147	0.0	5.552
A_23_P97725	STX6	-2.826	0.825	2.017
A_23_P210708	SIRPA	-4.092	0.196	5.248
A_23_P76034	PVRL1	-5.432	0.273	2.218
A_24_P639505	STX6	-2.826	0.133	2.349
A_24_P928969	PTPN3	-3.588	0.182	2.313
A_23_P151267	LIMA1	-3.32	0.16	2.881
A_23_P306211	FAM84A	-3.26	0.204	3.823
A_23_P136493	NRG1	-2.457	1.672	2.357
A_23_P205489	SLC7A8	-2.601	0.0	4.674
A_23_P315815	NRG1	-2.457	0.275	2.684
A_23_P331992	STX6	-2.826	0.676	2.066
A_24_P58381	CHD7	-2.515	0.253	4.026
A_23_P133263	HMGCS1	-3.584	2.764	3.385
A_23_P86931	SLC37A2	-2.306	0.107	2.833
A_23_P57667	PLXNA1	-2.257	0.206	2.055
A_23_P14083	AMIGO2	-2.502	0.138	2.8
A_24_P289383	CHD7	-2.515	0.209	2.278
A_32_P97169	GPC6	2.698	0.292	2.343
A_24_P158089	SERPINE1	2.29	0.0	2.489
A_23_P258136	MXRA5	2.313	0.0	3.855
A_32_P7316	BDNF	6.078	0.102	2.17
A_23_P48570	DHRS2	1.894	1.053	2.719
Ids	P63 peaks		FDR< ( 5%)	FC>2.0 EPT1DNp63A_DOWN_12 (3.28%)
A_23_P209669	NRP2	2.406	0.0	-3.138
A_23_P501831	C5orf4	2.176	0.402	-2.21
A_23_P82814	FBXO32	1.778	0.77	-2.19
A_24_P6370	C1orf110	6.316	0.12	-2.008
A_23_P356004	KCNIP3	3.884	0.131	-2.082
A_32_P119744	LOC344595	4.495	0.0	-2.411
A_23_P86021	SELENBP1	8.73	4.45	-2.752
A_23_P2492	C1S	35.824	0.103	-2.246
A_23_P162466	PKP2	-1.879	2.735	-2.349
A_23_P74391	OPN3	2.251	0.206	-2.297
A_23_P54144	BMP4	2.925	0.0	-3.186
A_23_P31921	ASS1	4.977	0.902	-2.112

## Sheet: CLUSTER_UP>2FC
Annotation Cluster 1	Enrichment Score: 3.202304259427357
Category	Term	Count	%	PValue	Genes	List Total	Pop Hits	Pop Total	Fold Enrichment	Bonferroni	Benjamini	FDR
SP_PIR_KEYWORDS	disulfide bond	22	37.93103448275862	5.0543053664273824E-5	A_23_P259071, A_24_P379413, A_23_P14083, A_24_P182461, A_23_P81507, A_23_P127891, A_32_P7316, A_23_P213944, A_23_P76034, A_23_P14184, A_23_P374082, A_23_P121120, A_23_P24903, A_24_P140608, A_23_P210708, A_23_P258136, A_23_P201636, A_23_P49499, A_23_P315815, A_23_P377291, A_23_P205489, A_24_P759477, A_24_P50890, A_23_P136493, A_23_P126782, A_23_P160968, A_23_P210176	58	2924	19235	2.4952238313127975	0.006599434807975424	0.0033051795097837067	0.058924280231154036
SP_PIR_KEYWORDS	membrane	34	58.620689655172406	6.944190077534887E-5	A_23_P259071, A_23_P14083, A_24_P379413, A_24_P182461, A_23_P81507, A_23_P147326, A_23_P403898, A_23_P331992, A_23_P213944, A_23_P76034, A_23_P14184, A_23_P374082, A_23_P24903, A_23_P121120, A_24_P140608, A_23_P210708, A_23_P97725, A_23_P20494, A_23_P2745, A_23_P123848, A_24_P97129, A_32_P97169, A_23_P49499, A_23_P253221, A_24_P639505, A_23_P315815, A_23_P377291, A_23_P29551, A_24_P759477, A_23_P…	58	6256	19235	1.8023800599700148	0.009055950495229781	0.0030278085370094576	0.08094884553918602
SP_PIR_KEYWORDS	signal	23	39.6551724137931	7.66221393209651E-5	A_23_P259071, A_23_P207850, A_24_P379413, A_23_P14083, A_24_P182461, A_23_P81507, A_23_P127891, A_32_P7316, A_23_P213944, A_23_P76034, A_23_P14184, A_23_P374082, A_24_P140608, A_23_P210708, A_23_P258136, A_24_P158089, A_24_P97129, A_32_P97169, A_23_P201636, A_23_P377291, A_24_P759477, A_23_P57667, A_24_P50890, A_23_P126782, A_23_P160968, A_23_P122662, A_23_P210176, A_23_P16944	58	3250	19235	2.346976127320955	0.009987673398169195	0.002506325113875607	0.08931547483326252
UP_SEQ_FEATURE	signal peptide	23	39.6551724137931	8.450721863652468E-5	A_23_P259071, A_23_P207850, A_24_P379413, A_23_P14083, A_24_P182461, A_23_P81507, A_23_P127891, A_32_P7316, A_23_P213944, A_23_P76034, A_23_P14184, A_23_P374082, A_24_P140608, A_23_P210708, A_23_P258136, A_24_P158089, A_24_P97129, A_32_P97169, A_23_P201636, A_23_P377291, A_24_P759477, A_23_P57667, A_24_P50890, A_23_P126782, A_23_P160968, A_23_P122662, A_23_P210176, A_23_P16944	58	3250	19113	2.3320901856763925	0.023550302119591637	0.011845306705266734	0.11180332812320559
SP_PIR_KEYWORDS	glycoprotein	27	46.55172413793103	8.981540471370572E-5	A_23_P259071, A_23_P14083, A_24_P379413, A_24_P182461, A_23_P81507, A_32_P7316, A_23_P127891, A_23_P76034, A_23_P213944, A_23_P14184, A_23_P374082, A_23_P24903, A_23_P121120, A_23_P72096, A_24_P140608, A_23_P210708, A_23_P258136, A_23_P201636, A_24_P97129, A_32_P97169, A_24_P158089, A_23_P49499, A_23_P315815, A_23_P377291, A_24_P759477, A_24_P50890, A_23_P57667, A_23_P126782, A_23_P136493, A_23_P…	58	4318	19235	2.073697113925668	0.01169739367650724	0.002350502517576958	0.10468699371141144
UP_SEQ_FEATURE	disulfide bond	21	36.206896551724135	1.0838596027878735E-4	A_23_P259071, A_24_P379413, A_23_P14083, A_24_P182461, A_23_P81507, A_23_P127891, A_32_P7316, A_23_P213944, A_23_P76034, A_23_P14184, A_23_P374082, A_23_P121120, A_23_P24903, A_24_P140608, A_23_P210708, A_23_P258136, A_23_P201636, A_23_P49499, A_23_P315815, A_23_P377291, A_24_P759477, A_24_P50890, A_23_P136493, A_23_P126782, A_23_P160968, A_23_P210176	58	2819	19113	2.4548507051901507	0.030104065555711546	0.010137102125702624	0.14337403604456345
UP_SEQ_FEATURE	glycosylation site:N-linked (GlcNAc...)	25	43.103448275862064	3.9418564167415085E-4	A_23_P259071, A_23_P14083, A_24_P379413, A_24_P182461, A_23_P81507, A_32_P7316, A_23_P127891, A_23_P76034, A_23_P14184, A_23_P374082, A_23_P24903, A_23_P121120, A_23_P72096, A_23_P210708, A_23_P258136, A_23_P201636, A_24_P97129, A_24_P158089, A_23_P49499, A_23_P315815, A_23_P377291, A_24_P759477, A_24_P50890, A_23_P57667, A_23_P126782, A_23_P136493, A_23_P160968, A_23_P210176, A_23_P86931, A_23_P…	58	4129	19113	1.995243901420566	0.10522435277110354	0.02741282402785794	0.5205220318398984
UP_SEQ_FEATURE	topological domain:Extracellular	19	32.758620689655174	6.496738627503687E-4	A_24_P97129, A_24_P379413, A_23_P14083, A_24_P182461, A_23_P315815, A_23_P81507, A_23_P377291, A_24_P759477, A_23_P76034, A_23_P213944, A_24_P50890, A_23_P57667, A_23_P14184, A_23_P126782, A_23_P374082, A_23_P136493, A_23_P24903, A_23_P121120, A_24_P140608, A_23_P210708, A_23_P210176, A_23_P2745, A_23_P16944	58	2719	19113	2.302741880255165	0.16745463641401126	0.035989906088275125	0.8565551152688089
UP_SEQ_FEATURE	topological domain:Cytoplasmic	21	36.206896551724135	0.0012218823533381934	A_24_P379413, A_23_P14083, A_24_P182461, A_23_P81507, A_23_P331992, A_23_P213944, A_23_P76034, A_23_P14184, A_23_P374082, A_23_P121120, A_23_P24903, A_24_P140608, A_23_P210708, A_23_P97725, A_23_P2745, A_24_P97129, A_23_P49499, A_24_P639505, A_23_P315815, A_23_P377291, A_24_P759477, A_23_P57667, A_24_P50890, A_23_P136493, A_23_P126782, A_23_P210176, A_23_P16944	58	3374	19113	2.0510444984976393	0.29162488899179917	0.05584372844026553	1.6053539210126755
UP_SEQ_FEATURE	transmembrane region	26	44.827586206896555	0.002171978866254029	A_23_P259071, A_24_P379413, A_23_P14083, A_24_P182461, A_23_P81507, A_23_P147326, A_23_P331992, A_23_P76034, A_23_P213944, A_23_P14184, A_23_P374082, A_23_P24903, A_23_P121120, A_24_P140608, A_23_P210708, A_23_P97725, A_23_P2745, A_24_P97129, A_23_P49499, A_24_P639505, A_23_P315815, A_23_P377291, A_23_P29551, A_24_P759477, A_23_P205489, A_24_P50890, A_23_P57667, A_23_P126782, A_23_P136493, A_23_P…	58	4911	19113	1.744633791839572	0.4583656690664789	0.08386805656462548	2.837123858938506
SP_PIR_KEYWORDS	transmembrane	26	44.827586206896555	0.0023805142091043513	A_23_P259071, A_24_P379413, A_23_P14083, A_24_P182461, A_23_P81507, A_23_P147326, A_23_P331992, A_23_P76034, A_23_P213944, A_23_P14184, A_23_P374082, A_23_P24903, A_23_P121120, A_24_P140608, A_23_P210708, A_23_P97725, A_23_P2745, A_24_P97129, A_23_P49499, A_24_P639505, A_23_P315815, A_23_P377291, A_23_P29551, A_24_P759477, A_23_P205489, A_24_P50890, A_23_P57667, A_23_P126782, A_23_P136493, A_23_P…	58	4973	19235	1.7338801944292281	0.2681788533460093	0.023730746529096902	2.741049002810514
GOTERM_CC_FAT	GO:0016021~integral to membrane	27	46.55172413793103	0.06654417152816972	A_23_P259071, A_23_P14083, A_24_P379413, A_24_P182461, A_23_P81507, A_23_P147326, A_23_P331992, A_23_P76034, A_23_P213944, A_23_P14184, A_23_P374082, A_23_P24903, A_23_P121120, A_24_P140608, A_23_P210708, A_23_P97725, A_23_P2745, A_24_P97129, A_32_P97169, A_23_P49499, A_24_P639505, A_23_P315815, A_23_P377291, A_23_P29551, A_24_P759477, A_23_P205489, A_24_P50890, A_23_P57667, A_23_P126782, A_23_P1…	50	5297	12782	1.303054559184444	0.9994501792536147	0.3409760869416548	54.008119124331074
GOTERM_CC_FAT	GO:0031224~intrinsic to membrane	27	46.55172413793103	0.09843003138425008	A_23_P259071, A_23_P14083, A_24_P379413, A_24_P182461, A_23_P81507, A_23_P147326, A_23_P331992, A_23_P76034, A_23_P213944, A_23_P14184, A_23_P374082, A_23_P24903, A_23_P121120, A_24_P140608, A_23_P210708, A_23_P97725, A_23_P2745, A_24_P97129, A_32_P97169, A_23_P49499, A_24_P639505, A_23_P315815, A_23_P377291, A_23_P29551, A_24_P759477, A_23_P205489, A_24_P50890, A_23_P57667, A_23_P126782, A_23_P1…	50	5485	12782	1.2583919781221515	0.9999875566126438	0.4015296148035289	68.92372925500038
Annotation Cluster 2	Enrichment Score: 2.704259464283994
Category	Term	Count	%	PValue	Genes	List Total	Pop Hits	Pop Total	Fold Enrichment	Bonferroni	Benjamini	FDR
SP_PIR_KEYWORDS	cell adhesion	7	12.068965517241379	0.0015179289906276238	A_24_P759477, A_23_P76034, A_23_P23296, A_24_P50890, A_23_P201636, A_23_P14083, A_23_P81507, A_23_P160968, A_23_P210176	58	422	19235	5.50110312142507	0.18044991798276389	0.017928230395196088	1.7558608677813892
GOTERM_BP_FAT	GO:0007155~cell adhesion	9	15.517241379310345	0.002244122929944016	A_24_P759477, A_23_P76034, A_23_P23296, A_24_P50890, A_23_P201636, A_23_P14083, A_23_P202881, A_23_P81507, A_23_P160968, A_23_P210708, A_23_P210176, A_24_P201552	47	700	13528	3.700668693009119	0.8055935135158043	0.3359853093025209	3.3491184794643747
GOTERM_BP_FAT	GO:0022610~biological adhesion	9	15.517241379310345	0.0022642454740330513	A_24_P759477, A_23_P76034, A_23_P23296, A_24_P50890, A_23_P201636, A_23_P14083, A_23_P202881, A_23_P81507, A_23_P160968, A_23_P210708, A_23_P210176, A_24_P201552	47	701	13528	3.695389565059034	0.8084308612299722	0.2814365723661806	3.3786696432714924
Annotation Cluster 3	Enrichment Score: 2.545467092942697
Category	Term	Count	%	PValue	Genes	List Total	Pop Hits	Pop Total	Fold Enrichment	Bonferroni	Benjamini	FDR
INTERPRO	IPR013032:EGF-like region, conserved site	8	13.793103448275861	3.736842590622292E-5	A_23_P213944, A_24_P759477, A_23_P259071, A_23_P136493, A_23_P201636, A_23_P374082, A_23_P315815, A_24_P140608, A_23_P81507, A_23_P160968, A_23_P377291	54	293	16659	8.42320819112628	0.006072653681740592	0.006072653681740592	0.04525567304630718
UP_SEQ_FEATURE	domain:EGF-like	5	8.620689655172415	7.77184906743937E-5	A_23_P213944, A_23_P259071, A_23_P136493, A_23_P374082, A_23_P315815, A_24_P140608, A_23_P377291	58	76	19113	21.679900181488204	0.02167902361304541	0.02167902361304541	0.10282608916937219
INTERPRO	IPR015497:Epidermal growth factor receptor ligand	3	5.172413793103448	9.870652127851636E-5	A_23_P213944, A_23_P259071, A_24_P140608, A_23_P377291	54	5	16659	185.1	0.01596120517639532	0.008012704303323903	0.11949949260163795
INTERPRO	IPR000742:EGF-like, type 3	6	10.344827586206897	3.709302109537774E-4	A_23_P213944, A_23_P259071, A_23_P136493, A_23_P374082, A_23_P315815, A_24_P140608, A_23_P81507, A_23_P377291	54	194	16659	9.541237113402062	0.058680665736439486	0.01995580712146905	0.44838974855456737
INTERPRO	IPR006210:EGF-like	6	10.344827586206897	4.362906568569089E-4	A_23_P213944, A_24_P759477, A_23_P259071, A_23_P136493, A_23_P315815, A_24_P140608, A_23_P81507, A_23_P377291	54	201	16659	9.208955223880597	0.06866002366150703	0.017625544207480526	0.5272076808900295
SP_PIR_KEYWORDS	egf-like domain	6	10.344827586206897	5.907951573733173E-4	A_23_P213944, A_23_P259071, A_23_P136493, A_23_P374082, A_23_P315815, A_24_P140608, A_23_P81507, A_23_P377291	58	230	19235	8.651424287856072	0.0744961959141327	0.009630456839763268	0.6867828633805639
SP_PIR_KEYWORDS	growth factor	5	8.620689655172415	6.138237345886233E-4	A_23_P213944, A_23_P259071, A_23_P136493, A_23_P315815, A_24_P140608, A_23_P377291, A_23_P127891, A_32_P7316	58	131	19235	12.65793629902606	0.07728567404812692	0.008897469858530349	0.7134654105271143
INTERPRO	IPR006209:EGF	5	8.620689655172415	7.066303126256932E-4	A_23_P213944, A_23_P259071, A_23_P136493, A_23_P315815, A_24_P140608, A_23_P81507, A_23_P377291	54	127	16659	12.145669291338583	0.10883123194125321	0.019020361872659652	0.852601591957558
SMART	SM00181:EGF	6	10.344827586206897	0.0015796113925419706	A_23_P213944, A_24_P759477, A_23_P259071, A_23_P136493, A_23_P315815, A_24_P140608, A_23_P81507, A_23_P377291	40	201	9079	6.775373134328357	0.08182424815526046	0.08182424815526046	1.5367671144183581
GOTERM_MF_FAT	GO:0008083~growth factor activity	5	8.620689655172415	0.0017669493891445175	A_23_P213944, A_23_P259071, A_23_P136493, A_23_P315815, A_24_P140608, A_23_P377291, A_23_P127891, A_32_P7316	43	161	12983	9.376715296836633	0.2261941536757035	0.1203376520935453	2.077619864519531
KEGG_PATHWAY	hsa04012:ErbB signaling pathway	4	6.896551724137931	0.0051491736397316565	A_23_P213944, A_23_P259071, A_23_P136493, A_23_P315815, A_24_P140608, A_23_P377291	22	87	5085	10.626959247648903	0.1823628121839712	0.09576707214566182	4.586229853735235
GOTERM_BP_FAT	GO:0008284~positive regulation of cell proliferation	5	8.620689655172415	0.05147308759984519	A_23_P213944, A_23_P136493, A_23_P126782, A_24_P379413, A_23_P315815, A_24_P140608, A_23_P377291	47	414	13528	3.476205159831432	1.0	0.6003796206291054	55.123981021295684
GOTERM_BP_FAT	GO:0008283~cell proliferation	5	8.620689655172415	0.06007368733444835	A_23_P259071, A_23_P136493, A_23_P63254, A_23_P72096, A_23_P315815, A_23_P377291	47	436	13528	3.3008003123170013	1.0	0.6334614286147798	60.91289042116061
GOTERM_BP_FAT	GO:0007169~transmembrane receptor protein tyrosine kinase signaling pathway	3	5.172413793103448	0.1766270128829421	A_23_P213944, A_23_P259071, A_23_P136493, A_23_P315815, A_24_P140608	47	224	13528	3.854863221884498	1.0	0.8640499642919122	94.74915027364266
GOTERM_BP_FAT	GO:0007167~enzyme linked receptor protein signaling pathway	3	5.172413793103448	0.3247638710002616	A_23_P213944, A_23_P259071, A_23_P136493, A_23_P315815, A_24_P140608	47	342	13528	2.524822695035461	1.0	0.9524254922580621	99.74051433443836
GOTERM_BP_FAT	GO:0007166~cell surface receptor linked signal transduction	7	12.068965517241379	0.6180295911972736	A_23_P213944, A_24_P759477, A_23_P259071, A_23_P136493, A_23_P24903, A_23_P121120, A_23_P315815, A_24_P140608, A_23_P210176	47	1856	13528	1.085564930300807	1.0	0.9983982892619205	99.99995402672852
Annotation Cluster 4	Enrichment Score: 2.5034619130084055
Category	Term	Count	%	PValue	Genes	List Total	Pop Hits	Pop Total	Fold Enrichment	Bonferroni	Benjamini	FDR
GOTERM_BP_FAT	GO:0042127~regulation of cell proliferation	11	18.96551724137931	2.521735772344541E-4	A_23_P48570, A_24_P158089, A_23_P63254, A_24_P379413, A_23_P315815, A_23_P377291, A_32_P7316, A_23_P127891, A_23_P213944, A_23_P126782, A_23_P136493, A_23_P72096, A_24_P140608, A_23_P2745	47	787	13528	4.023033874935792	0.16794582059834962	0.16794582059834962	0.38167737769635446
GOTERM_CC_FAT	GO:0005615~extracellular space	10	17.24137931034483	0.0010310798718909417	A_23_P259071, A_32_P97169, A_23_P63254, A_23_P201636, A_24_P379413, A_23_P315815, A_23_P377291, A_23_P213944, A_23_P126782, A_23_P136493, A_23_P72096, A_24_P140608, A_23_P160968	50	685	12782	3.7319708029197085	0.10635411694615116	0.018566428068693464	1.156833925380174
SP_PIR_KEYWORDS	Secreted	14	24.137931034482758	0.0010976386236416019	A_23_P258136, A_23_P201636, A_23_P63254, A_32_P97169, A_24_P158089, A_24_P379413, A_23_P315815, A_23_P377291, A_32_P7316, A_23_P127891, A_23_P76034, A_23_P213944, A_24_P50890, A_23_P14184, A_23_P136493, A_23_P72096, A_24_P140608, A_23_P160968, A_23_P122662	58	1689	19235	2.7489230517955945	0.1339993610326371	0.014283965435927137	1.272534654026014
GOTERM_CC_FAT	GO:0005576~extracellular region	16	27.586206896551722	0.00660373206823796	A_23_P258136, A_23_P259071, A_23_P201636, A_23_P63254, A_32_P97169, A_24_P158089, A_24_P379413, A_23_P315815, A_23_P377291, A_32_P7316, A_23_P127891, A_23_P76034, A_23_P213944, A_24_P50890, A_23_P14184, A_23_P126782, A_23_P136493, A_23_P72096, A_24_P140608, A_23_P160968, A_23_P122662	50	2010	12782	2.0349452736318407	0.5143145158664479	0.06967324181373047	7.200780100433923
GOTERM_CC_FAT	GO:0044421~extracellular region part	10	17.24137931034483	0.009826697536639784	A_23_P259071, A_32_P97169, A_23_P63254, A_23_P201636, A_24_P379413, A_23_P315815, A_23_P377291, A_23_P213944, A_23_P126782, A_23_P136493, A_23_P72096, A_24_P140608, A_23_P160968	50	960	12782	2.662916666666667	0.6591822839425139	0.08579516574541668	10.540629821875081
GOTERM_BP_FAT	GO:0008284~positive regulation of cell proliferation	5	8.620689655172415	0.05147308759984519	A_23_P213944, A_23_P136493, A_23_P126782, A_24_P379413, A_23_P315815, A_24_P140608, A_23_P377291	47	414	13528	3.476205159831432	1.0	0.6003796206291054	55.123981021295684
Annotation Cluster 5	Enrichment Score: 2.223480365293877
Category	Term	Count	%	PValue	Genes	List Total	Pop Hits	Pop Total	Fold Enrichment	Bonferroni	Benjamini	FDR
GOTERM_BP_FAT	GO:0042127~regulation of cell proliferation	11	18.96551724137931	2.521735772344541E-4	A_23_P48570, A_24_P158089, A_23_P63254, A_24_P379413, A_23_P315815, A_23_P377291, A_32_P7316, A_23_P127891, A_23_P213944, A_23_P126782, A_23_P136493, A_23_P72096, A_24_P140608, A_23_P2745	47	787	13528	4.023033874935792	0.16794582059834962	0.16794582059834962	0.38167737769635446
GOTERM_BP_FAT	GO:0006916~anti-apoptosis	5	8.620689655172415	0.005170190372642541	A_23_P136493, A_23_P126782, A_23_P14083, A_23_P72096, A_23_P315815, A_23_P127891, A_32_P7316	47	206	13528	6.986159884321421	0.9771509536440113	0.4171556609586252	7.55872581973851
GOTERM_BP_FAT	GO:0042981~regulation of apoptosis	9	15.517241379310345	0.005238866902185824	A_23_P136493, A_23_P126782, A_23_P63254, A_23_P48570, A_24_P379413, A_23_P14083, A_23_P253221, A_23_P72096, A_23_P315815, A_23_P127891, A_32_P7316	47	804	13528	3.2219752302318194	0.9782724234499017	0.38037859655161954	7.655438937124293
GOTERM_BP_FAT	GO:0043067~regulation of programmed cell death	9	15.517241379310345	0.00555784421448282	A_23_P136493, A_23_P126782, A_23_P63254, A_23_P48570, A_24_P379413, A_23_P14083, A_23_P253221, A_23_P72096, A_23_P315815, A_23_P127891, A_32_P7316	47	812	13528	3.1902316319044126	0.9828021275261246	0.36329005102919787	8.103398320789735
GOTERM_BP_FAT	GO:0010941~regulation of cell death	9	15.517241379310345	0.005681249687885444	A_23_P136493, A_23_P126782, A_23_P63254, A_23_P48570, A_24_P379413, A_23_P14083, A_23_P253221, A_23_P72096, A_23_P315815, A_23_P127891, A_32_P7316	47	815	13528	3.178488447983292	0.984289729247052	0.33988687639211346	8.276159018580742
GOTERM_BP_FAT	GO:0043066~negative regulation of apoptosis	6	10.344827586206897	0.006782884302421818	A_23_P136493, A_23_P126782, A_23_P48570, A_23_P14083, A_23_P72096, A_23_P315815, A_23_P127891, A_32_P7316	47	354	13528	4.878470970068517	0.992998064139468	0.36304208457118825	9.804999939269976
GOTERM_BP_FAT	GO:0043069~negative regulation of programmed cell death	6	10.344827586206897	0.007187639581752471	A_23_P136493, A_23_P126782, A_23_P48570, A_23_P14083, A_23_P72096, A_23_P315815, A_23_P127891, A_32_P7316	47	359	13528	4.810525691933859	0.9947979933604262	0.3548199816869152	10.36071242388702
GOTERM_BP_FAT	GO:0060548~negative regulation of cell death	6	10.344827586206897	0.007270583486201375	A_23_P136493, A_23_P126782, A_23_P48570, A_23_P14083, A_23_P72096, A_23_P315815, A_23_P127891, A_32_P7316	47	360	13528	4.797163120567376	0.9951053731716858	0.33581949810543654	10.474195469897275
GOTERM_BP_FAT	GO:0051240~positive regulation of multicellular organismal process	5	8.620689655172415	0.009311117385104647	A_23_P136493, A_23_P126782, A_24_P379413, A_24_P58381, A_23_P72096, A_23_P315815, A_24_P289383	47	244	13528	5.898151377746773	0.9989078457281184	0.3470307205491895	13.224134421086431
GOTERM_BP_FAT	GO:0051094~positive regulation of developmental process	5	8.620689655172415	0.01447802006172801	A_23_P136493, A_23_P126782, A_24_P379413, A_23_P72096, A_23_P315815, A_23_P127891, A_32_P7316	47	278	13528	5.176794734425226	0.999975859657172	0.44603063783073926	19.83861896161723
GOTERM_BP_FAT	GO:0008285~negative regulation of cell proliferation	5	8.620689655172415	0.0337785742289851	A_23_P63254, A_23_P48570, A_23_P72096, A_23_P127891, A_32_P7316, A_23_P2745	47	361	13528	3.9865621500559913	0.9999999999867905	0.5428826095009862	40.608514092351456
Annotation Cluster 6	Enrichment Score: 2.1454564972785723
Category	Term	Count	%	PValue	Genes	List Total	Pop Hits	Pop Total	Fold Enrichment	Bonferroni	Benjamini	FDR
GOTERM_CC_FAT	GO:0070161~anchoring junction	7	12.068965517241379	4.710338333569395E-5	A_23_P76034, A_23_P23296, A_24_P50890, A_23_P207850, A_32_P157945, A_24_P97129, A_23_P210176, A_23_P151267, A_23_P16944	50	172	12782	10.403953488372094	0.005121231259099468	0.0025639024273782507	0.053116066586933464
GOTERM_CC_FAT	GO:0005912~adherens junction	6	10.344827586206897	3.0484467224359946E-4	A_23_P76034, A_24_P50890, A_23_P207850, A_32_P157945, A_24_P97129, A_23_P210176, A_23_P151267, A_23_P16944	50	155	12782	9.895741935483871	0.03268698122520175	0.008273865346810627	0.34330269599156527
GOTERM_CC_FAT	GO:0016323~basolateral plasma membrane	6	10.344827586206897	0.0010398091390415938	A_23_P207850, A_32_P157945, A_24_P97129, A_23_P24903, A_23_P210176, A_23_P151267, A_23_P16944	50	203	12782	7.555862068965516	0.10720488828613006	0.016069227459888813	1.1665755612574547
SP_PIR_KEYWORDS	ectodermal dysplasia	3	5.172413793103448	0.002283579521990756	A_23_P76034, A_23_P23296, A_24_P50890, A_23_P2745	58	24	19235	41.45474137931034	0.25880460940996564	0.02464871797828494	2.630788835274156
GOTERM_CC_FAT	GO:0030054~cell junction	8	13.793103448275861	0.003379770853465902	A_23_P76034, A_23_P23296, A_24_P50890, A_23_P207850, A_32_P157945, A_24_P97129, A_23_P210176, A_23_P151267, A_23_P2745, A_23_P16944	50	518	12782	3.948108108108108	0.30858770900174604	0.04507967550984504	3.746585085569254
GOTERM_CC_FAT	GO:0005911~cell-cell junction	5	8.620689655172415	0.005949063178160877	A_23_P76034, A_23_P23296, A_24_P50890, A_32_P157945, A_23_P210176, A_23_P2745	50	190	12782	6.727368421052632	0.47815485868091767	0.06971560010960143	6.508640089080798
GOTERM_CC_FAT	GO:0005913~cell-cell adherens junction	3	5.172413793103448	0.007902257558098726	A_23_P76034, A_24_P50890, A_32_P157945, A_23_P210176	50	35	12782	21.912	0.5788504990295138	0.07560445330656973	8.55983033399703
SP_PIR_KEYWORDS	cell junction	5	8.620689655172415	0.030432633006607084	A_23_P23296, A_23_P207850, A_32_P157945, A_23_P151267, A_23_P2745	58	399	19235	4.155863797424597	0.982553164102777	0.22356108817253628	30.260169628811738
SP_PIR_KEYWORDS	cytoskeleton	6	10.344827586206897	0.03977444094638801	A_24_P759477, A_23_P207850, A_32_P157945, A_24_P928969, A_23_P210176, A_23_P403898, A_23_P151267	58	636	19235	3.1286597267404037	0.9950920821241608	0.26857394188137207	37.70574898664329
GOTERM_CC_FAT	GO:0005925~focal adhesion	3	5.172413793103448	0.058198164905208224	A_23_P207850, A_24_P97129, A_23_P151267, A_23_P16944	50	102	12782	7.5188235294117645	0.9985492618771344	0.3353403508371603	49.150823745681826
GOTERM_CC_FAT	GO:0005924~cell-substrate adherens junction	3	5.172413793103448	0.06227750988031071	A_23_P207850, A_24_P97129, A_23_P151267, A_23_P16944	50	106	12782	7.235094339622641	0.9990961378412726	0.33786401889631434	51.580495530859835
GOTERM_CC_FAT	GO:0030055~cell-substrate junction	3	5.172413793103448	0.0685738099893941	A_23_P207850, A_24_P97129, A_23_P151267, A_23_P16944	50	112	12782	8475-06-01	0.9995663088679038	0.3347122876964278	55.123536070197844
GOTERM_MF_FAT	GO:0008092~cytoskeletal protein binding	5	8.620689655172415	0.0788743172158389	A_23_P207850, A_24_P97129, A_23_P202881, A_24_P928969, A_23_P403898, A_24_P201552, A_23_P151267, A_23_P16944	43	504	12983	2.995339608711702	0.9999932974623766	0.9811455839221719	62.29418339466639
Annotation Cluster 7	Enrichment Score: 1.9098086615243663
Category	Term	Count	%	PValue	Genes	List Total	Pop Hits	Pop Total	Fold Enrichment	Bonferroni	Benjamini	FDR
SP_PIR_KEYWORDS	cell adhesion	7	12.068965517241379	0.0015179289906276238	A_24_P759477, A_23_P76034, A_23_P23296, A_24_P50890, A_23_P201636, A_23_P14083, A_23_P81507, A_23_P160968, A_23_P210176	58	422	19235	5.50110312142507	0.18044991798276389	0.017928230395196088	1.7558608677813892
KEGG_PATHWAY	hsa04512:ECM-receptor interaction	4	6.896551724137931	0.004665838532826983	A_24_P759477, A_23_P201636, A_24_P97129, A_23_P160968, A_23_P210176, A_23_P16944	22	84	5085	11.006493506493507	0.1667266537292521	0.1667266537292521	4.1638455183190315
KEGG_PATHWAY	hsa04514:Cell adhesion molecules (CAMs)	4	6.896551724137931	0.016153850284863675	A_24_P759477, A_23_P76034, A_24_P50890, A_24_P97129, A_23_P210176, A_23_P16944	22	132	5085	7.0041322314049586	0.47014086814428213	0.19080447099296127	13.765657471734228
KEGG_PATHWAY	hsa04510:Focal adhesion	3	5.172413793103448	0.20058947396017462	A_24_P759477, A_23_P201636, A_23_P160968, A_23_P210176	22	201	5085	3.4497964721845316	0.9998385549868751	0.7666519877355161	86.94447153036474
Annotation Cluster 8	Enrichment Score: 1.5600038220219776
Category	Term	Count	%	PValue	Genes	List Total	Pop Hits	Pop Total	Fold Enrichment	Bonferroni	Benjamini	FDR
GOTERM_CC_FAT	GO:0009986~cell surface	8	13.793103448275861	3.350469929505591E-4	A_23_P213944, A_23_P259071, A_23_P126782, A_24_P97129, A_32_P97169, A_24_P379413, A_24_P140608, A_23_P377291, A_23_P210176, A_23_P16944	50	348	12782	5.876781609195403	0.03586720680062527	0.0072786298465515875	0.37725667880178504
GOTERM_BP_FAT	GO:0042060~wound healing	6	10.344827586206897	4.5629335808404373E-4	A_23_P213944, A_23_P136493, A_32_P157945, A_23_P126782, A_24_P97129, A_24_P158089, A_23_P315815, A_24_P140608, A_23_P16944	47	191	13528	9.041773420964686	0.2830246163217669	0.15325601054496218	0.6896259942238525
GOTERM_BP_FAT	GO:0009611~response to wounding	8	13.793103448275861	0.0019324559013273713	A_23_P213944, A_23_P136493, A_32_P157945, A_23_P126782, A_24_P97129, A_24_P158089, A_24_P379413, A_23_P72096, A_23_P315815, A_24_P140608, A_23_P16944	47	530	13528	4.344600562023284	0.7558868158703779	0.37502341708675413	2.890337417908928
GOTERM_BP_FAT	GO:0030335~positive regulation of cell migration	3	5.172413793103448	0.036739309946215055	A_23_P213944, A_23_P126782, A_24_P379413, A_24_P140608	47	89	13528	9.702127659574467	0.9999999999985899	0.5414281870081786	43.30886542870769
GOTERM_BP_FAT	GO:0040017~positive regulation of locomotion	3	5.172413793103448	0.04374656009266617	A_23_P213944, A_23_P126782, A_24_P379413, A_24_P140608	47	98	13528	8.811115935735996	0.9999999999999931	0.5760559519127285	49.24984986462629
GOTERM_BP_FAT	GO:0051272~positive regulation of cell motion	3	5.172413793103448	0.04374656009266617	A_23_P213944, A_23_P126782, A_24_P379413, A_24_P140608	47	98	13528	8.811115935735996	0.9999999999999931	0.5760559519127285	49.24984986462629
GOTERM_BP_FAT	GO:0008284~positive regulation of cell proliferation	5	8.620689655172415	0.05147308759984519	A_23_P213944, A_23_P136493, A_23_P126782, A_24_P379413, A_23_P315815, A_24_P140608, A_23_P377291	47	414	13528	3.476205159831432	1.0	0.6003796206291054	55.123981021295684
GOTERM_BP_FAT	GO:0030334~regulation of cell migration	3	5.172413793103448	0.11251322839878178	A_23_P213944, A_23_P126782, A_24_P379413, A_24_P140608	47	169	13528	5.10940450711318	1.0	0.7827209588537497	83.63175464611398
GOTERM_BP_FAT	GO:0040012~regulation of locomotion	3	5.172413793103448	0.13853319426209318	A_23_P213944, A_23_P126782, A_24_P379413, A_24_P140608	47	192	13528	4.497340425531914	1.0	0.8366390105228201	89.57559325256908
GOTERM_BP_FAT	GO:0051270~regulation of cell motion	3	5.172413793103448	0.1396936818912761	A_23_P213944, A_23_P126782, A_24_P379413, A_24_P140608	47	193	13528	4.47403814353434	1.0	0.8344035089587387	89.78649851367989
GOTERM_BP_FAT	GO:0009967~positive regulation of signal transduction	3	5.172413793103448	0.2653688662880838	A_23_P126782, A_24_P379413, A_23_P377291	47	295	13528	2.9270825820411104	1.0	0.9267674814517322	99.06831364114949
GOTERM_BP_FAT	GO:0010647~positive regulation of cell communication	3	5.172413793103448	0.3083979420801056	A_23_P126782, A_24_P379413, A_23_P377291	47	329	13528	2.624587725538382	1.0	0.9495529421306608	99.62691047651904
Annotation Cluster 9	Enrichment Score: 1.5240999909057291
Category	Term	Count	%	PValue	Genes	List Total	Pop Hits	Pop Total	Fold Enrichment	Bonferroni	Benjamini	FDR
SP_PIR_KEYWORDS	cell adhesion	7	12.068965517241379	0.0015179289906276238	A_24_P759477, A_23_P76034, A_23_P23296, A_24_P50890, A_23_P201636, A_23_P14083, A_23_P81507, A_23_P160968, A_23_P210176	58	422	19235	5.50110312142507	0.18044991798276389	0.017928230395196088	1.7558608677813892
GOTERM_BP_FAT	GO:0007156~homophilic cell adhesion	3	5.172413793103448	0.07308634925571914	A_23_P76034, A_24_P50890, A_23_P14083, A_23_P81507	47	131	13528	6.591521845054409	1.0	0.6918528434557232	68.36036532505057
GOTERM_BP_FAT	GO:0016337~cell-cell adhesion	3	5.172413793103448	0.2413305500730002	A_23_P76034, A_24_P50890, A_23_P14083, A_23_P81507	47	276	13528	3.128584643848288	1.0	0.9115931215603337	98.48193037552436
Annotation Cluster 10	Enrichment Score: 1.5164773590094125
Category	Term	Count	%	PValue	Genes	List Total	Pop Hits	Pop Total	Fold Enrichment	Bonferroni	Benjamini	FDR
INTERPRO	IPR013151:Immunoglobulin	6	10.344827586206897	4.462941817991872E-4	A_23_P258136, A_23_P76034, A_24_P50890, A_23_P136493, A_24_P379413, A_23_P14083, A_24_P182461, A_23_P315815	54	202	16659	9.163366336633663	0.07017807485901284	0.014447062951403522	0.5392658435230846
INTERPRO	IPR007110:Immunoglobulin-like	7	12.068965517241379	0.004979476541128223	A_23_P258136, A_23_P76034, A_24_P50890, A_23_P136493, A_24_P379413, A_23_P14083, A_24_P182461, A_23_P315815, A_23_P210708	54	501	16659	4.310379241516966	0.5567769857524907	0.10973874712738718	5.86761111187416
INTERPRO	IPR013783:Immunoglobulin-like fold	7	12.068965517241379	0.007966162653989781	A_23_P258136, A_23_P76034, A_24_P50890, A_23_P136493, A_24_P379413, A_23_P14083, A_24_P182461, A_23_P315815, A_23_P210708	54	553	16659	3.9050632911392404	0.7284703980263245	0.1503752642140419	9.233691070054462
SP_PIR_KEYWORDS	Immunoglobulin domain	6	10.344827586206897	0.012593106519170243	A_23_P76034, A_24_P50890, A_23_P136493, A_24_P379413, A_23_P14083, A_24_P182461, A_23_P315815, A_23_P210708	58	470	19235	4.233675715333822	0.8098937965091201	0.10477317746519954	13.738384007827376
INTERPRO	IPR003599:Immunoglobulin subtype	5	8.620689655172415	0.020688481637410605	A_23_P258136, A_23_P76034, A_24_P50890, A_23_P14083, A_24_P182461, A_23_P210708	54	330	16659	4.674242424242424	0.9668792166608964	0.31519529851307493	22.371227985321752
UP_SEQ_FEATURE	domain:Ig-like C2-type	3	5.172413793103448	0.037884629204938416	A_23_P136493, A_24_P379413, A_23_P14083, A_23_P315815	58	103	19113	9.598091730833612	0.9999813766781491	0.7436949615675115	40.023665057788996
SMART	SM00409:IG	5	8.620689655172415	0.05195431279990999	A_23_P258136, A_23_P76034, A_24_P50890, A_23_P14083, A_24_P182461, A_23_P210708	40	330	9079	3.4390151515151515	0.943923562888574	0.7631953608743571	40.7065469090783
UP_SEQ_FEATURE	domain:Ig-like C2-type 1	3	5.172413793103448	0.11012446757887755	A_23_P258136, A_23_P76034, A_24_P50890, A_24_P182461	58	190	19113	5.203176043557169	0.9999999999999949	0.9627535149022658	78.65590075060378
UP_SEQ_FEATURE	domain:Ig-like C2-type 2	3	5.172413793103448	0.11108484774141053	A_23_P258136, A_23_P76034, A_24_P50890, A_24_P182461	58	191	19113	5.175934284166817	0.9999999999999962	0.9511387819470944	78.9588093508386
INTERPRO	IPR003598:Immunoglobulin subtype 2	3	5.172413793103448	0.13843517617584605	A_23_P258136, A_23_P136493, A_24_P379413, A_23_P315815	54	205	16659	4.514634146341463	0.9999999999716902	0.8900778502792914	83.55132238470094
INTERPRO	IPR013106:Immunoglobulin V-set	3	5.172413793103448	0.18770064983544804	A_23_P76034, A_24_P50890, A_24_P182461, A_23_P210708	54	249	16659	3.7168674698795177	0.9999999999999981	0.9406195108957763	91.9392702127021
SMART	SM00408:IGc2	3	5.172413793103448	0.2197964055264158	A_23_P258136, A_23_P136493, A_24_P379413, A_23_P315815	40	205	9079	3.3215853658536583	0.999998489122937	0.9885252550106949	91.20957832875463
Annotation Cluster 11	Enrichment Score: 1.4905718871412854
Category	Term	Count	%	PValue	Genes	List Total	Pop Hits	Pop Total	Fold Enrichment	Bonferroni	Benjamini	FDR
GOTERM_CC_FAT	GO:0009986~cell surface	8	13.793103448275861	3.350469929505591E-4	A_23_P213944, A_23_P259071, A_23_P126782, A_24_P97129, A_32_P97169, A_24_P379413, A_24_P140608, A_23_P377291, A_23_P210176, A_23_P16944	50	348	12782	5.876781609195403	0.03586720680062527	0.0072786298465515875	0.37725667880178504
SP_PIR_KEYWORDS	transmembrane protein	9	15.517241379310345	5.751760507771637E-4	A_23_P213944, A_23_P76034, A_24_P50890, A_23_P259071, A_23_P126782, A_24_P97129, A_24_P379413, A_23_P24903, A_24_P140608, A_23_P377291, A_23_P210176, A_23_P16944	58	642	19235	4.649129874315179	0.07259947429411318	0.010709347935526692	0.6686817248094723
GOTERM_BP_FAT	GO:0006928~cell motion	6	10.344827586206897	0.02193942299093375	A_23_P213944, A_23_P76034, A_24_P50890, A_24_P379413, A_24_P140608, A_23_P202881, A_23_P127891, A_32_P7316, A_23_P210176, A_24_P201552	47	475	13528	3.6357446808510634	0.9999999052378996	0.5049645613632096	28.56348173320703
GOTERM_CC_FAT	GO:0031226~intrinsic to plasma membrane	9	15.517241379310345	0.08917336334859857	A_23_P213944, A_24_P759477, A_23_P205489, A_23_P126782, A_24_P97129, A_32_P97169, A_24_P379413, A_23_P24903, A_24_P140608, A_23_P210176, A_23_P16944	50	1215	12782	1.8936296296296298	0.9999621126883713	0.38418241643402595	65.12881329066076
GOTERM_CC_FAT	GO:0005887~integral to plasma membrane	8	13.793103448275861	0.16609380493833872	A_23_P213944, A_24_P759477, A_23_P205489, A_24_P97129, A_32_P97169, A_24_P379413, A_23_P24903, A_24_P140608, A_23_P210176, A_23_P16944	50	1188	12782	1.7214814814814814	0.9999999974778273	0.5196617011495296	87.10967680870962
GOTERM_BP_FAT	GO:0016477~cell migration	3	5.172413793103448	0.2413305500730002	A_23_P213944, A_24_P379413, A_24_P140608, A_23_P210176	47	276	13528	3.128584643848288	1.0	0.9115931215603337	98.48193037552436
GOTERM_BP_FAT	GO:0048870~cell motility	3	5.172413793103448	0.2805731765439311	A_23_P213944, A_24_P379413, A_24_P140608, A_23_P210176	47	307	13528	2.8126689306258226	1.0	0.9366645941673624	99.32149538747927
GOTERM_BP_FAT	GO:0051674~localization of cell	3	5.172413793103448	0.2805731765439311	A_23_P213944, A_24_P379413, A_24_P140608, A_23_P210176	47	307	13528	2.8126689306258226	1.0	0.9366645941673624	99.32149538747927
Annotation Cluster 12	Enrichment Score: 1.4856959828314706
Category	Term	Count	%	PValue	Genes	List Total	Pop Hits	Pop Total	Fold Enrichment	Bonferroni	Benjamini	FDR
GOTERM_BP_FAT	GO:0045927~positive regulation of growth	4	6.896551724137931	0.002517441284350586	A_23_P213944, A_23_P136493, A_23_P63254, A_24_P58381, A_23_P315815, A_24_P140608, A_24_P289383	47	80	13528	14.391489361702126	0.8407895875931264	0.2638009637982437	3.7497824349190356
GOTERM_BP_FAT	GO:0030307~positive regulation of cell growth	3	5.172413793103448	0.008932744449388264	A_23_P213944, A_23_P136493, A_23_P63254, A_23_P315815, A_24_P140608	47	42	13528	20.559270516717323	0.9985572870757361	0.35343529293497644	12.720252383147523
GOTERM_BP_FAT	GO:0045793~positive regulation of cell size	3	5.172413793103448	0.011552784257963848	A_23_P213944, A_23_P136493, A_23_P63254, A_23_P315815, A_24_P140608	47	48	13528	17.989361702127656	0.9997905459853543	0.3924340140243633	16.154080219051803
GOTERM_BP_FAT	GO:0032535~regulation of cellular component size	4	6.896551724137931	0.06427378574062073	A_23_P213944, A_23_P136493, A_23_P63254, A_23_P315815, A_24_P140608, A_23_P151267	47	271	13528	4.248410143675905	1.0	0.651043620586808	63.47903625237758
GOTERM_BP_FAT	GO:0040008~regulation of growth	4	6.896551724137931	0.10925450131755239	A_23_P213944, A_23_P136493, A_23_P63254, A_24_P58381, A_23_P315815, A_24_P140608, A_24_P289383	47	341	13528	3.3763024895488862	1.0	0.7782314197810077	82.69637552645467
GOTERM_BP_FAT	GO:0001558~regulation of cell growth	3	5.172413793103448	0.14085636465263118	A_23_P213944, A_23_P136493, A_23_P63254, A_23_P315815, A_24_P140608	47	194	13528	4.450976091248081	1.0	0.8322196277271847	89.99380050325489
GOTERM_BP_FAT	GO:0008361~regulation of cell size	3	5.172413793103448	0.15496995319165363	A_23_P213944, A_23_P136493, A_23_P63254, A_23_P315815, A_24_P140608	47	206	13528	4.191695930592853	1.0	0.8486985630478715	92.21613203785493
Annotation Cluster 13	Enrichment Score: 1.444218571733942
Category	Term	Count	%	PValue	Genes	List Total	Pop Hits	Pop Total	Fold Enrichment	Bonferroni	Benjamini	FDR
GOTERM_BP_FAT	GO:0009611~response to wounding	8	13.793103448275861	0.0019324559013273713	A_23_P213944, A_23_P136493, A_32_P157945, A_23_P126782, A_24_P97129, A_24_P158089, A_24_P379413, A_23_P72096, A_23_P315815, A_24_P140608, A_23_P16944	47	530	13528	4.344600562023284	0.7558868158703779	0.37502341708675413	2.890337417908928
GOTERM_BP_FAT	GO:0051240~positive regulation of multicellular organismal process	5	8.620689655172415	0.009311117385104647	A_23_P136493, A_23_P126782, A_24_P379413, A_24_P58381, A_23_P72096, A_23_P315815, A_24_P289383	47	244	13528	5.898151377746773	0.9989078457281184	0.3470307205491895	13.224134421086431
GOTERM_BP_FAT	GO:0051094~positive regulation of developmental process	5	8.620689655172415	0.01447802006172801	A_23_P136493, A_23_P126782, A_24_P379413, A_23_P72096, A_23_P315815, A_23_P127891, A_32_P7316	47	278	13528	5.176794734425226	0.999975859657172	0.44603063783073926	19.83861896161723
GOTERM_BP_FAT	GO:0002526~acute inflammatory response	3	5.172413793103448	0.04374656009266617	A_23_P126782, A_24_P379413, A_23_P72096	47	98	13528	8.811115935735996	0.9999999999999931	0.5760559519127285	49.24984986462629
GOTERM_BP_FAT	GO:0006954~inflammatory response	3	5.172413793103448	0.3033484328801005	A_23_P126782, A_24_P379413, A_23_P72096	47	325	13528	2.656890343698854	1.0	0.9482227278252343	99.5834024395126
GOTERM_BP_FAT	GO:0006952~defense response	3	5.172413793103448	0.6251472670569405	A_23_P126782, A_24_P379413, A_23_P72096	47	615	13528	1.4040477426050855	1.0	0.9985008036487809	99.99996543456902
Annotation Cluster 14	Enrichment Score: 1.3767084474688602
Category	Term	Count	%	PValue	Genes	List Total	Pop Hits	Pop Total	Fold Enrichment	Bonferroni	Benjamini	FDR
GOTERM_BP_FAT	GO:0030216~keratinocyte differentiation	3	5.172413793103448	0.021136749134292396	A_32_P157945, A_23_P63254, A_23_P170233	47	66	13528	13.083172147001934	0.9999998276720696	0.5073237564356494	27.669370652599802
GOTERM_BP_FAT	GO:0008544~epidermis development	4	6.896551724137931	0.024500203518084414	A_32_P157945, A_23_P201636, A_23_P63254, A_23_P170233, A_23_P160968	47	184	13528	6.257169287696577	0.999999985984245	0.5148627077573061	31.347454734407687
GOTERM_BP_FAT	GO:0009913~epidermal cell differentiation	3	5.172413793103448	0.02486556234575326	A_32_P157945, A_23_P63254, A_23_P170233	47	72	13528	11.992907801418438	0.9999999893336398	0.5063885328506423	31.73629371890018
GOTERM_BP_FAT	GO:0007398~ectoderm development	4	6.896551724137931	0.02996334297385479	A_32_P157945, A_23_P201636, A_23_P63254, A_23_P170233, A_23_P160968	47	199	13528	5.785523361488292	0.9999999997663539	0.5345411072198757	36.95151883267454
GOTERM_BP_FAT	GO:0030855~epithelial cell differentiation	3	5.172413793103448	0.07895757625486	A_32_P157945, A_23_P63254, A_23_P170233	47	137	13528	6.30284205621991	1.0	0.7132542767933904	71.26651980100098
GOTERM_BP_FAT	GO:0060429~epithelium development	3	5.172413793103448	0.1802847827931448	A_32_P157945, A_23_P63254, A_23_P170233	47	227	13528	3.8039178929609143	1.0	0.8663903430904495	95.09192689137367
Annotation Cluster 15	Enrichment Score: 1.270325511782845
Category	Term	Count	%	PValue	Genes	List Total	Pop Hits	Pop Total	Fold Enrichment	Bonferroni	Benjamini	FDR
SP_PIR_KEYWORDS	lipoprotein	7	12.068965517241379	0.01157794431713506	A_23_P161563, A_32_P157945, A_23_P126782, A_32_P97169, A_23_P72096, A_23_P377291, A_24_P193295	58	642	19235	3.6159899022451394	0.7825006173098342	0.10324135212963659	12.698492067937972
UP_SEQ_FEATURE	lipid moiety-binding region:S-palmitoyl cysteine	3	5.172413793103448	0.10158579718188857	A_23_P161563, A_23_P126782, A_23_P377291	58	181	19113	5.461897504286531	0.9999999999999241	0.9651448399774101	75.77991324678567
SP_PIR_KEYWORDS	palmitate	3	5.172413793103448	0.13138900237478482	A_23_P161563, A_23_P126782, A_23_P377291	58	213	19235	4.67095677513356	0.9999999903146034	0.5846764635976275	80.6527578426599
Annotation Cluster 16	Enrichment Score: 1.2074674411183233
Category	Term	Count	%	PValue	Genes	List Total	Pop Hits	Pop Total	Fold Enrichment	Bonferroni	Benjamini	FDR
GOTERM_BP_FAT	GO:0008285~negative regulation of cell proliferation	5	8.620689655172415	0.0337785742289851	A_23_P63254, A_23_P48570, A_23_P72096, A_23_P127891, A_32_P7316, A_23_P2745	47	361	13528	3.9865621500559913	0.9999999999867905	0.5428826095009862	40.608514092351456
GOTERM_BP_FAT	GO:0006915~apoptosis	6	10.344827586206897	0.05248426387307576	A_23_P207850, A_23_P126782, A_23_P63254, A_23_P253221, A_23_P72096, A_23_P2745	47	602	13528	2.868735420937301	1.0	0.599079432535282	55.843907613587284
GOTERM_BP_FAT	GO:0012501~programmed cell death	6	10.344827586206897	0.05528856765419988	A_23_P207850, A_23_P126782, A_23_P63254, A_23_P253221, A_23_P72096, A_23_P2745	47	611	13528	2.8264790890413343	1.0	0.6102804669620675	57.7844467440521
GOTERM_BP_FAT	GO:0008219~cell death	6	10.344827586206897	0.09567920862614239	A_23_P207850, A_23_P126782, A_23_P63254, A_23_P253221, A_23_P72096, A_23_P2745	47	719	13528	2.40191755689048	1.0	0.7692284422668292	78.23603419131936
GOTERM_BP_FAT	GO:0016265~death	6	10.344827586206897	0.09784518444633754	A_23_P207850, A_23_P126782, A_23_P63254, A_23_P253221, A_23_P72096, A_23_P2745	47	724	13528	2.3853297284589163	1.0	0.7705001652261609	79.01315831199506
Annotation Cluster 17	Enrichment Score: 1.1294511447782307
Category	Term	Count	%	PValue	Genes	List Total	Pop Hits	Pop Total	Fold Enrichment	Bonferroni	Benjamini	FDR
GOTERM_BP_FAT	GO:0051338~regulation of transferase activity	6	10.344827586206897	0.008319024158824417	A_23_P136493, A_23_P63254, A_23_P42168, A_23_P139704, A_23_P147331, A_23_P315815, A_23_P147326, A_23_P377291	47	372	13528	4.642415923129718	0.9977344439166249	0.35273232954944056	11.897141290031943
GOTERM_BP_FAT	GO:0042325~regulation of phosphorylation	6	10.344827586206897	0.020384113743819134	A_23_P136493, A_23_P63254, A_23_P42168, A_23_P139704, A_24_P379413, A_23_P315815, A_23_P377291	47	466	13528	3.705962925760204	0.9999996982186949	0.5107744178672113	26.82151250808491
GOTERM_BP_FAT	GO:0051174~regulation of phosphorus metabolic process	6	10.344827586206897	0.023756901851123592	A_23_P136493, A_23_P63254, A_23_P42168, A_23_P139704, A_24_P379413, A_23_P315815, A_23_P377291	47	485	13528	3.5607808729984645	0.9999999755789192	0.5182479884485116	30.549989778070774
GOTERM_BP_FAT	GO:0019220~regulation of phosphate metabolic process	6	10.344827586206897	0.023756901851123592	A_23_P136493, A_23_P63254, A_23_P42168, A_23_P139704, A_24_P379413, A_23_P315815, A_23_P377291	47	485	13528	3.5607808729984645	0.9999999755789192	0.5182479884485116	30.549989778070774
GOTERM_BP_FAT	GO:0045859~regulation of protein kinase activity	5	8.620689655172415	0.029274644676624075	A_23_P136493, A_23_P63254, A_23_P42168, A_23_P139704, A_23_P315815, A_23_P377291	47	345	13528	4.171446191797718	0.9999999996080269	0.5516655767396728	36.26938055707267
GOTERM_BP_FAT	GO:0043085~positive regulation of catalytic activity	6	10.344827586206897	0.0308822384883867	A_23_P136493, A_23_P126782, A_23_P42168, A_23_P24903, A_23_P147331, A_23_P315815, A_23_P147326, A_23_P377291	47	520	13528	3.3211129296235677	0.9999999998829133	0.5333940824942659	37.85104526622403
GOTERM_BP_FAT	GO:0043549~regulation of kinase activity	5	8.620689655172415	0.03261647217676452	A_23_P136493, A_23_P63254, A_23_P42168, A_23_P139704, A_23_P315815, A_23_P377291	47	357	13528	4.031229513081828	0.9999999999682719	0.5415025843198007	39.516152108331504
GOTERM_BP_FAT	GO:0044093~positive regulation of molecular function	6	10.344827586206897	0.04771278766766943	A_23_P136493, A_23_P126782, A_23_P42168, A_23_P24903, A_23_P147331, A_23_P315815, A_23_P147326, A_23_P377291	47	586	13528	2.9470626679253504	0.9999999999999997	0.5990187778335732	52.34943515802003
GOTERM_BP_FAT	GO:0051347~positive regulation of transferase activity	4	6.896551724137931	0.047899560397298015	A_23_P136493, A_23_P42168, A_23_P147331, A_23_P315815, A_23_P147326, A_23_P377291	47	240	13528	4.797163120567376	0.9999999999999997	0.59121645601045	52.490943712152614
GOTERM_BP_FAT	GO:0043405~regulation of MAP kinase activity	3	5.172413793103448	0.08295218393180363	A_23_P42168, A_23_P139704, A_23_P377291	47	141	13528	6.1240380262562235	1.0	0.724269519485155	73.09911348408623
GOTERM_BP_FAT	GO:0044092~negative regulation of molecular function	4	6.896551724137931	0.10430305716737177	A_23_P63254, A_23_P42168, A_23_P139704, A_23_P170233	47	334	13528	3.447063320168174	1.0	0.7802193981462234	81.17910627164412
GOTERM_BP_FAT	GO:0000165~MAPKKK cascade	3	5.172413793103448	0.12933165834515092	A_23_P42168, A_23_P139704, A_23_P377291	47	184	13528	4.692876965772433	1.0	0.8246073736761217	87.75343013301448
GOTERM_BP_FAT	GO:0007242~intracellular signaling cascade	8	13.793103448275861	0.13024493845900312	A_23_P161563, A_23_P63254, A_23_P42168, A_23_P139704, A_23_P24903, A_23_P253221, A_23_P377291, A_24_P193295	47	1256	13528	1.8333107467136467	1.0	0.821682894548998	87.94676710379676
GOTERM_BP_FAT	GO:0045860~positive regulation of protein kinase activity	3	5.172413793103448	0.175410553210257	A_23_P136493, A_23_P42168, A_23_P315815, A_23_P377291	47	223	13528	3.8721496040454153	1.0	0.8658235710637179	94.63028578392412
GOTERM_BP_FAT	GO:0033674~positive regulation of kinase activity	3	5.172413793103448	0.1851805395380181	A_23_P136493, A_23_P42168, A_23_P315815, A_23_P377291	47	231	13528	3.738049184857695	1.0	0.8670052395548515	95.51808034318091
GOTERM_BP_FAT	GO:0007243~protein kinase cascade	3	5.172413793103448	0.3596858952455776	A_23_P42168, A_23_P139704, A_23_P377291	47	370	13528	2.333755031627372	1.0	0.9649285200872486	99.88400866716174
GOTERM_BP_FAT	GO:0006793~phosphorus metabolic process	4	6.896551724137931	0.6525043504972575	A_23_P42168, A_23_P139704, A_23_P377291, A_24_P928969, A_23_P403898	47	973	13528	1.183267367868623	1.0	0.9990336065400182	99.99998904474097
GOTERM_BP_FAT	GO:0006796~phosphate metabolic process	4	6.896551724137931	0.6525043504972575	A_23_P42168, A_23_P139704, A_23_P377291, A_24_P928969, A_23_P403898	47	973	13528	1.183267367868623	1.0	0.9990336065400182	99.99998904474097
Annotation Cluster 18	Enrichment Score: 1.0184161034129855
Category	Term	Count	%	PValue	Genes	List Total	Pop Hits	Pop Total	Fold Enrichment	Bonferroni	Benjamini	FDR
GOTERM_BP_FAT	GO:0042325~regulation of phosphorylation	6	10.344827586206897	0.020384113743819134	A_23_P136493, A_23_P63254, A_23_P42168, A_23_P139704, A_24_P379413, A_23_P315815, A_23_P377291	47	466	13528	3.705962925760204	0.9999996982186949	0.5107744178672113	26.82151250808491
GOTERM_BP_FAT	GO:0051174~regulation of phosphorus metabolic process	6	10.344827586206897	0.023756901851123592	A_23_P136493, A_23_P63254, A_23_P42168, A_23_P139704, A_24_P379413, A_23_P315815, A_23_P377291	47	485	13528	3.5607808729984645	0.9999999755789192	0.5182479884485116	30.549989778070774
GOTERM_BP_FAT	GO:0019220~regulation of phosphate metabolic process	6	10.344827586206897	0.023756901851123592	A_23_P136493, A_23_P63254, A_23_P42168, A_23_P139704, A_24_P379413, A_23_P315815, A_23_P377291	47	485	13528	3.5607808729984645	0.9999999755789192	0.5182479884485116	30.549989778070774
GOTERM_BP_FAT	GO:0008284~positive regulation of cell proliferation	5	8.620689655172415	0.05147308759984519	A_23_P213944, A_23_P136493, A_23_P126782, A_24_P379413, A_23_P315815, A_24_P140608, A_23_P377291	47	414	13528	3.476205159831432	1.0	0.6003796206291054	55.123981021295684
GOTERM_BP_FAT	GO:0010605~negative regulation of macromolecule metabolic process	5	8.620689655172415	0.23822095062838364	A_23_P213944, A_23_P136493, A_23_P42168, A_24_P379413, A_23_P315815, A_24_P140608, A_24_P928969, A_23_P403898	47	734	13528	1.9606933735289003	1.0	0.9109915568386896	98.38479790865665
GOTERM_BP_FAT	GO:0010558~negative regulation of macromolecule biosynthetic process	4	6.896551724137931	0.28458009458953504	A_23_P213944, A_23_P136493, A_23_P42168, A_24_P379413, A_23_P315815, A_24_P140608	47	547	13528	2.1047882064646624	1.0	0.9376020582926233	99.37658905111148
GOTERM_BP_FAT	GO:0009890~negative regulation of biosynthetic process	4	6.896551724137931	0.3089678405920452	A_23_P213944, A_23_P136493, A_23_P42168, A_24_P379413, A_23_P315815, A_24_P140608	47	573	13528	2.009282982436597	1.0	0.9482128134468716	99.63154488267313
GOTERM_BP_FAT	GO:0031327~negative regulation of cellular biosynthetic process	3	5.172413793103448	0.5742774474633281	A_23_P213944, A_23_P136493, A_23_P42168, A_23_P315815, A_24_P140608	47	561	13528	1.539196723176698	1.0	0.9971856956077882	99.99976197914634
Annotation Cluster 19	Enrichment Score: 0.805472527767075
Category	Term	Count	%	PValue	Genes	List Total	Pop Hits	Pop Total	Fold Enrichment	Bonferroni	Benjamini	FDR
GOTERM_BP_FAT	GO:0006928~cell motion	6	10.344827586206897	0.02193942299093375	A_23_P213944, A_23_P76034, A_24_P50890, A_24_P379413, A_24_P140608, A_23_P202881, A_23_P127891, A_32_P7316, A_23_P210176, A_24_P201552	47	475	13528	3.6357446808510634	0.9999999052378996	0.5049645613632096	28.56348173320703
GOTERM_BP_FAT	GO:0030030~cell projection organization	5	8.620689655172415	0.035870487984761966	A_23_P76034, A_24_P50890, A_23_P202881, A_23_P127891, A_32_P7316, A_23_P210176, A_24_P201552, A_23_P151267	47	368	13528	3.910730804810361	0.9999999999972793	0.5430761632883372	42.528585806480464
GOTERM_BP_FAT	GO:0007411~axon guidance	3	5.172413793103448	0.05120841993411154	A_23_P76034, A_24_P50890, A_23_P202881, A_23_P127891, A_32_P7316, A_24_P201552	47	107	13528	8.069994034599324	1.0	0.6072772339200665	54.93374354667851
GOTERM_BP_FAT	GO:0007409~axonogenesis	3	5.172413793103448	0.1396936818912761	A_23_P76034, A_24_P50890, A_23_P202881, A_23_P127891, A_32_P7316, A_24_P201552	47	193	13528	4.47403814353434	1.0	0.8344035089587387	89.78649851367989
GOTERM_BP_FAT	GO:0048667~cell morphogenesis involved in neuron differentiation	3	5.172413793103448	0.15854174427463558	A_23_P76034, A_24_P50890, A_23_P202881, A_23_P127891, A_32_P7316, A_24_P201552	47	209	13528	4.131528046421663	1.0	0.8514232949282222	92.70033710658257
GOTERM_BP_FAT	GO:0048812~neuron projection morphogenesis	3	5.172413793103448	0.16332886172243563	A_23_P76034, A_24_P50890, A_23_P202881, A_23_P127891, A_32_P7316, A_24_P201552	47	213	13528	4.053940665268205	1.0	0.8563353708801867	93.30526754246242
GOTERM_BP_FAT	GO:0000904~cell morphogenesis involved in differentiation	3	5.172413793103448	0.201223344667457	A_23_P76034, A_24_P50890, A_23_P202881, A_23_P127891, A_32_P7316, A_24_P201552	47	244	13528	3.5388908266480636	1.0	0.8841079034615562	96.6847226875036
GOTERM_BP_FAT	GO:0048858~cell projection morphogenesis	3	5.172413793103448	0.20246484533136214	A_23_P76034, A_24_P50890, A_23_P202881, A_23_P127891, A_32_P7316, A_24_P201552	47	245	13528	3.5244463742943983	1.0	0.8825607206811107	96.76199787590498
GOTERM_BP_FAT	GO:0031175~neuron projection development	3	5.172413793103448	0.21618022907658913	A_23_P76034, A_24_P50890, A_23_P202881, A_23_P127891, A_32_P7316, A_24_P201552	47	256	13528	3.3730053191489358	1.0	0.8883275807821548	97.51086628729593
GOTERM_BP_FAT	GO:0032990~cell part morphogenesis	3	5.172413793103448	0.21618022907658913	A_23_P76034, A_24_P50890, A_23_P202881, A_23_P127891, A_32_P7316, A_24_P201552	47	256	13528	3.3730053191489358	1.0	0.8883275807821548	97.51086628729593
GOTERM_BP_FAT	GO:0048666~neuron development	3	5.172413793103448	0.3209940298800932	A_23_P76034, A_24_P50890, A_23_P202881, A_23_P127891, A_32_P7316, A_24_P201552	47	339	13528	2.547166258708341	1.0	0.9519043382154528	99.71765817298375
GOTERM_BP_FAT	GO:0000902~cell morphogenesis	3	5.172413793103448	0.3422899413162811	A_23_P76034, A_24_P50890, A_23_P202881, A_23_P127891, A_32_P7316, A_24_P201552	47	356	13528	2.4255319148936167	1.0	0.9598529081691439	99.82584375150408
GOTERM_BP_FAT	GO:0032989~cellular component morphogenesis	3	5.172413793103448	0.39277511456194814	A_23_P76034, A_24_P50890, A_23_P202881, A_23_P127891, A_32_P7316, A_24_P201552	47	397	13528	2.1750361755721097	1.0	0.9755439662722585	99.94811674062582
GOTERM_BP_FAT	GO:0030182~neuron differentiation	3	5.172413793103448	0.4415729149319767	A_23_P76034, A_24_P50890, A_23_P202881, A_23_P127891, A_32_P7316, A_24_P201552	47	438	13528	1.9714368988633049	1.0	0.9856983680016098	99.98543310690965
Annotation Cluster 20	Enrichment Score: 0.7555083038666246
Category	Term	Count	%	PValue	Genes	List Total	Pop Hits	Pop Total	Fold Enrichment	Bonferroni	Benjamini	FDR
GOTERM_BP_FAT	GO:0048839~inner ear development	3	5.172413793103448	0.02952817416278746	A_24_P58381, A_23_P127891, A_32_P7316, A_23_P2745, A_24_P289383	47	79	13528	10.930245084837058	0.9999999996759908	0.541761758565364	36.52129287932464
GOTERM_BP_FAT	GO:0043583~ear development	3	5.172413793103448	0.04135864668533501	A_24_P58381, A_23_P127891, A_32_P7316, A_23_P2745, A_24_P289383	47	95	13528	9.08936170212766	0.9999999999999576	0.5748548511250959	47.293930558579625
GOTERM_BP_FAT	GO:0007423~sensory organ development	4	6.896551724137931	0.04266218472677767	A_23_P76034, A_24_P50890, A_24_P58381, A_23_P127891, A_32_P7316, A_23_P2745, A_24_P289383	47	229	13528	5.027594536839171	0.9999999999999842	0.5764218567897064	48.37020593050482
GOTERM_BP_FAT	GO:0050877~neurological system process	4	6.896551724137931	0.7922336869832085	A_23_P76034, A_24_P50890, A_24_P58381, A_23_P127891, A_32_P7316, A_23_P2745, A_24_P289383	47	1210	13528	0.9515034288728679	1.0	0.9999340171824699	99.9999999955053
GOTERM_BP_FAT	GO:0050890~cognition	3	5.172413793103448	0.8245988315490353	A_24_P58381, A_23_P127891, A_32_P7316, A_23_P2745, A_24_P289383	47	909	13528	0.9499332912014605	1.0	0.9999744437381689	99.99999999965516
SP_PIR_KEYWORDS	disease mutation	4	6.896551724137931	0.861009912213085	A_32_P157945, A_24_P58381, A_23_P127891, A_32_P7316, A_23_P2745, A_24_P289383	58	1591	19235	0.8337848674657016	1.0	0.9998655220467171	99.99999998986061
Annotation Cluster 21	Enrichment Score: 0.5833865362110867
Category	Term	Count	%	PValue	Genes	List Total	Pop Hits	Pop Total	Fold Enrichment	Bonferroni	Benjamini	FDR
GOTERM_CC_FAT	GO:0000267~cell fraction	8	13.793103448275861	0.1173379796145562	A_23_P161563, A_23_P76034, A_23_P57667, A_24_P50890, A_23_P201636, A_24_P158089, A_23_P139704, A_23_P133263, A_24_P639505, A_23_P160968, A_23_P97725, A_23_P331992	50	1083	12782	1.8883841181902123	0.9999987652075798	0.4465061742729103	75.53170312152928
GOTERM_CC_FAT	GO:0005624~membrane fraction	5	8.620689655172415	0.37614659377712656	A_23_P161563, A_23_P76034, A_23_P57667, A_24_P50890, A_23_P201636, A_24_P639505, A_23_P160968, A_23_P97725, A_23_P331992	50	809	12782	1.5799752781211374	1.0	0.8406743702840151	99.51169442704175
GOTERM_CC_FAT	GO:0005626~insoluble fraction	5	8.620689655172415	0.40275844176150355	A_23_P161563, A_23_P76034, A_23_P57667, A_24_P50890, A_23_P201636, A_24_P639505, A_23_P160968, A_23_P97725, A_23_P331992	50	839	12782	1.523480333730632	1.0	0.8462983939205948	99.70136028436352
Annotation Cluster 22	Enrichment Score: 0.5741620916826297
Category	Term	Count	%	PValue	Genes	List Total	Pop Hits	Pop Total	Fold Enrichment	Bonferroni	Benjamini	FDR
UP_SEQ_FEATURE	domain:PH	3	5.172413793103448	0.15736475156730004	A_23_P76901, A_23_P253221, A_23_P123848	58	237	19113	4.171322566564819	1.0	0.9682188554671377	89.63185686421065
GOTERM_BP_FAT	GO:0051056~regulation of small GTPase mediated signal transduction	3	5.172413793103448	0.21118106838331216	A_23_P76901, A_23_P253221, A_23_P123848	47	252	13528	3.426545086119554	1.0	0.884865395084745	97.25897049786494
INTERPRO	IPR001849:Pleckstrin homology	3	5.172413793103448	0.22021564975329955	A_23_P76901, A_23_P253221, A_23_P123848	54	277	16659	3.3411552346570397	1.0	0.955789379493262	95.08563775049439
SMART	SM00233:PH	3	5.172413793103448	0.33488957242132733	A_23_P76901, A_23_P253221, A_23_P123848	40	277	9079	2.4582129963898915	0.999999999726937	0.9959349516451399	98.15935622849506
GOTERM_MF_FAT	GO:0030695~GTPase regulator activity	3	5.172413793103448	0.3774996880338775	A_23_P76901, A_23_P253221, A_23_P123848	43	404	12983	2.2420561823624223	1.0	0.9999455812819974	99.64016077024431
GOTERM_MF_FAT	GO:0060589~nucleoside-triphosphatase regulator activity	3	5.172413793103448	0.3879704116337488	A_23_P76901, A_23_P253221, A_23_P123848	43	413	12983	2.193197815192297	1.0	0.9998634630853297	99.70579595942185
Annotation Cluster 23	Enrichment Score: 0.5040746349036042
Category	Term	Count	%	PValue	Genes	List Total	Pop Hits	Pop Total	Fold Enrichment	Bonferroni	Benjamini	FDR
SP_PIR_KEYWORDS	cytoplasm	16	27.586206896551722	0.05782814029423092	A_23_P207850, A_32_P157945, A_23_P63254, A_23_P42168, A_23_P133263, A_23_P253221, A_23_P170233, A_23_P35456, A_23_P403898, A_23_P151267, A_23_P205489, A_23_P139704, A_23_P306804, A_23_P202881, A_24_P928969, A_24_P201552, A_23_P20494, A_23_P123848	58	3332	19235	1.5924990685929543	0.999591636539919	0.3517764179700764	50.07458403412011
GOTERM_CC_FAT	GO:0005856~cytoskeleton	9	15.517241379310345	0.15376289957996675	A_23_P23296, A_23_P207850, A_32_P157945, A_23_P170233, A_23_P202881, A_23_P35456, A_24_P928969, A_23_P403898, A_23_P20494, A_24_P201552, A_23_P151267	50	1381	12782	1.6660101375814627	0.9999999875079212	0.5033797638835464	84.78866785656439
GOTERM_CC_FAT	GO:0043228~non-membrane-bounded organelle	10	17.24137931034483	0.6877185063634603	A_23_P23296, A_32_P157945, A_23_P207850, A_23_P170233, A_23_P35456, A_23_P403898, A_23_P151267, A_24_P289383, A_24_P58381, A_23_P202881, A_24_P928969, A_24_P201552, A_23_P20494	50	2596	12782	0.9847457627118645	1.0	0.9760351488431711	99.99980098876613
GOTERM_CC_FAT	GO:0043232~intracellular non-membrane-bounded organelle	10	17.24137931034483	0.6877185063634603	A_23_P23296, A_32_P157945, A_23_P207850, A_23_P170233, A_23_P35456, A_23_P403898, A_23_P151267, A_24_P289383, A_24_P58381, A_23_P202881, A_24_P928969, A_24_P201552, A_23_P20494	50	2596	12782	0.9847457627118645	1.0	0.9760351488431711	99.99980098876613
GOTERM_CC_FAT	GO:0044430~cytoskeletal part	4	6.896551724137931	0.7174879586625784	A_23_P23296, A_23_P202881, A_23_P35456, A_24_P201552, A_23_P151267	50	952	12782	1.0741176470588236	1.0	0.9782298251871046	99.99993571244022
Annotation Cluster 24	Enrichment Score: 0.2430508056028048
Category	Term	Count	%	PValue	Genes	List Total	Pop Hits	Pop Total	Fold Enrichment	Bonferroni	Benjamini	FDR
GOTERM_BP_FAT	GO:0008104~protein localization	5	8.620689655172415	0.35245137191805315	A_23_P161563, A_23_P207850, A_23_P42168, A_24_P639505, A_23_P97725, A_23_P331992, A_24_P193295	47	882	13528	1.6316881362474067	1.0	0.9631150080208883	99.86246651414314
SP_PIR_KEYWORDS	protein transport	3	5.172413793103448	0.4230633869150516	A_23_P161563, A_24_P639505, A_23_P97725, A_23_P331992, A_24_P193295	58	485	19235	2.05136864557412	1.0	0.93741746907414	99.83615814909369
GOTERM_BP_FAT	GO:0015031~protein transport	3	5.172413793103448	0.7403127361064588	A_23_P161563, A_24_P639505, A_23_P97725, A_23_P331992, A_24_P193295	47	762	13528	1.1331881387167029	1.0	0.9997753134216089	99.99999986769396
SP_PIR_KEYWORDS	transport	5	8.620689655172415	0.7407626614374171	A_23_P161563, A_23_P205489, A_24_P639505, A_23_P86931, A_23_P97725, A_23_P331992, A_24_P193295	58	1670	19235	0.9929279372289904	1.0	0.9985699626111708	99.99998544854458
GOTERM_BP_FAT	GO:0045184~establishment of protein localization	3	5.172413793103448	0.7449841284626988	A_23_P161563, A_24_P639505, A_23_P97725, A_23_P331992, A_24_P193295	47	769	13528	1.1228730321224025	1.0	0.9997843287061255	99.99999989952764
Annotation Cluster 25	Enrichment Score: 0.18855044831965562
Category	Term	Count	%	PValue	Genes	List Total	Pop Hits	Pop Total	Fold Enrichment	Bonferroni	Benjamini	FDR
GOTERM_BP_FAT	GO:0010604~positive regulation of macromolecule metabolic process	4	6.896551724137931	0.5645413517906037	A_23_P259071, A_24_P379413, A_23_P306804, A_23_P72096	47	857	13528	1.3434295786886465	1.0	0.9968864198846868	99.99966463694618
GOTERM_BP_FAT	GO:0010557~positive regulation of macromolecule biosynthetic process	3	5.172413793103448	0.6589797908233601	A_23_P259071, A_23_P306804, A_23_P72096	47	654	13528	1.3203201249268006	1.0	0.9990902979972355	99.9999917632493
GOTERM_BP_FAT	GO:0031328~positive regulation of cellular biosynthetic process	3	5.172413793103448	0.6841531228116873	A_23_P259071, A_23_P306804, A_23_P72096	47	685	13528	1.260568411243982	1.0	0.9994098538520508	99.99999742492697
GOTERM_BP_FAT	GO:0009891~positive regulation of biosynthetic process	3	5.172413793103448	0.6919537035123092	A_23_P259071, A_23_P306804, A_23_P72096	47	695	13528	1.2424307362620541	1.0	0.9994268476599408	99.99999823755633
Annotation Cluster 26	Enrichment Score: 0.16764314249491888
Category	Term	Count	%	PValue	Genes	List Total	Pop Hits	Pop Total	Fold Enrichment	Bonferroni	Benjamini	FDR
GOTERM_CC_FAT	GO:0016023~cytoplasmic membrane-bounded vesicle	3	5.172413793103448	0.6293215291388006	A_23_P161563, A_24_P639505, A_23_P127891, A_32_P7316, A_23_P97725, A_23_P331992	50	550	12782	3944-01-01	1.0	0.9659672324852296	99.99862397016182
GOTERM_CC_FAT	GO:0031988~membrane-bounded vesicle	3	5.172413793103448	0.6470416182985037	A_23_P161563, A_24_P639505, A_23_P127891, A_32_P7316, A_23_P97725, A_23_P331992	50	568	12782	1.3502112676056337	1.0	0.9679286668154148	99.99920809089268
GOTERM_CC_FAT	GO:0031410~cytoplasmic vesicle	3	5.172413793103448	0.7130902717935939	A_23_P161563, A_24_P639505, A_23_P127891, A_32_P7316, A_23_P97725, A_23_P331992	50	642	12782	1.1945794392523363	1.0	0.9795231167809265	99.99992347709775
GOTERM_CC_FAT	GO:0031982~vesicle	3	5.172413793103448	0.7353229371951571	A_23_P161563, A_24_P639505, A_23_P127891, A_32_P7316, A_23_P97725, A_23_P331992	50	670	12782	1.1446567164179104	1.0	0.9800770592445052	99.9999691899703
Annotation Cluster 27	Enrichment Score: 0.017314475407450246
Category	Term	Count	%	PValue	Genes	List Total	Pop Hits	Pop Total	Fold Enrichment	Bonferroni	Benjamini	FDR
GOTERM_MF_FAT	GO:0032553~ribonucleotide binding	4	6.896551724137931	0.9484921900609478	A_23_P161563, A_23_P24903, A_24_P58381, A_24_P289383, A_24_P193295	43	1836	12983	0.6578000709327658	1.0	1.0	99.99999999999994
GOTERM_MF_FAT	GO:0032555~purine ribonucleotide binding	4	6.896551724137931	0.9484921900609478	A_23_P161563, A_23_P24903, A_24_P58381, A_24_P289383, A_24_P193295	43	1836	12983	0.6578000709327658	1.0	1.0	99.99999999999994
GOTERM_MF_FAT	GO:0017076~purine nucleotide binding	4	6.896551724137931	0.958772841387976	A_23_P161563, A_23_P24903, A_24_P58381, A_24_P289383, A_24_P193295	43	1918	12983	0.6296772316123869	1.0	1.0	100.0
SP_PIR_KEYWORDS	nucleotide-binding	3	5.172413793103448	0.9654732084438222	A_23_P161563, A_24_P58381, A_24_P289383, A_24_P193295	58	1686	19235	0.5901030801325315	1.0	0.9999993354446856	100.0
GOTERM_MF_FAT	GO:0000166~nucleotide binding	4	6.896551724137931	0.9837939652843994	A_23_P161563, A_23_P24903, A_24_P58381, A_24_P289383, A_24_P193295	43	2245	12983	0.5379603252706272	1.0	1.0	100.0
Annotation Cluster 28	Enrichment Score: 7.906543063343166E-4
Category	Term	Count	%	PValue	Genes	List Total	Pop Hits	Pop Total	Fold Enrichment	Bonferroni	Benjamini	FDR
SP_PIR_KEYWORDS	zinc	3	5.172413793103448	0.9915674474242215	A_23_P374082, A_23_P113793, A_23_P151267	58	2189	19235	0.454506072683165	1.0	0.999999996768569	100.0
GOTERM_MF_FAT	GO:0008270~zinc ion binding	3	5.172413793103448	0.9973458001622166	A_23_P374082, A_23_P113793, A_23_P151267	43	2311	12983	0.391947510893301	1.0	1.0	100.0
SP_PIR_KEYWORDS	metal-binding	3	5.172413793103448	0.9992102592014807	A_23_P374082, A_23_P113793, A_23_P151267	58	2972	19235	0.3347623799136771	1.0	0.9999999999995169	100.0
GOTERM_MF_FAT	GO:0046914~transition metal ion binding	3	5.172413793103448	0.9995153081312341	A_23_P374082, A_23_P113793, A_23_P151267	43	2785	12983	0.32523902968560814	1.0	1.0	100.0
GOTERM_MF_FAT	GO:0046872~metal ion binding	5	8.620689655172415	0.9998652864407008	A_23_P374082, A_23_P81507, A_23_P113793, A_23_P210176, A_23_P151267	43	4140	12983	0.36465003932142454	1.0	1.0	100.0
GOTERM_MF_FAT	GO:0043169~cation binding	5	8.620689655172415	0.9998836902175579	A_23_P374082, A_23_P81507, A_23_P113793, A_23_P210176, A_23_P151267	43	4179	12983	0.3612469879853309	1.0	1.0	100.0
GOTERM_MF_FAT	GO:0043167~ion binding	5	8.620689655172415	0.999908100010664	A_23_P374082, A_23_P81507, A_23_P113793, A_23_P210176, A_23_P151267	43	4241	12983	0.3559658483354628	1.0	1.0	100.0

## Sheet: GO_UP>2FC
Category	Term	Count	%	PValue	Genes	List Total	Pop Hits	Pop Total	Fold Enrichment	Bonferroni	Benjamini	FDR
GOTERM_CC_FAT	GO:0005886~plasma membrane	31	53.44827586206896	4.050519948278099E-6	A_32_P157945, A_23_P207850, A_23_P14083, A_24_P379413, A_23_P81507, A_23_P403898, A_23_P331992, A_23_P151267, A_23_P213944, A_23_P76034, A_23_P24903, A_23_P121120, A_24_P140608, A_23_P210708, A_23_P97725, A_23_P20494, A_23_P2745, A_23_P23296, A_24_P97129, A_32_P97169, A_24_P158089, A_23_P201636, A_23_P253221, A_24_P639505, A_23_P315815, A_23_P377291, A_24_P759477, A_23_P161563, A_23_P205489, A_23…	50	3777	12782	2.098183743711941	4.414101184008201E-4	4.414101184008201E-4	0.004568574119501179
INTERPRO	IPR013032:EGF-like region, conserved site	8	13.793103448275861	3.736842590622292E-5	A_23_P213944, A_24_P759477, A_23_P259071, A_23_P136493, A_23_P201636, A_23_P374082, A_23_P315815, A_24_P140608, A_23_P81507, A_23_P160968, A_23_P377291	54	293	16659	8.42320819112628	0.006072653681740592	0.006072653681740592	0.04525567304630718
SP_PIR_KEYWORDS	cell membrane	19	32.758620689655174	3.841826748463869E-5	A_32_P97169, A_24_P379413, A_23_P14083, A_23_P253221, A_23_P315815, A_23_P81507, A_23_P377291, A_23_P403898, A_23_P76034, A_23_P205489, A_23_P213944, A_23_P161563, A_24_P50890, A_23_P136493, A_23_P24903, A_23_P121120, A_23_P202881, A_24_P140608, A_24_P928969, A_23_P210176, A_24_P201552, A_23_P20494, A_23_P2745, A_24_P193295	58	2194	19235	2.871978436488228	0.005020245949555968	0.005020245949555968	0.04479181426190193
GOTERM_CC_FAT	GO:0070161~anchoring junction	7	12.068965517241379	4.710338333569395E-5	A_23_P76034, A_23_P23296, A_24_P50890, A_23_P207850, A_32_P157945, A_24_P97129, A_23_P210176, A_23_P151267, A_23_P16944	50	172	12782	10.403953488372094	0.005121231259099468	0.0025639024273782507	0.053116066586933464
SP_PIR_KEYWORDS	disulfide bond	22	37.93103448275862	5.0543053664273824E-5	A_23_P259071, A_24_P379413, A_23_P14083, A_24_P182461, A_23_P81507, A_23_P127891, A_32_P7316, A_23_P213944, A_23_P76034, A_23_P14184, A_23_P374082, A_23_P121120, A_23_P24903, A_24_P140608, A_23_P210708, A_23_P258136, A_23_P201636, A_23_P49499, A_23_P315815, A_23_P377291, A_23_P205489, A_24_P759477, A_24_P50890, A_23_P136493, A_23_P126782, A_23_P160968, A_23_P210176	58	2924	19235	2.4952238313127975	0.006599434807975424	0.0033051795097837067	0.058924280231154036
SP_PIR_KEYWORDS	membrane	34	58.620689655172406	6.944190077534887E-5	A_23_P259071, A_23_P14083, A_24_P379413, A_24_P182461, A_23_P81507, A_23_P147326, A_23_P403898, A_23_P331992, A_23_P213944, A_23_P76034, A_23_P14184, A_23_P374082, A_23_P24903, A_23_P121120, A_24_P140608, A_23_P210708, A_23_P97725, A_23_P20494, A_23_P2745, A_23_P123848, A_24_P97129, A_32_P97169, A_23_P49499, A_23_P253221, A_24_P639505, A_23_P315815, A_23_P377291, A_23_P29551, A_24_P759477, A_23_P…	58	6256	19235	1.8023800599700148	0.009055950495229781	0.0030278085370094576	0.08094884553918602
SP_PIR_KEYWORDS	signal	23	39.6551724137931	7.66221393209651E-5	A_23_P259071, A_23_P207850, A_24_P379413, A_23_P14083, A_24_P182461, A_23_P81507, A_23_P127891, A_32_P7316, A_23_P213944, A_23_P76034, A_23_P14184, A_23_P374082, A_24_P140608, A_23_P210708, A_23_P258136, A_24_P158089, A_24_P97129, A_32_P97169, A_23_P201636, A_23_P377291, A_24_P759477, A_23_P57667, A_24_P50890, A_23_P126782, A_23_P160968, A_23_P122662, A_23_P210176, A_23_P16944	58	3250	19235	2.346976127320955	0.009987673398169195	0.002506325113875607	0.08931547483326252
UP_SEQ_FEATURE	domain:EGF-like	5	8.620689655172415	7.77184906743937E-5	A_23_P213944, A_23_P259071, A_23_P136493, A_23_P374082, A_23_P315815, A_24_P140608, A_23_P377291	58	76	19113	21.679900181488204	0.02167902361304541	0.02167902361304541	0.10282608916937219
GOTERM_CC_FAT	GO:0044459~plasma membrane part	21	36.206896551724135	8.399718110681999E-5	A_23_P207850, A_32_P157945, A_24_P379413, A_23_P403898, A_23_P151267, A_23_P213944, A_23_P76034, A_23_P24903, A_24_P140608, A_23_P2745, A_23_P23296, A_24_P97129, A_32_P97169, A_23_P201636, A_23_P253221, A_23_P315815, A_23_P161563, A_23_P205489, A_24_P759477, A_24_P50890, A_23_P136493, A_23_P126782, A_24_P928969, A_23_P160968, A_23_P210176, A_24_P193295, A_23_P16944	50	2203	12782	2.4368769859282793	0.009114288051798924	0.0030473730667486265	0.09470135009485015
UP_SEQ_FEATURE	signal peptide	23	39.6551724137931	8.450721863652468E-5	A_23_P259071, A_23_P207850, A_24_P379413, A_23_P14083, A_24_P182461, A_23_P81507, A_23_P127891, A_32_P7316, A_23_P213944, A_23_P76034, A_23_P14184, A_23_P374082, A_24_P140608, A_23_P210708, A_23_P258136, A_24_P158089, A_24_P97129, A_32_P97169, A_23_P201636, A_23_P377291, A_24_P759477, A_23_P57667, A_24_P50890, A_23_P126782, A_23_P160968, A_23_P122662, A_23_P210176, A_23_P16944	58	3250	19113	2.3320901856763925	0.023550302119591637	0.011845306705266734	0.11180332812320559
SP_PIR_KEYWORDS	glycoprotein	27	46.55172413793103	8.981540471370572E-5	A_23_P259071, A_23_P14083, A_24_P379413, A_24_P182461, A_23_P81507, A_32_P7316, A_23_P127891, A_23_P76034, A_23_P213944, A_23_P14184, A_23_P374082, A_23_P24903, A_23_P121120, A_23_P72096, A_24_P140608, A_23_P210708, A_23_P258136, A_23_P201636, A_24_P97129, A_32_P97169, A_24_P158089, A_23_P49499, A_23_P315815, A_23_P377291, A_24_P759477, A_24_P50890, A_23_P57667, A_23_P126782, A_23_P136493, A_23_P…	58	4318	19235	2.073697113925668	0.01169739367650724	0.002350502517576958	0.10468699371141144
INTERPRO	IPR015497:Epidermal growth factor receptor ligand	3	5.172413793103448	9.870652127851636E-5	A_23_P213944, A_23_P259071, A_24_P140608, A_23_P377291	54	5	16659	185.1	0.01596120517639532	0.008012704303323903	0.11949949260163795
UP_SEQ_FEATURE	disulfide bond	21	36.206896551724135	1.0838596027878735E-4	A_23_P259071, A_24_P379413, A_23_P14083, A_24_P182461, A_23_P81507, A_23_P127891, A_32_P7316, A_23_P213944, A_23_P76034, A_23_P14184, A_23_P374082, A_23_P121120, A_23_P24903, A_24_P140608, A_23_P210708, A_23_P258136, A_23_P201636, A_23_P49499, A_23_P315815, A_23_P377291, A_24_P759477, A_24_P50890, A_23_P136493, A_23_P126782, A_23_P160968, A_23_P210176	58	2819	19113	2.4548507051901507	0.030104065555711546	0.010137102125702624	0.14337403604456345
GOTERM_BP_FAT	GO:0042127~regulation of cell proliferation	11	18.96551724137931	2.521735772344541E-4	A_23_P48570, A_24_P158089, A_23_P63254, A_24_P379413, A_23_P315815, A_23_P377291, A_32_P7316, A_23_P127891, A_23_P213944, A_23_P126782, A_23_P136493, A_23_P72096, A_24_P140608, A_23_P2745	47	787	13528	4.023033874935792	0.16794582059834962	0.16794582059834962	0.38167737769635446
GOTERM_CC_FAT	GO:0005912~adherens junction	6	10.344827586206897	3.0484467224359946E-4	A_23_P76034, A_24_P50890, A_23_P207850, A_32_P157945, A_24_P97129, A_23_P210176, A_23_P151267, A_23_P16944	50	155	12782	9.895741935483871	0.03268698122520175	0.008273865346810627	0.34330269599156527
GOTERM_CC_FAT	GO:0009986~cell surface	8	13.793103448275861	3.350469929505591E-4	A_23_P213944, A_23_P259071, A_23_P126782, A_24_P97129, A_32_P97169, A_24_P379413, A_24_P140608, A_23_P377291, A_23_P210176, A_23_P16944	50	348	12782	5.876781609195403	0.03586720680062527	0.0072786298465515875	0.37725667880178504
INTERPRO	IPR000742:EGF-like, type 3	6	10.344827586206897	3.709302109537774E-4	A_23_P213944, A_23_P259071, A_23_P136493, A_23_P374082, A_23_P315815, A_24_P140608, A_23_P81507, A_23_P377291	54	194	16659	9.541237113402062	0.058680665736439486	0.01995580712146905	0.44838974855456737
UP_SEQ_FEATURE	glycosylation site:N-linked (GlcNAc...)	25	43.103448275862064	3.9418564167415085E-4	A_23_P259071, A_23_P14083, A_24_P379413, A_24_P182461, A_23_P81507, A_32_P7316, A_23_P127891, A_23_P76034, A_23_P14184, A_23_P374082, A_23_P24903, A_23_P121120, A_23_P72096, A_23_P210708, A_23_P258136, A_23_P201636, A_24_P97129, A_24_P158089, A_23_P49499, A_23_P315815, A_23_P377291, A_24_P759477, A_24_P50890, A_23_P57667, A_23_P126782, A_23_P136493, A_23_P160968, A_23_P210176, A_23_P86931, A_23_P…	58	4129	19113	1.995243901420566	0.10522435277110354	0.02741282402785794	0.5205220318398984
INTERPRO	IPR006210:EGF-like	6	10.344827586206897	4.362906568569089E-4	A_23_P213944, A_24_P759477, A_23_P259071, A_23_P136493, A_23_P315815, A_24_P140608, A_23_P81507, A_23_P377291	54	201	16659	9.208955223880597	0.06866002366150703	0.017625544207480526	0.5272076808900295
INTERPRO	IPR013151:Immunoglobulin	6	10.344827586206897	4.462941817991872E-4	A_23_P258136, A_23_P76034, A_24_P50890, A_23_P136493, A_24_P379413, A_23_P14083, A_24_P182461, A_23_P315815	54	202	16659	9.163366336633663	0.07017807485901284	0.014447062951403522	0.5392658435230846
GOTERM_BP_FAT	GO:0042060~wound healing	6	10.344827586206897	4.5629335808404373E-4	A_23_P213944, A_23_P136493, A_32_P157945, A_23_P126782, A_24_P97129, A_24_P158089, A_23_P315815, A_24_P140608, A_23_P16944	47	191	13528	9.041773420964686	0.2830246163217669	0.15325601054496218	0.6896259942238525
SP_PIR_KEYWORDS	epidermolysis bullosa	3	5.172413793103448	5.58682409434921E-4	A_32_P157945, A_23_P201636, A_23_P160968, A_23_P210176	58	12	19235	82.90948275862068	0.07059236511282896	0.012127173778184952	0.6495638049216601
SP_PIR_KEYWORDS	transmembrane protein	9	15.517241379310345	5.751760507771637E-4	A_23_P213944, A_23_P76034, A_24_P50890, A_23_P259071, A_23_P126782, A_24_P97129, A_24_P379413, A_23_P24903, A_24_P140608, A_23_P377291, A_23_P210176, A_23_P16944	58	642	19235	4.649129874315179	0.07259947429411318	0.010709347935526692	0.6686817248094723
SP_PIR_KEYWORDS	egf-like domain	6	10.344827586206897	5.907951573733173E-4	A_23_P213944, A_23_P259071, A_23_P136493, A_23_P374082, A_23_P315815, A_24_P140608, A_23_P81507, A_23_P377291	58	230	19235	8.651424287856072	0.0744961959141327	0.009630456839763268	0.6867828633805639
SP_PIR_KEYWORDS	growth factor	5	8.620689655172415	6.138237345886233E-4	A_23_P213944, A_23_P259071, A_23_P136493, A_23_P315815, A_24_P140608, A_23_P377291, A_23_P127891, A_32_P7316	58	131	19235	12.65793629902606	0.07728567404812692	0.008897469858530349	0.7134654105271143
UP_SEQ_FEATURE	topological domain:Extracellular	19	32.758620689655174	6.496738627503687E-4	A_24_P97129, A_24_P379413, A_23_P14083, A_24_P182461, A_23_P315815, A_23_P81507, A_23_P377291, A_24_P759477, A_23_P76034, A_23_P213944, A_24_P50890, A_23_P57667, A_23_P14184, A_23_P126782, A_23_P374082, A_23_P136493, A_23_P24903, A_23_P121120, A_24_P140608, A_23_P210708, A_23_P210176, A_23_P2745, A_23_P16944	58	2719	19113	2.302741880255165	0.16745463641401126	0.035989906088275125	0.8565551152688089
INTERPRO	IPR006209:EGF	5	8.620689655172415	7.066303126256932E-4	A_23_P213944, A_23_P259071, A_23_P136493, A_23_P315815, A_24_P140608, A_23_P81507, A_23_P377291	54	127	16659	12.145669291338583	0.10883123194125321	0.019020361872659652	0.852601591957558
GOTERM_CC_FAT	GO:0005615~extracellular space	10	17.24137931034483	0.0010310798718909417	A_23_P259071, A_32_P97169, A_23_P63254, A_23_P201636, A_24_P379413, A_23_P315815, A_23_P377291, A_23_P213944, A_23_P126782, A_23_P136493, A_23_P72096, A_24_P140608, A_23_P160968	50	685	12782	3.7319708029197085	0.10635411694615116	0.018566428068693464	1.156833925380174
GOTERM_CC_FAT	GO:0016323~basolateral plasma membrane	6	10.344827586206897	0.0010398091390415938	A_23_P207850, A_32_P157945, A_24_P97129, A_23_P24903, A_23_P210176, A_23_P151267, A_23_P16944	50	203	12782	7.555862068965516	0.10720488828613006	0.016069227459888813	1.1665755612574547
SP_PIR_KEYWORDS	Secreted	14	24.137931034482758	0.0010976386236416019	A_23_P258136, A_23_P201636, A_23_P63254, A_32_P97169, A_24_P158089, A_24_P379413, A_23_P315815, A_23_P377291, A_32_P7316, A_23_P127891, A_23_P76034, A_23_P213944, A_24_P50890, A_23_P14184, A_23_P136493, A_23_P72096, A_24_P140608, A_23_P160968, A_23_P122662	58	1689	19235	2.7489230517955945	0.1339993610326371	0.014283965435927137	1.272534654026014
UP_SEQ_FEATURE	topological domain:Cytoplasmic	21	36.206896551724135	0.0012218823533381934	A_24_P379413, A_23_P14083, A_24_P182461, A_23_P81507, A_23_P331992, A_23_P213944, A_23_P76034, A_23_P14184, A_23_P374082, A_23_P121120, A_23_P24903, A_24_P140608, A_23_P210708, A_23_P97725, A_23_P2745, A_24_P97129, A_23_P49499, A_24_P639505, A_23_P315815, A_23_P377291, A_24_P759477, A_23_P57667, A_24_P50890, A_23_P136493, A_23_P126782, A_23_P210176, A_23_P16944	58	3374	19113	2.0510444984976393	0.29162488899179917	0.05584372844026553	1.6053539210126755
SP_PIR_KEYWORDS	cell adhesion	7	12.068965517241379	0.0015179289906276238	A_24_P759477, A_23_P76034, A_23_P23296, A_24_P50890, A_23_P201636, A_23_P14083, A_23_P81507, A_23_P160968, A_23_P210176	58	422	19235	5.50110312142507	0.18044991798276389	0.017928230395196088	1.7558608677813892
SMART	SM00181:EGF	6	10.344827586206897	0.0015796113925419706	A_23_P213944, A_24_P759477, A_23_P259071, A_23_P136493, A_23_P315815, A_24_P140608, A_23_P81507, A_23_P377291	40	201	9079	6.775373134328357	0.08182424815526046	0.08182424815526046	1.5367671144183581
GOTERM_MF_FAT	GO:0002020~protease binding	3	5.172413793103448	0.0016871533995355093	A_23_P126782, A_24_P158089, A_23_P170233	43	19	12983	47.673194614443084	0.2171732294758093	0.2171732294758093	1.9846528570370392
GOTERM_MF_FAT	GO:0008083~growth factor activity	5	8.620689655172415	0.0017669493891445175	A_23_P213944, A_23_P259071, A_23_P136493, A_23_P315815, A_24_P140608, A_23_P377291, A_23_P127891, A_32_P7316	43	161	12983	9.376715296836633	0.2261941536757035	0.1203376520935453	2.077619864519531
GOTERM_BP_FAT	GO:0009611~response to wounding	8	13.793103448275861	0.0019324559013273713	A_23_P213944, A_23_P136493, A_32_P157945, A_23_P126782, A_24_P97129, A_24_P158089, A_24_P379413, A_23_P72096, A_23_P315815, A_24_P140608, A_23_P16944	47	530	13528	4.344600562023284	0.7558868158703779	0.37502341708675413	2.890337417908928
UP_SEQ_FEATURE	transmembrane region	26	44.827586206896555	0.002171978866254029	A_23_P259071, A_24_P379413, A_23_P14083, A_24_P182461, A_23_P81507, A_23_P147326, A_23_P331992, A_23_P76034, A_23_P213944, A_23_P14184, A_23_P374082, A_23_P24903, A_23_P121120, A_24_P140608, A_23_P210708, A_23_P97725, A_23_P2745, A_24_P97129, A_23_P49499, A_24_P639505, A_23_P315815, A_23_P377291, A_23_P29551, A_24_P759477, A_23_P205489, A_24_P50890, A_23_P57667, A_23_P126782, A_23_P136493, A_23_P…	58	4911	19113	1.744633791839572	0.4583656690664789	0.08386805656462548	2.837123858938506
GOTERM_BP_FAT	GO:0007155~cell adhesion	9	15.517241379310345	0.002244122929944016	A_24_P759477, A_23_P76034, A_23_P23296, A_24_P50890, A_23_P201636, A_23_P14083, A_23_P202881, A_23_P81507, A_23_P160968, A_23_P210708, A_23_P210176, A_24_P201552	47	700	13528	3.700668693009119	0.8055935135158043	0.3359853093025209	3.3491184794643747
GOTERM_BP_FAT	GO:0022610~biological adhesion	9	15.517241379310345	0.0022642454740330513	A_24_P759477, A_23_P76034, A_23_P23296, A_24_P50890, A_23_P201636, A_23_P14083, A_23_P202881, A_23_P81507, A_23_P160968, A_23_P210708, A_23_P210176, A_24_P201552	47	701	13528	3.695389565059034	0.8084308612299722	0.2814365723661806	3.3786696432714924
SP_PIR_KEYWORDS	ectodermal dysplasia	3	5.172413793103448	0.002283579521990756	A_23_P76034, A_23_P23296, A_24_P50890, A_23_P2745	58	24	19235	41.45474137931034	0.25880460940996564	0.02464871797828494	2.630788835274156
SP_PIR_KEYWORDS	transmembrane	26	44.827586206896555	0.0023805142091043513	A_23_P259071, A_24_P379413, A_23_P14083, A_24_P182461, A_23_P81507, A_23_P147326, A_23_P331992, A_23_P76034, A_23_P213944, A_23_P14184, A_23_P374082, A_23_P24903, A_23_P121120, A_24_P140608, A_23_P210708, A_23_P97725, A_23_P2745, A_24_P97129, A_23_P49499, A_24_P639505, A_23_P315815, A_23_P377291, A_23_P29551, A_24_P759477, A_23_P205489, A_24_P50890, A_23_P57667, A_23_P126782, A_23_P136493, A_23_P…	58	4973	19235	1.7338801944292281	0.2681788533460093	0.023730746529096902	2.741049002810514
GOTERM_BP_FAT	GO:0045927~positive regulation of growth	4	6.896551724137931	0.002517441284350586	A_23_P213944, A_23_P136493, A_23_P63254, A_24_P58381, A_23_P315815, A_24_P140608, A_24_P289383	47	80	13528	14.391489361702126	0.8407895875931264	0.2638009637982437	3.7497824349190356
GOTERM_CC_FAT	GO:0030054~cell junction	8	13.793103448275861	0.003379770853465902	A_23_P76034, A_23_P23296, A_24_P50890, A_23_P207850, A_32_P157945, A_24_P97129, A_23_P210176, A_23_P151267, A_23_P2745, A_23_P16944	50	518	12782	3.948108108108108	0.30858770900174604	0.04507967550984504	3.746585085569254
KEGG_PATHWAY	hsa04512:ECM-receptor interaction	4	6.896551724137931	0.004665838532826983	A_24_P759477, A_23_P201636, A_24_P97129, A_23_P160968, A_23_P210176, A_23_P16944	22	84	5085	11.006493506493507	0.1667266537292521	0.1667266537292521	4.1638455183190315
INTERPRO	IPR007110:Immunoglobulin-like	7	12.068965517241379	0.004979476541128223	A_23_P258136, A_23_P76034, A_24_P50890, A_23_P136493, A_24_P379413, A_23_P14083, A_24_P182461, A_23_P315815, A_23_P210708	54	501	16659	4.310379241516966	0.5567769857524907	0.10973874712738718	5.86761111187416
KEGG_PATHWAY	hsa04012:ErbB signaling pathway	4	6.896551724137931	0.0051491736397316565	A_23_P213944, A_23_P259071, A_23_P136493, A_23_P315815, A_24_P140608, A_23_P377291	22	87	5085	10.626959247648903	0.1823628121839712	0.09576707214566182	4.586229853735235
GOTERM_BP_FAT	GO:0006916~anti-apoptosis	5	8.620689655172415	0.005170190372642541	A_23_P136493, A_23_P126782, A_23_P14083, A_23_P72096, A_23_P315815, A_23_P127891, A_32_P7316	47	206	13528	6.986159884321421	0.9771509536440113	0.4171556609586252	7.55872581973851
GOTERM_BP_FAT	GO:0042981~regulation of apoptosis	9	15.517241379310345	0.005238866902185824	A_23_P136493, A_23_P126782, A_23_P63254, A_23_P48570, A_24_P379413, A_23_P14083, A_23_P253221, A_23_P72096, A_23_P315815, A_23_P127891, A_32_P7316	47	804	13528	3.2219752302318194	0.9782724234499017	0.38037859655161954	7.655438937124293
GOTERM_BP_FAT	GO:0043067~regulation of programmed cell death	9	15.517241379310345	0.00555784421448282	A_23_P136493, A_23_P126782, A_23_P63254, A_23_P48570, A_24_P379413, A_23_P14083, A_23_P253221, A_23_P72096, A_23_P315815, A_23_P127891, A_32_P7316	47	812	13528	3.1902316319044126	0.9828021275261246	0.36329005102919787	8.103398320789735
GOTERM_BP_FAT	GO:0010941~regulation of cell death	9	15.517241379310345	0.005681249687885444	A_23_P136493, A_23_P126782, A_23_P63254, A_23_P48570, A_24_P379413, A_23_P14083, A_23_P253221, A_23_P72096, A_23_P315815, A_23_P127891, A_32_P7316	47	815	13528	3.178488447983292	0.984289729247052	0.33988687639211346	8.276159018580742
GOTERM_CC_FAT	GO:0005911~cell-cell junction	5	8.620689655172415	0.005949063178160877	A_23_P76034, A_23_P23296, A_24_P50890, A_32_P157945, A_23_P210176, A_23_P2745	50	190	12782	6.727368421052632	0.47815485868091767	0.06971560010960143	6.508640089080798
GOTERM_CC_FAT	GO:0005576~extracellular region	16	27.586206896551722	0.00660373206823796	A_23_P258136, A_23_P259071, A_23_P201636, A_23_P63254, A_32_P97169, A_24_P158089, A_24_P379413, A_23_P315815, A_23_P377291, A_32_P7316, A_23_P127891, A_23_P76034, A_23_P213944, A_24_P50890, A_23_P14184, A_23_P126782, A_23_P136493, A_23_P72096, A_24_P140608, A_23_P160968, A_23_P122662	50	2010	12782	2.0349452736318407	0.5143145158664479	0.06967324181373047	7.200780100433923
GOTERM_BP_FAT	GO:0043066~negative regulation of apoptosis	6	10.344827586206897	0.006782884302421818	A_23_P136493, A_23_P126782, A_23_P48570, A_23_P14083, A_23_P72096, A_23_P315815, A_23_P127891, A_32_P7316	47	354	13528	4.878470970068517	0.992998064139468	0.36304208457118825	9.804999939269976
GOTERM_BP_FAT	GO:0043069~negative regulation of programmed cell death	6	10.344827586206897	0.007187639581752471	A_23_P136493, A_23_P126782, A_23_P48570, A_23_P14083, A_23_P72096, A_23_P315815, A_23_P127891, A_32_P7316	47	359	13528	4.810525691933859	0.9947979933604262	0.3548199816869152	10.36071242388702
GOTERM_BP_FAT	GO:0060548~negative regulation of cell death	6	10.344827586206897	0.007270583486201375	A_23_P136493, A_23_P126782, A_23_P48570, A_23_P14083, A_23_P72096, A_23_P315815, A_23_P127891, A_32_P7316	47	360	13528	4.797163120567376	0.9951053731716858	0.33581949810543654	10.474195469897275
GOTERM_CC_FAT	GO:0005913~cell-cell adherens junction	3	5.172413793103448	0.007902257558098726	A_23_P76034, A_24_P50890, A_32_P157945, A_23_P210176	50	35	12782	21.912	0.5788504990295138	0.07560445330656973	8.55983033399703
INTERPRO	IPR013783:Immunoglobulin-like fold	7	12.068965517241379	0.007966162653989781	A_23_P258136, A_23_P76034, A_24_P50890, A_23_P136493, A_24_P379413, A_23_P14083, A_24_P182461, A_23_P315815, A_23_P210708	54	553	16659	3.9050632911392404	0.7284703980263245	0.1503752642140419	9.233691070054462
GOTERM_BP_FAT	GO:0051338~regulation of transferase activity	6	10.344827586206897	0.008319024158824417	A_23_P136493, A_23_P63254, A_23_P42168, A_23_P139704, A_23_P147331, A_23_P315815, A_23_P147326, A_23_P377291	47	372	13528	4.642415923129718	0.9977344439166249	0.35273232954944056	11.897141290031943
GOTERM_BP_FAT	GO:0030307~positive regulation of cell growth	3	5.172413793103448	0.008932744449388264	A_23_P213944, A_23_P136493, A_23_P63254, A_23_P315815, A_24_P140608	47	42	13528	20.559270516717323	0.9985572870757361	0.35343529293497644	12.720252383147523
GOTERM_BP_FAT	GO:0051240~positive regulation of multicellular organismal process	5	8.620689655172415	0.009311117385104647	A_23_P136493, A_23_P126782, A_24_P379413, A_24_P58381, A_23_P72096, A_23_P315815, A_24_P289383	47	244	13528	5.898151377746773	0.9989078457281184	0.3470307205491895	13.224134421086431
GOTERM_CC_FAT	GO:0044421~extracellular region part	10	17.24137931034483	0.009826697536639784	A_23_P259071, A_32_P97169, A_23_P63254, A_23_P201636, A_24_P379413, A_23_P315815, A_23_P377291, A_23_P213944, A_23_P126782, A_23_P136493, A_23_P72096, A_24_P140608, A_23_P160968	50	960	12782	2.662916666666667	0.6591822839425139	0.08579516574541668	10.540629821875081
GOTERM_BP_FAT	GO:0045793~positive regulation of cell size	3	5.172413793103448	0.011552784257963848	A_23_P213944, A_23_P136493, A_23_P63254, A_23_P315815, A_24_P140608	47	48	13528	17.989361702127656	0.9997905459853543	0.3924340140243633	16.154080219051803
SP_PIR_KEYWORDS	lipoprotein	7	12.068965517241379	0.01157794431713506	A_23_P161563, A_32_P157945, A_23_P126782, A_32_P97169, A_23_P72096, A_23_P377291, A_24_P193295	58	642	19235	3.6159899022451394	0.7825006173098342	0.10324135212963659	12.698492067937972
SP_PIR_KEYWORDS	Immunoglobulin domain	6	10.344827586206897	0.012593106519170243	A_23_P76034, A_24_P50890, A_23_P136493, A_24_P379413, A_23_P14083, A_24_P182461, A_23_P315815, A_23_P210708	58	470	19235	4.233675715333822	0.8098937965091201	0.10477317746519954	13.738384007827376
GOTERM_CC_FAT	GO:0016324~apical plasma membrane	4	6.896551724137931	0.014321441402088686	A_23_P136493, A_24_P379413, A_23_P24903, A_23_P315815, A_23_P2745	50	133	12782	7.688421052631579	0.7924375764254676	0.11391990737435997	15.015602862292399
GOTERM_BP_FAT	GO:0051094~positive regulation of developmental process	5	8.620689655172415	0.01447802006172801	A_23_P136493, A_23_P126782, A_24_P379413, A_23_P72096, A_23_P315815, A_23_P127891, A_32_P7316	47	278	13528	5.176794734425226	0.999975859657172	0.44603063783073926	19.83861896161723
KEGG_PATHWAY	hsa04514:Cell adhesion molecules (CAMs)	4	6.896551724137931	0.016153850284863675	A_24_P759477, A_23_P76034, A_24_P50890, A_24_P97129, A_23_P210176, A_23_P16944	22	132	5085	7.0041322314049586	0.47014086814428213	0.19080447099296127	13.765657471734228
GOTERM_BP_FAT	GO:0009636~response to toxin	3	5.172413793103448	0.018226884841219447	A_23_P205489, A_24_P97129, A_23_P48570, A_23_P16944	47	61	13528	14.155563306592255	0.9999984999091001	0.5062809638885053	24.33963162187016
GOTERM_BP_FAT	GO:0045765~regulation of angiogenesis	3	5.172413793103448	0.019368802657035084	A_23_P126782, A_24_P158089, A_23_P72096	47	63	13528	13.706180344478216	0.9999993578161761	0.5097890950474602	25.663030884072302
GOTERM_BP_FAT	GO:0042325~regulation of phosphorylation	6	10.344827586206897	0.020384113743819134	A_23_P136493, A_23_P63254, A_23_P42168, A_23_P139704, A_24_P379413, A_23_P315815, A_23_P377291	47	466	13528	3.705962925760204	0.9999996982186949	0.5107744178672113	26.82151250808491
INTERPRO	IPR003599:Immunoglobulin subtype	5	8.620689655172415	0.020688481637410605	A_23_P258136, A_23_P76034, A_24_P50890, A_23_P14083, A_24_P182461, A_23_P210708	54	330	16659	4.674242424242424	0.9668792166608964	0.31519529851307493	22.371227985321752
GOTERM_BP_FAT	GO:0030216~keratinocyte differentiation	3	5.172413793103448	0.021136749134292396	A_32_P157945, A_23_P63254, A_23_P170233	47	66	13528	13.083172147001934	0.9999998276720696	0.5073237564356494	27.669370652599802
GOTERM_BP_FAT	GO:0006928~cell motion	6	10.344827586206897	0.02193942299093375	A_23_P213944, A_23_P76034, A_24_P50890, A_24_P379413, A_24_P140608, A_23_P202881, A_23_P127891, A_32_P7316, A_23_P210176, A_24_P201552	47	475	13528	3.6357446808510634	0.9999999052378996	0.5049645613632096	28.56348173320703
GOTERM_BP_FAT	GO:0051174~regulation of phosphorus metabolic process	6	10.344827586206897	0.023756901851123592	A_23_P136493, A_23_P63254, A_23_P42168, A_23_P139704, A_24_P379413, A_23_P315815, A_23_P377291	47	485	13528	3.5607808729984645	0.9999999755789192	0.5182479884485116	30.549989778070774
GOTERM_BP_FAT	GO:0019220~regulation of phosphate metabolic process	6	10.344827586206897	0.023756901851123592	A_23_P136493, A_23_P63254, A_23_P42168, A_23_P139704, A_24_P379413, A_23_P315815, A_23_P377291	47	485	13528	3.5607808729984645	0.9999999755789192	0.5182479884485116	30.549989778070774
GOTERM_BP_FAT	GO:0008544~epidermis development	4	6.896551724137931	0.024500203518084414	A_32_P157945, A_23_P201636, A_23_P63254, A_23_P170233, A_23_P160968	47	184	13528	6.257169287696577	0.999999985984245	0.5148627077573061	31.347454734407687
GOTERM_BP_FAT	GO:0009913~epidermal cell differentiation	3	5.172413793103448	0.02486556234575326	A_32_P157945, A_23_P63254, A_23_P170233	47	72	13528	11.992907801418438	0.9999999893336398	0.5063885328506423	31.73629371890018
COG_ONTOLOGY	Cell division and chromosome partitioning	3	5.172413793103448	0.02628060216896001	A_32_P157945, A_23_P201636, A_23_P160968, A_23_P123848	6	106	1950	9.19811320754717	0.051870534287556835	0.051870534287556835	5.835108412037171
GOTERM_BP_FAT	GO:0045859~regulation of protein kinase activity	5	8.620689655172415	0.029274644676624075	A_23_P136493, A_23_P63254, A_23_P42168, A_23_P139704, A_23_P315815, A_23_P377291	47	345	13528	4.171446191797718	0.9999999996080269	0.5516655767396728	36.26938055707267
GOTERM_BP_FAT	GO:0048839~inner ear development	3	5.172413793103448	0.02952817416278746	A_24_P58381, A_23_P127891, A_32_P7316, A_23_P2745, A_24_P289383	47	79	13528	10.930245084837058	0.9999999996759908	0.541761758565364	36.52129287932464
GOTERM_BP_FAT	GO:0007398~ectoderm development	4	6.896551724137931	0.02996334297385479	A_32_P157945, A_23_P201636, A_23_P63254, A_23_P170233, A_23_P160968	47	199	13528	5.785523361488292	0.9999999997663539	0.5345411072198757	36.95151883267454
SP_PIR_KEYWORDS	cell junction	5	8.620689655172415	0.030432633006607084	A_23_P23296, A_23_P207850, A_32_P157945, A_23_P151267, A_23_P2745	58	399	19235	4.155863797424597	0.982553164102777	0.22356108817253628	30.260169628811738
GOTERM_BP_FAT	GO:0043085~positive regulation of catalytic activity	6	10.344827586206897	0.0308822384883867	A_23_P136493, A_23_P126782, A_23_P42168, A_23_P24903, A_23_P147331, A_23_P315815, A_23_P147326, A_23_P377291	47	520	13528	3.3211129296235677	0.9999999998829133	0.5333940824942659	37.85104526622403
GOTERM_CC_FAT	GO:0045177~apical part of cell	4	6.896551724137931	0.031088693444543205	A_23_P136493, A_24_P379413, A_23_P24903, A_23_P315815, A_23_P2745	50	179	12782	5.712625698324023	0.9680140980703503	0.21799176101922568	29.968321945296704
GOTERM_CC_FAT	GO:0005625~soluble fraction	5	8.620689655172415	0.03153638763763933	A_23_P161563, A_23_P201636, A_24_P158089, A_23_P139704, A_23_P133263, A_23_P160968	50	313	12782	4.0837060702875405	0.9695855090643631	0.20773214261381945	30.33243797385249
GOTERM_BP_FAT	GO:0043549~regulation of kinase activity	5	8.620689655172415	0.03261647217676452	A_23_P136493, A_23_P63254, A_23_P42168, A_23_P139704, A_23_P315815, A_23_P377291	47	357	13528	4.031229513081828	0.9999999999682719	0.5415025843198007	39.516152108331504
GOTERM_BP_FAT	GO:0008285~negative regulation of cell proliferation	5	8.620689655172415	0.0337785742289851	A_23_P63254, A_23_P48570, A_23_P72096, A_23_P127891, A_32_P7316, A_23_P2745	47	361	13528	3.9865621500559913	0.9999999999867905	0.5428826095009862	40.608514092351456
GOTERM_BP_FAT	GO:0052547~regulation of peptidase activity	3	5.172413793103448	0.03451043056875817	A_23_P126782, A_23_P63254, A_23_P170233	47	86	13528	10.040573973280553	0.9999999999923969	0.5396795011522995	41.28696379543049
GOTERM_BP_FAT	GO:0030030~cell projection organization	5	8.620689655172415	0.035870487984761966	A_23_P76034, A_24_P50890, A_23_P202881, A_23_P127891, A_32_P7316, A_23_P210176, A_24_P201552, A_23_P151267	47	368	13528	3.910730804810361	0.9999999999972793	0.5430761632883372	42.528585806480464
GOTERM_BP_FAT	GO:0030335~positive regulation of cell migration	3	5.172413793103448	0.036739309946215055	A_23_P213944, A_23_P126782, A_24_P379413, A_24_P140608	47	89	13528	9.702127659574467	0.9999999999985899	0.5414281870081786	43.30886542870769
UP_SEQ_FEATURE	domain:Ig-like C2-type	3	5.172413793103448	0.037884629204938416	A_23_P136493, A_24_P379413, A_23_P14083, A_23_P315815	58	103	19113	9.598091730833612	0.9999813766781491	0.7436949615675115	40.023665057788996
UP_SEQ_FEATURE	domain:Ig-like C2-type 8	2	3.4482758620689653	0.038094976916579176	A_23_P258136, A_24_P182461	58	13	19113	50.69761273209549	0.9999824903154262	0.7038747985480779	40.19700361082056
KEGG_PATHWAY	hsa05412:Arrhythmogenic right ventricular cardiomyopathy (ARVC)	3	5.172413793103448	0.03854055533699751	A_24_P759477, A_32_P157945, A_23_P210176	22	76	5085	9.123803827751196	0.7840725633426808	0.31832564280276854	30.052020160699
SP_PIR_KEYWORDS	cytoskeleton	6	10.344827586206897	0.03977444094638801	A_24_P759477, A_23_P207850, A_32_P157945, A_24_P928969, A_23_P210176, A_23_P403898, A_23_P151267	58	636	19235	3.1286597267404037	0.9950920821241608	0.26857394188137207	37.70574898664329
GOTERM_BP_FAT	GO:0043583~ear development	3	5.172413793103448	0.04135864668533501	A_24_P58381, A_23_P127891, A_32_P7316, A_23_P2745, A_24_P289383	47	95	13528	9.08936170212766	0.9999999999999576	0.5748548511250959	47.293930558579625
GOTERM_BP_FAT	GO:0007423~sensory organ development	4	6.896551724137931	0.04266218472677767	A_23_P76034, A_24_P50890, A_24_P58381, A_23_P127891, A_32_P7316, A_23_P2745, A_24_P289383	47	229	13528	5.027594536839171	0.9999999999999842	0.5764218567897064	48.37020593050482
GOTERM_BP_FAT	GO:0002526~acute inflammatory response	3	5.172413793103448	0.04374656009266617	A_23_P126782, A_24_P379413, A_23_P72096	47	98	13528	8.811115935735996	0.9999999999999931	0.5760559519127285	49.24984986462629
GOTERM_BP_FAT	GO:0040017~positive regulation of locomotion	3	5.172413793103448	0.04374656009266617	A_23_P213944, A_23_P126782, A_24_P379413, A_24_P140608	47	98	13528	8.811115935735996	0.9999999999999931	0.5760559519127285	49.24984986462629
GOTERM_BP_FAT	GO:0051272~positive regulation of cell motion	3	5.172413793103448	0.04374656009266617	A_23_P213944, A_23_P126782, A_24_P379413, A_24_P140608	47	98	13528	8.811115935735996	0.9999999999999931	0.5760559519127285	49.24984986462629
GOTERM_MF_FAT	GO:0005154~epidermal growth factor receptor binding	2	3.4482758620689653	0.044371627868738134	A_23_P213944, A_24_P140608, A_23_P377291	43	14	12983	43.13289036544851	0.9986135311642781	0.8884926818608224	41.65556736525047
SP_PIR_KEYWORDS	heparan sulfate	2	3.4482758620689653	0.04639192206553359	A_24_P97129, A_32_P97169, A_23_P16944	58	16	19235	41.45474137931035	0.9980163744744506	0.2922842324621905	42.53215856841462
GOTERM_BP_FAT	GO:0044093~positive regulation of molecular function	6	10.344827586206897	0.04771278766766943	A_23_P136493, A_23_P126782, A_23_P42168, A_23_P24903, A_23_P147331, A_23_P315815, A_23_P147326, A_23_P377291	47	586	13528	2.9470626679253504	0.9999999999999997	0.5990187778335732	52.34943515802003
GOTERM_BP_FAT	GO:0051347~positive regulation of transferase activity	4	6.896551724137931	0.047899560397298015	A_23_P136493, A_23_P42168, A_23_P147331, A_23_P315815, A_23_P147326, A_23_P377291	47	240	13528	4.797163120567376	0.9999999999999997	0.59121645601045	52.490943712152614
KEGG_PATHWAY	hsa04640:Hematopoietic cell lineage	3	5.172413793103448	0.04822541357779052	A_24_P379413, A_23_P72096, A_23_P210176	22	86	5085	8.06289640591966	0.8545110291015066	0.31991058671137074	36.20445945297664
GOTERM_BP_FAT	GO:0007411~axon guidance	3	5.172413793103448	0.05120841993411154	A_23_P76034, A_24_P50890, A_23_P202881, A_23_P127891, A_32_P7316, A_24_P201552	47	107	13528	8.069994034599324	1.0	0.6072772339200665	54.93374354667851
GOTERM_BP_FAT	GO:0008284~positive regulation of cell proliferation	5	8.620689655172415	0.05147308759984519	A_23_P213944, A_23_P136493, A_23_P126782, A_24_P379413, A_23_P315815, A_24_P140608, A_23_P377291	47	414	13528	3.476205159831432	1.0	0.6003796206291054	55.123981021295684
SMART	SM00409:IG	5	8.620689655172415	0.05195431279990999	A_23_P258136, A_23_P76034, A_24_P50890, A_23_P14083, A_24_P182461, A_23_P210708	40	330	9079	3.4390151515151515	0.943923562888574	0.7631953608743571	40.7065469090783
GOTERM_BP_FAT	GO:0006915~apoptosis	6	10.344827586206897	0.05248426387307576	A_23_P207850, A_23_P126782, A_23_P63254, A_23_P253221, A_23_P72096, A_23_P2745	47	602	13528	2.868735420937301	1.0	0.599079432535282	55.843907613587284
SP_PIR_KEYWORDS	palmoplantar keratoderma	2	3.4482758620689653	0.05485189751201281	A_32_P157945, A_23_P2745	58	19	19235	34.9092558983666	0.999382719516003	0.3222367310483767	48.204178926827964
GOTERM_BP_FAT	GO:0012501~programmed cell death	6	10.344827586206897	0.05528856765419988	A_23_P207850, A_23_P126782, A_23_P63254, A_23_P253221, A_23_P72096, A_23_P2745	47	611	13528	2.8264790890413343	1.0	0.6102804669620675	57.7844467440521
SP_PIR_KEYWORDS	cytoplasm	16	27.586206896551722	0.05782814029423092	A_23_P207850, A_32_P157945, A_23_P63254, A_23_P42168, A_23_P133263, A_23_P253221, A_23_P170233, A_23_P35456, A_23_P403898, A_23_P151267, A_23_P205489, A_23_P139704, A_23_P306804, A_23_P202881, A_24_P928969, A_24_P201552, A_23_P20494, A_23_P123848	58	3332	19235	1.5924990685929543	0.999591636539919	0.3230566227645709	50.07458403412011
GOTERM_CC_FAT	GO:0005925~focal adhesion	3	5.172413793103448	0.058198164905208224	A_23_P207850, A_24_P97129, A_23_P151267, A_23_P16944	50	102	12782	7.5188235294117645	0.9985492618771344	0.3353403508371603	49.150823745681826
GOTERM_BP_FAT	GO:0008283~cell proliferation	5	8.620689655172415	0.06007368733444835	A_23_P259071, A_23_P136493, A_23_P63254, A_23_P72096, A_23_P315815, A_23_P377291	47	436	13528	3.3008003123170013	1.0	0.6334614286147798	60.91289042116061
GOTERM_CC_FAT	GO:0005924~cell-substrate adherens junction	3	5.172413793103448	0.06227750988031071	A_23_P207850, A_24_P97129, A_23_P151267, A_23_P16944	50	106	12782	7.235094339622641	0.9990961378412726	0.33786401889631434	51.580495530859835
UP_SEQ_FEATURE	domain:Ig-like C2-type 7	2	3.4482758620689653	0.06362945631161727	A_23_P258136, A_24_P182461	58	22	19113	29.9576802507837	0.9999999911230538	0.8433875228885955	58.115112841491104
GOTERM_BP_FAT	GO:0032535~regulation of cellular component size	4	6.896551724137931	0.06427378574062073	A_23_P213944, A_23_P136493, A_23_P63254, A_23_P315815, A_24_P140608, A_23_P151267	47	271	13528	4.248410143675905	1.0	0.651043620586808	63.47903625237758
GOTERM_CC_FAT	GO:0016021~integral to membrane	27	46.55172413793103	0.06654417152816972	A_23_P259071, A_23_P14083, A_24_P379413, A_24_P182461, A_23_P81507, A_23_P147326, A_23_P331992, A_23_P76034, A_23_P213944, A_23_P14184, A_23_P374082, A_23_P24903, A_23_P121120, A_24_P140608, A_23_P210708, A_23_P97725, A_23_P2745, A_24_P97129, A_32_P97169, A_23_P49499, A_24_P639505, A_23_P315815, A_23_P377291, A_23_P29551, A_24_P759477, A_23_P205489, A_24_P50890, A_23_P57667, A_23_P126782, A_23_P1…	50	5297	12782	1.303054559184444	0.9994501792536147	0.3409760869416548	54.008119124331074
INTERPRO	IPR002286:P2 purinoceptor	2	3.4482758620689653	0.06774422596161635	A_23_P24903, A_23_P121120	54	22	16659	28.045454545454543	0.9999891802220207	0.6812708130304115	57.24639218032459
GOTERM_CC_FAT	GO:0030055~cell-substrate junction	3	5.172413793103448	0.0685738099893941	A_23_P207850, A_24_P97129, A_23_P151267, A_23_P16944	50	112	12782	8475-06-01	0.9995663088679038	0.3347122876964278	55.123536070197844
GOTERM_BP_FAT	GO:0010466~negative regulation of peptidase activity	2	3.4482758620689653	0.06908020168130025	A_23_P63254, A_23_P170233	47	21	13528	27.412360688956433	1.0	0.6705349021121112	66.22224811294025
INTERPRO	IPR011993:Pleckstrin homology-type	4	6.896551724137931	0.07180558295457423	A_23_P76901, A_23_P253221, A_24_P686965, A_24_P928969, A_23_P403898	54	303	16659	4.072607260726072	0.999994689331961	0.6685117758759345	59.4487176195663
GOTERM_BP_FAT	GO:0007157~heterophilic cell adhesion	2	3.4482758620689653	0.07225058079751766	A_23_P76034, A_24_P50890, A_23_P14083	47	22	13528	26.166344294003867	1.0	0.6798499148331367	67.92502847988983
GOTERM_CC_FAT	GO:0043235~receptor complex	3	5.172413793103448	0.07288414626680396	A_24_P759477, A_24_P379413, A_23_P210176	50	116	12782	6.6113793103448275	0.9997384186189266	0.3379659277467256	57.411009177984916
GOTERM_BP_FAT	GO:0007156~homophilic cell adhesion	3	5.172413793103448	0.07308634925571914	A_23_P76034, A_24_P50890, A_23_P14083, A_23_P81507	47	131	13528	6.591521845054409	1.0	0.6766855029718012	68.36036532505057
GOTERM_CC_FAT	GO:0030057~desmosome	2	3.4482758620689653	0.07399432353878344	A_23_P23296, A_32_P157945	50	20	12782	25.564	0.999770444483351	0.32902098193421536	57.98270294063212
GOTERM_MF_FAT	GO:0008092~cytoskeletal protein binding	5	8.620689655172415	0.0788743172158389	A_23_P207850, A_24_P97129, A_23_P202881, A_24_P928969, A_23_P403898, A_24_P201552, A_23_P151267, A_23_P16944	43	504	12983	2.995339608711702	0.9999932974623766	0.9491185106407183	62.29418339466639
GOTERM_BP_FAT	GO:0030855~epithelial cell differentiation	3	5.172413793103448	0.07895757625486	A_32_P157945, A_23_P63254, A_23_P170233	47	137	13528	6.30284205621991	1.0	0.6985626444277684	71.26651980100098
GOTERM_CC_FAT	GO:0001533~cornified envelope	2	3.4482758620689653	0.08109179123408189	A_32_P157945, A_23_P170233	50	22	12782	23.24	0.9999007655886891	0.342296573516516	61.47537605250702
GOTERM_BP_FAT	GO:0021675~nerve development	2	3.4482758620689653	0.08169847628493816	A_24_P58381, A_23_P127891, A_32_P7316, A_24_P289383	47	25	13528	23.026382978723404	1.0	0.7042616850566882	72.53605655661781
GOTERM_BP_FAT	GO:0051785~positive regulation of nuclear division	2	3.4482758620689653	0.08169847628493816	A_23_P72096, A_23_P377291	47	25	13528	23.026382978723404	1.0	0.7042616850566882	72.53605655661781
GOTERM_BP_FAT	GO:0045840~positive regulation of mitosis	2	3.4482758620689653	0.08169847628493816	A_23_P72096, A_23_P377291	47	25	13528	23.026382978723404	1.0	0.7042616850566882	72.53605655661781
GOTERM_BP_FAT	GO:0043405~regulation of MAP kinase activity	3	5.172413793103448	0.08295218393180363	A_23_P42168, A_23_P139704, A_23_P377291	47	141	13528	6.1240380262562235	1.0	0.70299449295592	73.09911348408623
GOTERM_BP_FAT	GO:0045766~positive regulation of angiogenesis	2	3.4482758620689653	0.08482680851484757	A_23_P126782, A_23_P72096	47	26	13528	22.14075286415712	1.0	0.704546836210524	73.92094992818065
GOTERM_BP_FAT	GO:0018149~peptide cross-linking	2	3.4482758620689653	0.08482680851484757	A_32_P157945, A_23_P170233	47	26	13528	22.14075286415712	1.0	0.704546836210524	73.92094992818065
GOTERM_MF_FAT	GO:0019899~enzyme binding	5	8.620689655172415	0.0876184127800452	A_23_P126782, A_24_P158089, A_24_P379413, A_23_P170233, A_23_P202881, A_24_P201552	43	523	12983	2.8865222997910087	0.9999983188972138	0.9299966451679988	66.33088474004836
GOTERM_CC_FAT	GO:0031226~intrinsic to plasma membrane	9	15.517241379310345	0.08917336334859857	A_23_P213944, A_24_P759477, A_23_P205489, A_23_P126782, A_24_P97129, A_32_P97169, A_24_P379413, A_23_P24903, A_24_P140608, A_23_P210176, A_23_P16944	50	1215	12782	1.8936296296296298	0.9999621126883713	0.3576664601432413	65.12881329066076
GOTERM_MF_FAT	GO:0001608~nucleotide receptor activity, G-protein coupled	2	3.4482758620689653	0.08977977547855906	A_23_P24903, A_23_P121120	43	29	12983	20.822774659182038	0.999998808100194	0.8970309692242325	67.26565976065496
GOTERM_MF_FAT	GO:0045028~purinergic nucleotide receptor activity, G-protein coupled	2	3.4482758620689653	0.08977977547855906	A_23_P24903, A_23_P121120	43	29	12983	20.822774659182038	0.999998808100194	0.8970309692242325	67.26565976065496
GOTERM_BP_FAT	GO:0007173~epidermal growth factor receptor signaling pathway	2	3.4482758620689653	0.09105222826458878	A_23_P213944, A_23_P259071, A_24_P140608	47	28	13528	20.559270516717323	1.0	0.7244023273221191	76.48502557114472
GOTERM_MF_FAT	GO:0019904~protein domain specific binding	4	6.896551724137931	0.09108445872910473	A_23_P63254, A_23_P374082, A_23_P253221, A_23_P210708	43	331	12983	3.648703716714677	0.9999990319188661	0.8616928804285118	67.81836072217267
SP_PIR_KEYWORDS	receptor	9	15.517241379310345	0.09372763430754186	A_23_P213944, A_24_P759477, A_23_P76034, A_24_P50890, A_24_P379413, A_23_P24903, A_23_P121120, A_24_P140608, A_24_P928969, A_23_P210708, A_23_P210176, A_23_P403898	58	1583	19235	1.8854967651992074	0.9999974829338957	0.45877738619756436	68.26211030125556
GOTERM_BP_FAT	GO:0050921~positive regulation of chemotaxis	2	3.4482758620689653	0.09414938363342176	A_23_P126782, A_24_P379413	47	29	13528	19.850330154071898	1.0	0.73034744297458	77.67104590689847
GOTERM_BP_FAT	GO:0008219~cell death	6	10.344827586206897	0.09567920862614239	A_23_P207850, A_23_P126782, A_23_P63254, A_23_P253221, A_23_P72096, A_23_P2745	47	719	13528	2.40191755689048	1.0	0.7299695429939508	78.23603419131936
GOTERM_BP_FAT	GO:0016265~death	6	10.344827586206897	0.09784518444633754	A_23_P207850, A_23_P126782, A_23_P63254, A_23_P253221, A_23_P72096, A_23_P2745	47	724	13528	2.3853297284589163	1.0	0.7320409417602105	79.01315831199506
GOTERM_CC_FAT	GO:0031224~intrinsic to membrane	27	46.55172413793103	0.09843003138425008	A_23_P259071, A_23_P14083, A_24_P379413, A_24_P182461, A_23_P81507, A_23_P147326, A_23_P331992, A_23_P76034, A_23_P213944, A_23_P14184, A_23_P374082, A_23_P24903, A_23_P121120, A_24_P140608, A_23_P210708, A_23_P97725, A_23_P2745, A_24_P97129, A_32_P97169, A_23_P49499, A_24_P639505, A_23_P315815, A_23_P377291, A_23_P29551, A_24_P759477, A_23_P205489, A_24_P50890, A_23_P57667, A_23_P126782, A_23_P1…	50	5485	12782	1.2583919781221515	0.9999875566126438	0.375370570054812	68.92372925500038

## Sheet: CLUSTER_DOWN>2FC
Annotation Cluster 1	Enrichment Score: 0.4808543030455328
Category	Term	Count	%	PValue	Genes	List Total	Pop Hits	Pop Total	Fold Enrichment	Bonferroni	Benjamini	FDR
UP_SEQ_FEATURE	disulfide bond	4	33.33333333333333	0.17328611719326778	A_23_P54144, A_23_P209669, A_23_P2492, A_23_P74391	11	2819	19113	2.4654777645199784	0.9999715201506272	0.9999715201506272	84.61420834284417
SP_PIR_KEYWORDS	disulfide bond	4	33.33333333333333	0.18501817090176106	A_23_P54144, A_23_P209669, A_23_P2492, A_23_P74391	11	2924	19235	2.3921154085312772	0.9999999220467793	0.9999999220467793	88.63945799316357
UP_SEQ_FEATURE	glycosylation site:N-linked (GlcNAc...)	4	33.33333333333333	0.37097204733583966	A_23_P54144, A_23_P209669, A_23_P2492, A_23_P74391	11	4129	19113	1.6832603095620777	0.9999999999915502	0.9982950496212548	98.95347118037937
SP_PIR_KEYWORDS	glycoprotein	4	33.33333333333333	0.3968543370402028	A_23_P54144, A_23_P209669, A_23_P2492, A_23_P74391	11	4318	19235	1.6198576782180303	1.0	0.9996932706398883	99.53694502235234
SP_PIR_KEYWORDS	signal	3	25.0	0.5235069442477165	A_23_P54144, A_23_P209669, A_23_P2492	11	3250	19235	1.614125874125874	1.0	0.999790759099641	99.96221088270943
UP_SEQ_FEATURE	signal peptide	3	25.0	0.5272313950286944	A_23_P54144, A_23_P209669, A_23_P2492	11	3250	19113	1.6038881118881116	1.0	0.9997362849494822	99.93691904898134
Annotation Cluster 2	Enrichment Score: 0.314953139252694
Category	Term	Count	%	PValue	Genes	List Total	Pop Hits	Pop Total	Fold Enrichment	Bonferroni	Benjamini	FDR
SP_PIR_KEYWORDS	alternative splicing	6	50.0	0.34026091417627213	A_23_P86021, A_23_P162466, A_24_P6370, A_23_P209669, A_23_P74391, A_23_P356004	11	7488	19235	1.4011509324009324	0.9999999999999964	0.9999847503790384	98.79852029899084
UP_SEQ_FEATURE	splice variant	6	50.0	0.3425133333375907	A_23_P86021, A_23_P162466, A_24_P6370, A_23_P209669, A_23_P74391, A_23_P356004	11	7458	19113	1.397864404300446	0.9999999999036654	0.9995415829611087	98.38278989552958
GOTERM_CC_FAT	GO:0005886~plasma membrane	4	33.33333333333333	0.3427087622804003	A_23_P162466, A_23_P209669, A_23_P74391, A_23_P356004	8	3777	12782	1.6920836642838233	0.9999993635465358	0.9999993635465358	97.50339767545898
GOTERM_CC_FAT	GO:0031224~intrinsic to membrane	5	41.66666666666667	0.34799231724999574	A_23_P162466, A_23_P209669, A_23_P74391, A_23_P501831, A_23_P356004	8	5485	12782	1.4564721969006382	0.9999995162820017	0.9993045016187196	97.6744536027671
SP_PIR_KEYWORDS	membrane	5	41.66666666666667	0.4186362936518825	A_23_P86021, A_23_P209669, A_23_P74391, A_23_P501831, A_23_P356004	11	6256	19235	1.3975674261799582	1.0	0.9992767215162108	99.68681047431782
GOTERM_CC_FAT	GO:0016021~integral to membrane	4	33.33333333333333	0.6111140272714808	A_23_P162466, A_23_P209669, A_23_P74391, A_23_P501831	8	5297	12782	1.2065319992448555	0.9999999999999887	0.9999775446849017	99.9752902908847
SP_PIR_KEYWORDS	nucleus	3	25.0	0.6887803925221989	A_23_P86021, A_23_P162466, A_23_P356004	11	4283	19235	1.2248211746227156	1.0	0.999968816242103	99.99959195152826
UP_SEQ_FEATURE	transmembrane region	3	25.0	0.7713333356994561	A_23_P209669, A_23_P74391, A_23_P501831	11	4911	19113	1.0614205586716277	1.0	0.9999986633238949	99.99995020035092
SP_PIR_KEYWORDS	transmembrane	3	25.0	0.7747388406685234	A_23_P209669, A_23_P74391, A_23_P501831	11	4973	19235	1.0548781602471526	1.0	0.999993370351249	99.99998686886597
Annotation Cluster 3	Enrichment Score: 0.14501747210168592
Category	Term	Count	%	PValue	Genes	List Total	Pop Hits	Pop Total	Fold Enrichment	Bonferroni	Benjamini	FDR
GOTERM_MF_FAT	GO:0046872~metal ion binding	3	25.0	0.7091793875659116	A_23_P2492, A_23_P501831, A_23_P356004	8	4140	12983	1.1759963768115942	1.0	1.0	99.99961347983427
GOTERM_MF_FAT	GO:0043169~cation binding	3	25.0	0.7150403462692481	A_23_P2492, A_23_P501831, A_23_P356004	8	4179	12983	1.1650215362526921	1.0	1.0	99.99968526502585
GOTERM_MF_FAT	GO:0043167~ion binding	3	25.0	0.7242040209704613	A_23_P2492, A_23_P501831, A_23_P356004	8	4241	12983	1.1479898608818675	1.0	0.9999999999972533	99.99977369630632

## Sheet: GO_DOWN>2FC
Category	Term	Count	%	PValue	Genes	List Total	Pop Hits	Pop Total	Fold Enrichment	Bonferroni	Benjamini	FDR
GOTERM_BP_FAT	GO:0007507~heart development	3	25.0	0.00840928268454402	A_23_P162466, A_23_P54144, A_23_P209669	10	215	13528	18.876279069767442	0.9505287262278914	0.9505287262278914	10.933787254876215
UP_SEQ_FEATURE	domain:CUB 1	2	16.666666666666664	0.01868086170800288	A_23_P209669, A_23_P2492	11	36	19113	96.53030303030303	0.6455419986328013	0.6455419986328013	16.92943365869628
UP_SEQ_FEATURE	domain:CUB 2	2	16.666666666666664	0.01868086170800288	A_23_P209669, A_23_P2492	11	36	19113	96.53030303030303	0.6455419986328013	0.6455419986328013	16.92943365869628
SMART	SM00042:CUB	2	16.666666666666664	0.022284465710102584	A_23_P209669, A_23_P2492	5	51	9079	71.2078431372549	0.18358187234856294	0.18358187234856294	12.16391202871968
INTERPRO	IPR000859:CUB	2	16.666666666666664	0.024235482212222437	A_23_P209669, A_23_P2492	9	51	16659	72.58823529411764	0.576283129622915	0.576283129622915	19.53217975639938
UP_SEQ_FEATURE	lipid moiety-binding region:S-palmitoyl cysteine	2	16.666666666666664	0.0907850231431278	A_23_P74391, A_23_P356004	11	181	19113	19.19939728779508	0.9946708008295861	0.9269986358318293	60.78507479270535
GOTERM_BP_FAT	GO:0001525~angiogenesis	2	16.666666666666664	0.09428850349731649	A_23_P54144, A_23_P209669	10	148	13528	18.281081081081084	0.9999999999999996	0.9999999779098474	74.27985871433502
GOTERM_BP_FAT	GO:0016053~organic acid biosynthetic process	2	16.666666666666664	0.0985454210160232	A_23_P31921, A_23_P501831	10	155	13528	17.455483870967743	0.9999999999999999	0.9999954987124344	75.88876224876252
GOTERM_BP_FAT	GO:0046394~carboxylic acid biosynthetic process	2	16.666666666666664	0.0985454210160232	A_23_P31921, A_23_P501831	10	155	13528	17.455483870967743	0.9999999999999999	0.9999954987124344	75.88876224876252
