# Supplementary material for: p63 Attenuates Epithelial to Mesenchymal Potential in an Experimental Prostate Cell Model
Source: PLoS One. 2013 May 1;8(5):e62547. doi: 10.1371/journal.pone.0062547 (PMC3641034; doi:10.1371/journal.pone.0062547)
Supplement: Table S7 — 366 genes that were differentially expressed (>2 fold between EP156T and EPT1) and had significant p63 peaks in EP156T found by ChIP-seq analysis, were compared to differentially expressed genes (>2-fold) between EPT1B8ΔNp63α and EPT1B8mock. Genes that were in both groups were analysed by functional annotation by DAVID (http://david.abcc.ncifcrf.gov/). (XLS) [file pone.0062547.s011.xls]

## Sheet: EPT1B8DNp63A_FC>2
TABLE S7		Upregulated genes: 57; 15.6%	Downregulated genes: 15; 4.1%
		with overlap data 2fold_Change_7samples	with overlap data 2fold_Change_7samples
2fold_Change_7samples	Systematic	Significant Gene expression overlap genes in EPT1B8.p63 out of the 366 genes
p63.EP156T ChiP.seq data. 366 IDs and genes	with p63 peaks	Results from EPT1B8DNp63A vs mock.SAM . FDR=< 5%
ID	P63 peaks	FDR %	FC_57 genes UP >2 fold
A_23_P218047	KRT5	1.157	25.596
A_23_P207850	TNS4	0.0	5.083
A_23_P29551	TMEM40	0.0	4.226
A_32_P157945	DSP	0.137	18.177
A_23_P72096	IL1A	0.0	15.187
A_23_P63254	SFN	0.0	3.819
A_23_P59388	DST	0.0	3.975
A_23_P393034	HAS3	1.239	3.066
A_23_P748	IRF6	0.683	2.456
A_23_P202520	ABLIM1	0.0	4.246
A_23_P147326	SERINC2	0.464	3.833
A_23_P147331	SERINC2	0.464	3.833
A_23_P49499	ST6GALNAC2	0.0	5.699
A_23_P253221	ARHGEF4	0.249	3.434
A_24_P145629	SERINC2	0.464	3.833
A_24_P182461	IGSF3	0.413	2.302
A_23_P42168	MDFI	0.0	22.294
A_24_P289178	C16orf74	0.0	3.263
A_23_P16944	SDC1	0.632	2.317
A_24_P193295	RAB15	0.2	2.833
A_23_P41114	CSTA	0.191	5.009
A_23_P81507	FAT2	0.0	16.427
A_23_P35456	SH3PXD2A	0.0	19.108
A_23_P201551	VAV3	0.0	3.397
A_23_P202881	FEZ1	0.0	151.194
A_23_P123848	DAB2IP	0.0	3.423
A_23_P151075	ARHGDIB	0.0	7.855
A_23_P2492	C1S	0.0	3.277
A_23_P32175	LHX6	0.617	2.415
A_23_P258136	MXRA5	0.448	2.75
A_24_P388528	ST6GAL1	1.219	3.258
A_23_P14184	THSD1	0.25	3.242
A_23_P20494	NDRG1	0.42	4.163
A_23_P213050	HPGD	0.0	2.134
A_24_P201552	FEZ1	0.0	151.194
A_24_P759477	ITGB8	1.115	3.535
A_23_P7144	CXCL1	2.375	17.282
A_23_P114968	PTGFRN	0.211	3.401
A_23_P126917	IGSF3	0.413	2.302
A_24_P71904	HPGD	0.0	2.134
A_23_P210708	SIRPA	0.0	19.813
A_24_P302685	ARHGEF4	0.249	3.434
A_24_P383609	NANOS1	0.0	7.085
A_23_P151267	LIMA1	0.236	2.154
A_24_P149704	DAB2IP	0.0	3.423
A_23_P306211	FAM84A	0.0	5.682
A_23_P205489	SLC7A8	0.0	11.452
A_24_P30923	SNN	0.0	2.651
A_24_P28165	ARHGAP26	0.191	3.249
A_23_P32177	LHX6	0.617	2.415
A_23_P152160	SNN	0.0	2.651
A_24_P355568	HBE1	0.43	2.151
A_24_P928522	DST	0.0	3.975
A_23_P82814	FBXO32	0.0	7.693
A_23_P303718	DST	0.0	3.975
A_23_P212061	MME	2.301	2.475
A_24_P260101	MME	2.301	2.475
ID	P63 peaks	FDR %	FC_15 genes_DOWN
A_23_P321501	DHRS2	0.0	-5.119
A_32_P7316	BDNF	0.503	-2.263
A_23_P48570	DHRS2	0.0	-5.119
A_23_P385322	STAMBPL1	1.214	-2.01
A_23_P71530	TNFRSF11B	0.255	-3.868
A_23_P127891	BDNF	0.503	-2.234
A_24_P319923	MYLK	1.273	-2.868
A_24_P192485	TNFRSF11B	0.255	-3.868
A_23_P399255	RNF182	1.273	-2.868
A_23_P214267	GPR110	1.178	-2.5
A_23_P8513	SNX10	0.0	-3.1
A_24_P97129	SDC1	0.632	-2.317
A_23_P162466	PKP2	0.36	-2.2
A_24_P98109	SNX10	0.0	-3.689
A_24_P252155	GPR110	1.178	-2.53

## Sheet: GO_UP_2FC
Category	Term	Count	%	PValue	Genes	List Total	Pop Hits	Pop Total	Fold Enrichment	Bonferroni	Benjamini	FDR
SP_PIR_KEYWORDS	cytoplasm	19	42.22222222222222	1.9631929929451149E-4	A_32_P157945, A_23_P207850, A_24_P71904, A_24_P28165, A_23_P35456, A_23_P213050, A_23_P151267, A_24_P383609, A_23_P303718, A_23_P151075, A_23_P20494, A_24_P928522, A_23_P123848, A_24_P149704, A_23_P202520, A_23_P63254, A_23_P42168, A_23_P253221, A_23_P41114, A_23_P748, A_23_P205489, A_23_P59388, A_23_P202881, A_24_P201552, A_24_P302685	45	3332	19235	2.437408296651994	0.025583736677116997	0.025583736677116997	0.22900469595001915
GOTERM_CC_FAT	GO:0016323~basolateral plasma membrane	6	13.333333333333334	2.772774928638597E-4	A_23_P207850, A_32_P157945, A_23_P59388, A_23_P303718, A_24_P28165, A_24_P928522, A_23_P151267, A_23_P16944	38	203	12782	9.941923774954628	0.02221218567229255	0.02221218567229255	0.29510834645612993
GOTERM_CC_FAT	GO:0030055~cell-substrate junction	5	11.11111111111111	2.952047093629003E-4	A_23_P207850, A_23_P59388, A_23_P303718, A_24_P28165, A_24_P928522, A_23_P151267, A_23_P16944	38	112	12782	15.016447368421051	0.023631411352419862	0.011886348314334771	0.3141612174797359
GOTERM_BP_FAT	GO:0030855~epithelial cell differentiation	5	11.11111111111111	4.1310159743440775E-4	A_32_P157945, A_23_P63254, A_23_P218047, A_23_P41114, A_23_P748	36	137	13528	13.714517437145176	0.16554451695368333	0.16554451695368333	0.5822214086708133
SP_PIR_KEYWORDS	cytoskeleton	8	17.77777777777778	5.524089996270371E-4	A_24_P759477, A_23_P207850, A_32_P157945, A_23_P202520, A_23_P59388, A_23_P303718, A_23_P218047, A_24_P28165, A_24_P928522, A_23_P151267	45	636	19235	5.3766596785464715	0.07034165904171286	0.03581208213425158	0.6431568273074895
GOTERM_BP_FAT	GO:0030216~keratinocyte differentiation	4	8.88888888888889	6.492920672661642E-4	A_32_P157945, A_23_P63254, A_23_P41114, A_23_P748	36	66	13528	22.77441077441077	0.24759632071925075	0.1325879414714427	0.9136890370135431
GOTERM_BP_FAT	GO:0009913~epidermal cell differentiation	4	8.88888888888889	8.37302625734084E-4	A_32_P157945, A_23_P63254, A_23_P41114, A_23_P748	36	72	13528	20.87654320987654	0.30711564623697163	0.11511482704727183	1.1768070022596944
GOTERM_CC_FAT	GO:0005912~adherens junction	5	11.11111111111111	0.0010061259051689277	A_23_P207850, A_32_P157945, A_24_P28165, A_23_P151267, A_23_P16944	38	155	12782	10.850594227504244	0.07830159967746753	0.026813047065963325	1.0670670051605602
GOTERM_BP_FAT	GO:0008544~epidermis development	5	11.11111111111111	0.0012474468529492836	A_32_P157945, A_23_P63254, A_23_P218047, A_23_P41114, A_23_P748	36	184	13528	10.211352657004833	0.42115630596847964	0.1277513085241032	1.7485462661937512
SP_PIR_KEYWORDS	sh3 domain	5	11.11111111111111	0.00133154483185624	A_23_P59388, A_23_P201551, A_23_P253221, A_23_P303718, A_24_P28165, A_23_P35456, A_24_P928522, A_24_P302685	45	210	19235	10.177248677248677	0.1612822491983863	0.05694154837925958	1.543858147258903
GOTERM_CC_FAT	GO:0005856~cytoskeleton	12	26.666666666666668	0.001346912821274882	A_23_P207850, A_23_P202520, A_32_P157945, A_23_P41114, A_24_P28165, A_23_P35456, A_23_P151267, A_23_P59388, A_23_P218047, A_23_P303718, A_23_P202881, A_23_P151075, A_24_P201552, A_24_P928522, A_23_P20494	38	1381	12782	2.922824802774496	0.10342513256298413	0.026924271244453957	1.426149291836265
GOTERM_CC_FAT	GO:0070161~anchoring junction	5	11.11111111111111	0.0014788308295933812	A_23_P207850, A_32_P157945, A_24_P28165, A_23_P151267, A_23_P16944	38	172	12782	9.778151774785801	0.11296776498080607	0.023689678884124876	1.5648320368341295
GOTERM_BP_FAT	GO:0007398~ectoderm development	5	11.11111111111111	0.0016646783741762644	A_32_P157945, A_23_P63254, A_23_P218047, A_23_P41114, A_23_P748	36	199	13528	9.441652707984368	0.5179640993295805	0.13579678647756044	2.3270101317945935
GOTERM_BP_FAT	GO:0030036~actin cytoskeleton organization	5	11.11111111111111	0.0026454569024056567	A_23_P59388, A_23_P303718, A_24_P28165, A_23_P151075, A_24_P928522, A_23_P7144, A_23_P151267	36	226	13528	8.313667649950835	0.6865907675607034	0.1758265292063863	3.6743543336686613
GOTERM_BP_FAT	GO:0060429~epithelium development	5	11.11111111111111	0.0026879931527506256	A_32_P157945, A_23_P63254, A_23_P218047, A_23_P41114, A_23_P748	36	227	13528	8.277043563387176	0.692391123491781	0.1549994716434696	3.7323958673333935
GOTERM_CC_FAT	GO:0005925~focal adhesion	4	8.88888888888889	0.0031483129961896224	A_23_P207850, A_24_P28165, A_23_P151267, A_23_P16944	38	102	12782	13.190918472652218	0.22540551223854066	0.041675921191523635	3.304713408144022
UP_SEQ_FEATURE	domain:Ig-like C2-type 6	3	6.666666666666667	0.0032773944378493985	A_23_P258136, A_24_P182461, A_23_P114968, A_23_P126917	45	37	19113	34.43783783783783	0.5905396908308154	0.5905396908308154	4.229155175076049
GOTERM_BP_FAT	GO:0030029~actin filament-based process	5	11.11111111111111	0.0033339516117935585	A_23_P59388, A_23_P303718, A_24_P28165, A_23_P151075, A_24_P928522, A_23_P7144, A_23_P151267	36	241	13528	7.796219455970494	0.7683923415023348	0.16709759809243452	4.6098341115054176
GOTERM_CC_FAT	GO:0005924~cell-substrate adherens junction	4	8.88888888888889	0.0035094677175883087	A_23_P207850, A_24_P28165, A_23_P151267, A_23_P16944	38	106	12782	12.693147964250247	0.24781040663924858	0.03986461760955762	3.677411092017502
GOTERM_BP_FAT	GO:0007010~cytoskeleton organization	6	13.333333333333334	0.004967936670622244	A_23_P202520, A_23_P59388, A_23_P303718, A_24_P28165, A_23_P151075, A_24_P928522, A_23_P7144, A_23_P151267	36	436	13528	5.171253822629969	0.8871142728728296	0.2152385327100399	6.796295009796793
GOTERM_MF_FAT	GO:0008092~cytoskeletal protein binding	6	13.333333333333334	0.006365464369379888	A_23_P207850, A_23_P202520, A_23_P59388, A_23_P303718, A_23_P202881, A_24_P928522, A_24_P201552, A_23_P151267, A_23_P16944	32	504	12983	4.8299851190476195	0.5077777545222768	0.5077777545222768	6.9719274307156525
UP_SEQ_FEATURE	domain:Ig-like C2-type 5	3	6.666666666666667	0.007118558758267898	A_23_P258136, A_24_P182461, A_23_P114968, A_23_P126917	45	55	19113	23.167272727272728	0.8567512301860581	0.6215178077981186	8.9752001154636
GOTERM_MF_FAT	GO:0008047~enzyme activator activity	5	11.11111111111111	0.007904155145417688	A_24_P149704, A_23_P201551, A_24_P28165, A_23_P151075, A_23_P7144, A_23_P123848	32	335	12983	6.055503731343284	0.5855682611136659	0.3562362709142941	8.589290774567914
UP_SEQ_FEATURE	region of interest:Central fibrous rod domain	2	4.444444444444445	0.009177360822849114	A_32_P157945, A_23_P59388, A_23_P303718, A_24_P928522	45	4	19113	212.36666666666667	0.9185500997251129	0.5665255352911265	11.42860812964981
UP_SEQ_FEATURE	region of interest:Globular 2	2	4.444444444444445	0.009177360822849114	A_32_P157945, A_23_P59388, A_23_P303718, A_24_P928522	45	4	19113	212.36666666666667	0.9185500997251129	0.5665255352911265	11.42860812964981
UP_SEQ_FEATURE	region of interest:Globular 1	2	4.444444444444445	0.009177360822849114	A_32_P157945, A_23_P59388, A_23_P303718, A_24_P928522	45	4	19113	212.36666666666667	0.9185500997251129	0.5665255352911265	11.42860812964981
UP_SEQ_FEATURE	repeat:Plectin 8	2	4.444444444444445	0.011458809151919908	A_32_P157945, A_23_P59388, A_23_P303718, A_24_P928522	45	5	19113	169.89333333333335	0.9564911570167305	0.5432859379232708	14.075876414109878
UP_SEQ_FEATURE	repeat:Plectin 10	2	4.444444444444445	0.011458809151919908	A_32_P157945, A_23_P59388, A_23_P303718, A_24_P928522	45	5	19113	169.89333333333335	0.9564911570167305	0.5432859379232708	14.075876414109878
UP_SEQ_FEATURE	repeat:Plectin 9	2	4.444444444444445	0.011458809151919908	A_32_P157945, A_23_P59388, A_23_P303718, A_24_P928522	45	5	19113	169.89333333333335	0.9564911570167305	0.5432859379232708	14.075876414109878
UP_SEQ_FEATURE	repeat:Plectin 11	2	4.444444444444445	0.011458809151919908	A_32_P157945, A_23_P59388, A_23_P303718, A_24_P928522	45	5	19113	169.89333333333335	0.9564911570167305	0.5432859379232708	14.075876414109878
SP_PIR_KEYWORDS	LIM domain	3	6.666666666666667	0.01149856488295236	A_23_P202520, A_23_P32175, A_23_P32177, A_23_P151267	45	71	19235	18.061032863849764	0.782727806134494	0.31726677621713417	12.632627627618342
INTERPRO	IPR001781:Zinc finger, LIM-type	3	6.666666666666667	0.012639614055590215	A_23_P202520, A_23_P32175, A_23_P32177, A_23_P151267	40	73	16659	17.115410958904107	0.7960788114728741	0.7960788114728741	13.679022748114777
UP_SEQ_FEATURE	domain:Ig-like C2-type 4	3	6.666666666666667	0.013251415486796538	A_23_P258136, A_24_P182461, A_23_P114968, A_23_P126917	45	76	19113	16.765789473684208	0.9734434726440216	0.5160123755992203	16.104415923680616
INTERPRO	IPR001452:Src homology-3 domain	4	8.88888888888889	0.013429641087670072	A_23_P201551, A_23_P253221, A_24_P28165, A_23_P35456, A_24_P302685	40	213	16659	7.821126760563381	0.8154951056734571	0.5704596708962674	14.474376426145863
GOTERM_BP_FAT	GO:0008285~negative regulation of cell proliferation	5	11.11111111111111	0.013599506605854928	A_23_P63254, A_23_P218047, A_23_P72096, A_23_P748, A_23_P7144	36	361	13528	5.2046783625731	0.9975149393111614	0.45104884910590426	17.59379046251308
UP_SEQ_FEATURE	repeat:Plectin 3	2	4.444444444444445	0.013735123386569969	A_32_P157945, A_23_P59388, A_23_P303718, A_24_P928522	45	6	19113	141.57777777777778	0.9767592443730605	0.4657944766658688	16.64415427898154
UP_SEQ_FEATURE	repeat:Plectin 4	2	4.444444444444445	0.013735123386569969	A_32_P157945, A_23_P59388, A_23_P303718, A_24_P928522	45	6	19113	141.57777777777778	0.9767592443730605	0.4657944766658688	16.64415427898154
UP_SEQ_FEATURE	repeat:Plectin 5	2	4.444444444444445	0.013735123386569969	A_32_P157945, A_23_P59388, A_23_P303718, A_24_P928522	45	6	19113	141.57777777777778	0.9767592443730605	0.4657944766658688	16.64415427898154
UP_SEQ_FEATURE	repeat:Plectin 6	2	4.444444444444445	0.013735123386569969	A_32_P157945, A_23_P59388, A_23_P303718, A_24_P928522	45	6	19113	141.57777777777778	0.9767592443730605	0.4657944766658688	16.64415427898154
UP_SEQ_FEATURE	repeat:Plectin 7	2	4.444444444444445	0.013735123386569969	A_32_P157945, A_23_P59388, A_23_P303718, A_24_P928522	45	6	19113	141.57777777777778	0.9767592443730605	0.4657944766658688	16.64415427898154
GOTERM_BP_FAT	GO:0007229~integrin-mediated signaling pathway	3	6.666666666666667	0.014066922873634794	A_24_P759477, A_23_P59388, A_23_P201551, A_23_P303718, A_24_P928522	36	70	13528	16.104761904761904	0.9979808089208314	0.4311259424974262	18.143924648066157
GOTERM_MF_FAT	GO:0030695~GTPase regulator activity	5	11.11111111111111	0.014957663223800485	A_24_P149704, A_23_P201551, A_23_P253221, A_24_P28165, A_23_P151075, A_24_P302685, A_23_P123848	32	404	12983	5.021271658415841	0.812287351916259	0.4274265859901696	15.680430175148052
GOTERM_MF_FAT	GO:0005096~GTPase activator activity	4	8.88888888888889	0.015215169084232621	A_24_P149704, A_23_P201551, A_24_P28165, A_23_P151075, A_23_P123848	32	220	12983	7.376704545454546	0.8176566674167992	0.3465347885659832	15.929551182544422
UP_SEQ_FEATURE	repeat:Plectin 1	2	4.444444444444445	0.016006314812588077	A_32_P157945, A_23_P59388, A_23_P303718, A_24_P928522	45	7	19113	121.35238095238095	0.9875860873630925	0.46580325100437114	19.13579472261413
UP_SEQ_FEATURE	repeat:Plectin 2	2	4.444444444444445	0.016006314812588077	A_32_P157945, A_23_P59388, A_23_P303718, A_24_P928522	45	7	19113	121.35238095238095	0.9875860873630925	0.46580325100437114	19.13579472261413
GOTERM_CC_FAT	GO:0030054~cell junction	6	13.333333333333334	0.016012341998723343	A_23_P207850, A_32_P157945, A_23_P59388, A_23_P303718, A_24_P28165, A_24_P928522, A_23_P151267, A_23_P16944	38	518	12782	3.896159317211948	0.7295034405239985	0.15077999119833474	15.804588359404658
GOTERM_MF_FAT	GO:0060589~nucleoside-triphosphatase regulator activity	5	11.11111111111111	0.01609926742492824	A_24_P149704, A_23_P201551, A_23_P253221, A_24_P28165, A_23_P151075, A_24_P302685, A_23_P123848	32	413	12983	4.911849273607748	0.8349587454646797	0.30254128832458815	16.7797638953331
UP_SEQ_FEATURE	compositionally biased region:Ser-rich	5	11.11111111111111	0.016239638373807787	A_23_P207850, A_23_P218047, A_24_P28165, A_23_P35456, A_23_P29551	45	425	19113	4.9968627450980385	0.9883615552017263	0.4268914746876351	19.387828203543698
INTERPRO	IPR001101:Plectin repeat	2	4.444444444444445	0.016275803484661684	A_32_P157945, A_23_P59388, A_23_P303718, A_24_P928522	40	7	16659	118.99285714285715	0.8714212425582099	0.4952731504411234	17.284548078894378
COG_ONTOLOGY	Cell division and chromosome partitioning	3	6.666666666666667	0.01634516816304787	A_24_P149704, A_32_P157945, A_23_P59388, A_23_P303718, A_24_P928522, A_23_P123848	5	106	1950	11.037735849056602	0.048238377771352536	0.048238377771352536	5.055568897415763
SMART	SM00132:LIM	3	6.666666666666667	0.0169768798261503	A_23_P202520, A_23_P32175, A_23_P32177, A_23_P151267	26	73	9079	14.35036880927292	0.5044208513213757	0.5044208513213757	14.578666606221036
UP_SEQ_FEATURE	domain:PH	4	8.88888888888889	0.017159711322246574	A_24_P149704, A_23_P201551, A_23_P253221, A_24_P28165, A_24_P302685, A_23_P123848	45	237	19113	7.168495077355837	0.9909767576761039	0.4073230067443637	20.37462272040117
SP_PIR_KEYWORDS	phosphoprotein	25	55.55555555555556	0.017248511995523325	A_32_P157945, A_23_P207850, A_24_P182461, A_23_P114968, A_23_P81507, A_24_P28165, A_23_P35456, A_23_P151267, A_24_P30923, A_23_P303718, A_23_P152160, A_23_P210708, A_24_P388528, A_24_P289178, A_23_P306211, A_23_P151075, A_23_P20494, A_24_P928522, A_23_P123848, A_24_P149704, A_23_P202520, A_23_P63254, A_24_P355568, A_23_P29551, A_23_P59388, A_23_P201551, A_23_P218047, A_23_P202881, A_24_P201552, A…	45	7263	19235	1.4713081524316551	0.8994065440553336	0.36829553617684263	18.386098485714786
SP_PIR_KEYWORDS	actin-binding	4	8.88888888888889	0.01881399584131784	A_23_P207850, A_23_P202520, A_23_P59388, A_23_P303718, A_24_P928522, A_23_P151267	45	247	19235	6.922177237966712	0.9184962667426979	0.34153971800249106	19.89137233086391
SMART	SM00250:PLEC	2	4.444444444444445	0.019123017564959887	A_32_P157945, A_23_P59388, A_23_P303718, A_24_P928522	26	7	9079	99.76923076923077	0.5468976883080953	0.3268712517713237	16.279607420990448
SMART	SM00326:SH3	4	8.88888888888889	0.020021055343267587	A_23_P201551, A_23_P253221, A_24_P28165, A_23_P35456, A_24_P302685	26	213	9079	6.557602022390755	0.5635981982177807	0.24148848479816498	16.982349233790806
GOTERM_MF_FAT	GO:0030674~protein binding, bridging	3	6.666666666666667	0.021045174220071235	A_32_P157945, A_23_P201551, A_23_P41114	32	94	12983	12.94847074468085	0.905669024271499	0.32530257223308867	21.393227921474857
INTERPRO	IPR001849:Pleckstrin homology	4	8.88888888888889	0.026756734797166632	A_24_P149704, A_23_P201551, A_23_P253221, A_24_P28165, A_24_P302685, A_23_P123848	40	277	16659	6.014079422382672	0.9662964313481364	0.5715314281160698	26.921268139201615
GOTERM_MF_FAT	GO:0005083~small GTPase regulator activity	4	8.88888888888889	0.027037549923335184	A_23_P201551, A_23_P253221, A_24_P28165, A_23_P151075, A_24_P302685	32	274	12983	5.922901459854015	0.9522839103366475	0.3525028888241065	26.669931639209498
SP_PIR_KEYWORDS	epidermolysis bullosa	2	4.444444444444445	0.02711488322938934	A_32_P157945, A_23_P218047	45	12	19235	71.24074074074073	0.9734462497552767	0.40450910749089863	27.457394147754233
SP_PIR_KEYWORDS	disulfide bond	13	28.888888888888886	0.027876622387545204	A_23_P258136, A_23_P49499, A_24_P260101, A_24_P182461, A_23_P114968, A_23_P81507, A_23_P2492, A_23_P212061, A_23_P205489, A_24_P759477, A_23_P14184, A_23_P210708, A_24_P388528, A_23_P126917, A_23_P7144	45	2924	19235	1.9004027967776256	0.9760545443354478	0.37280456569899467	28.11787442567618
GOTERM_BP_FAT	GO:0043616~keratinocyte proliferation	2	4.444444444444445	0.02810443344669855	A_23_P63254, A_23_P748	36	11	13528	68.32323232323232	0.9999962209272584	0.6467229398917258	33.15975008015034
UP_SEQ_FEATURE	domain:Ig-like C2-type 8	2	4.444444444444445	0.029526513320373475	A_23_P258136, A_24_P182461, A_23_P126917	45	13	19113	65.34358974358975	0.9997118891648774	0.5574565072964748	32.59945931294188
UP_SEQ_FEATURE	domain:Ig-like C2-type 3	3	6.666666666666667	0.03211153494794607	A_23_P258136, A_24_P182461, A_23_P114968, A_23_P126917	45	122	19113	10.444262295081968	0.9998605285097002	0.5538317351051627	34.924781734663014
INTERPRO	IPR012163:Sialyltransferase	2	4.444444444444445	0.03682297509341582	A_23_P49499, A_24_P388528	40	16	16659	52.059375	0.9908110830357185	0.6085711197853276	35.19990496142796
SMART	SM00233:PH	4	8.88888888888889	0.03937095061730291	A_24_P149704, A_23_P201551, A_23_P253221, A_24_P28165, A_24_P302685, A_23_P123848	26	277	9079	5.0424881977228555	0.8073432021955501	0.33748443740584877	30.901966579739803
INTERPRO	IPR003599:Immunoglobulin subtype	4	8.88888888888889	0.041661279259134626	A_23_P258136, A_24_P182461, A_23_P114968, A_23_P210708, A_23_P126917	40	330	16659	5.048181818181819	0.9951035709213275	0.5879215423195305	38.86583113448586
GOTERM_MF_FAT	GO:0003779~actin binding	4	8.88888888888889	0.04199293499687419	A_23_P207850, A_23_P202520, A_23_P59388, A_23_P303718, A_24_P928522, A_23_P151267	32	326	12983	4.9781441717791415	0.9914507696606474	0.4485693809924388	38.46137826687026
GOTERM_CC_FAT	GO:0015629~actin cytoskeleton	4	8.88888888888889	0.04234441229535288	A_23_P202520, A_23_P59388, A_23_P303718, A_23_P35456, A_24_P928522, A_23_P151267	38	269	12782	5.0017609078458225	0.9699422056653487	0.3225392740426578	36.94175517999943
GOTERM_CC_FAT	GO:0044459~plasma membrane part	12	26.666666666666668	0.04274444525171744	A_23_P207850, A_32_P157945, A_23_P253221, A_24_P260101, A_24_P28165, A_23_P212061, A_23_P393034, A_23_P151267, A_23_P205489, A_24_P759477, A_23_P59388, A_23_P303718, A_24_P928522, A_24_P302685, A_24_P193295, A_23_P16944	38	2203	12782	1.8322383352844205	0.9709424156807972	0.2980180413143384	37.221911713378795
INTERPRO	IPR001675:Glycosyl transferase, family 29	2	4.444444444444445	0.04582025577822382	A_23_P49499, A_24_P388528	40	20	16659	41.6475	0.9971570179735866	0.5672336895863634	41.864526062599104
GOTERM_MF_FAT	GO:0008373~sialyltransferase activity	2	4.444444444444445	0.046720298177256266	A_23_P49499, A_24_P388528	32	20	12983	40.571875000000006	0.9950630540590402	0.4457348192029351	41.81185926073169
GOTERM_BP_FAT	GO:0009611~response to wounding	5	11.11111111111111	0.046747987271801315	A_32_P157945, A_23_P72096, A_23_P2492, A_23_P7144, A_23_P16944	36	530	13528	3.5450733752620547	0.9999999992183971	0.8007214874491133	49.16532339559717
PIR_SUPERFAMILY	PIRSF005557:sialyltransferase	2	4.444444444444445	0.04866102265980993	A_23_P49499, A_24_P388528	24	16	7396	38.52083333333333	0.7760976158012084	0.7760976158012084	34.61918482635752
PIR_SUPERFAMILY	PIRSF005557:Sialyl_trans	2	4.444444444444445	0.04866102265980993	A_23_P49499, A_24_P388528	24	16	7396	38.52083333333333	0.7760976158012084	0.7760976158012084	34.61918482635752
UP_SEQ_FEATURE	domain:Ig-like C2-type 7	2	4.444444444444445	0.049467049578185054	A_23_P258136, A_24_P182461, A_23_P126917	45	22	19113	38.61212121212122	0.9999989835828769	0.6833428263852394	48.71654028220416
UP_SEQ_FEATURE	disulfide bond	12	26.666666666666668	0.050869823736739574	A_23_P258136, A_23_P49499, A_24_P260101, A_24_P182461, A_23_P81507, A_23_P114968, A_23_P2492, A_23_P212061, A_24_P759477, A_23_P14184, A_23_P210708, A_24_P388528, A_23_P126917, A_23_P7144	45	2819	19113	1.8080170273146507	0.9999993198377238	0.6645826062517024	49.70387815054826
SP_PIR_KEYWORDS	GTPase activation	3	6.666666666666667	0.05123784450024712	A_24_P149704, A_24_P28165, A_23_P151075, A_23_P123848	45	159	19235	8.064989517819708	0.999034459246076	0.537646113992799	45.89178598177147
GOTERM_BP_FAT	GO:0010466~negative regulation of peptidase activity	2	4.444444444444445	0.05298701058118946	A_23_P63254, A_23_P41114	36	21	13528	35.788359788359784	0.9999999999559547	0.8179131569096743	53.67045813152972
GOTERM_CC_FAT	GO:0005886~plasma membrane	17	37.77777777777778	0.05305845605068394	A_23_P207850, A_32_P157945, A_24_P260101, A_23_P253221, A_23_P81507, A_24_P28165, A_23_P212061, A_23_P151267, A_23_P393034, A_24_P759477, A_23_P205489, A_23_P59388, A_23_P201551, A_23_P303718, A_23_P202881, A_23_P210708, A_24_P928522, A_24_P201552, A_23_P20494, A_24_P302685, A_23_P16944, A_24_P193295	38	3777	12782	1.5139695943592104	0.9879169440268295	0.3306512831004287	44.06697633417264
GOTERM_CC_FAT	GO:0043228~non-membrane-bounded organelle	13	28.888888888888886	0.05698454556815913	A_23_P207850, A_32_P157945, A_23_P202520, A_24_P71904, A_23_P41114, A_24_P28165, A_23_P35456, A_23_P213050, A_23_P151267, A_23_P59388, A_23_P218047, A_23_P303718, A_23_P202881, A_23_P151075, A_24_P201552, A_23_P20494, A_24_P928522	38	2596	12782	1.684433541480821	0.9913697451193391	0.3270202933368406	46.489545068830964
GOTERM_CC_FAT	GO:0043232~intracellular non-membrane-bounded organelle	13	28.888888888888886	0.05698454556815913	A_23_P207850, A_32_P157945, A_23_P202520, A_24_P71904, A_23_P41114, A_24_P28165, A_23_P35456, A_23_P213050, A_23_P151267, A_23_P59388, A_23_P218047, A_23_P303718, A_23_P202881, A_23_P151075, A_24_P201552, A_23_P20494, A_24_P928522	38	2596	12782	1.684433541480821	0.9913697451193391	0.3270202933368406	46.489545068830964
UP_SEQ_FEATURE	repeat:Spectrin 2	2	4.444444444444445	0.058200452067266005	A_32_P157945, A_23_P59388, A_23_P303718, A_24_P928522	45	26	19113	32.67179487179487	0.9999999174521209	0.6880748283153986	54.58388582005339
UP_SEQ_FEATURE	repeat:Spectrin 1	2	4.444444444444445	0.058200452067266005	A_32_P157945, A_23_P59388, A_23_P303718, A_24_P928522	45	26	19113	32.67179487179487	0.9999999174521209	0.6880748283153986	54.58388582005339
SMART	SM00409:IG	4	8.88888888888889	0.06063826354747087	A_23_P258136, A_24_P182461, A_23_P114968, A_23_P210708, A_23_P126917	26	330	9079	4.232634032634032	0.9230608295041213	0.4012720948579498	43.76724882057545
GOTERM_CC_FAT	GO:0001533~cornified envelope	2	4.444444444444445	0.06183381808020652	A_32_P157945, A_23_P41114	38	22	12782	30.57894736842105	0.9943159003362744	0.3281355408690373	49.35034366835963
UP_SEQ_FEATURE	domain:SH3	3	6.666666666666667	0.06262602264344888	A_23_P59388, A_23_P253221, A_23_P303718, A_24_P28165, A_24_P928522, A_24_P302685	45	177	19113	7.198870056497175	0.999999977075132	0.6904811358932039	57.314191631752955
SP_PIR_KEYWORDS	cell junction	4	8.88888888888889	0.06283751935157054	A_23_P207850, A_32_P157945, A_24_P28165, A_23_P151267	45	399	19235	4.285157337788917	0.9998096442887213	0.5754228757433064	53.13177089197825
GOTERM_BP_FAT	GO:0018149~peptide cross-linking	2	4.444444444444445	0.06519511793661617	A_32_P157945, A_23_P41114	36	26	13528	28.905982905982903	0.9999999999998501	0.86034632200038	61.43230171384545
GOTERM_BP_FAT	GO:0006915~apoptosis	5	11.11111111111111	0.06842227100745145	A_23_P207850, A_23_P63254, A_23_P201551, A_23_P253221, A_23_P72096, A_24_P302685	36	602	13528	3.121077888519749	0.999999999999967	0.8563277835781155	63.27185686649087
GOTERM_BP_FAT	GO:0030030~cell projection organization	4	8.88888888888889	0.06891097159198632	A_23_P59388, A_23_P201551, A_23_P303718, A_23_P202881, A_24_P928522, A_24_P201552, A_23_P151267	36	368	13528	4.084541062801932	0.9999999999999738	0.8411205882329951	63.54321092519059
INTERPRO	IPR018159:Spectrin/alpha-actinin	2	4.444444444444445	0.07014260760297031	A_32_P157945, A_23_P59388, A_23_P303718, A_24_P928522	40	31	16659	26.86935483870968	0.9998872689610495	0.6789996996987472	56.871631357940444
GOTERM_BP_FAT	GO:0051338~regulation of transferase activity	4	8.88888888888889	0.07069847365664761	A_23_P63254, A_23_P42168, A_23_P201551, A_23_P147331, A_24_P145629, A_23_P147326	36	372	13528	4.040621266427718	0.9999999999999887	0.8320634754263334	64.51994465500198
UP_SEQ_FEATURE	domain:Ig-like C2-type 1	3	6.666666666666667	0.07086535235258883	A_23_P258136, A_24_P182461, A_23_P114968, A_23_P126917	45	190	19113	6.706315789473684	0.999999997923202	0.7133597721004423	61.99745891538364
GOTERM_BP_FAT	GO:0012501~programmed cell death	5	11.11111111111111	0.07144949538910704	A_23_P207850, A_23_P63254, A_23_P201551, A_23_P253221, A_23_P72096, A_24_P302685	36	611	13528	3.075104564466267	0.9999999999999921	0.8189357324417442	64.9230197273453
UP_SEQ_FEATURE	domain:Ig-like C2-type 2	3	6.666666666666667	0.0715133244372042	A_23_P258136, A_24_P182461, A_23_P114968, A_23_P126917	45	191	19113	6.671204188481675	0.9999999982821557	0.6949220559138245	62.344843867701115
GOTERM_BP_FAT	GO:0043588~skin development	2	4.444444444444445	0.07244645317545359	A_23_P63254, A_23_P748	36	29	13528	25.915708812260533	0.999999999999995	0.807370015108594	65.4515175211813
UP_SEQ_FEATURE	glycosylation site:N-linked (GlcNAc...)	15	33.33333333333333	0.07573755190843243	A_23_P258136, A_23_P49499, A_24_P260101, A_24_P182461, A_23_P114968, A_23_P81507, A_23_P2492, A_23_P212061, A_23_P393034, A_24_P759477, A_23_P14184, A_23_P59388, A_23_P303718, A_23_P72096, A_23_P210708, A_24_P388528, A_24_P928522, A_23_P126917, A_23_P16944	45	4129	19113	1.5429886170985712	0.9999999995030372	0.6958210859861323	64.5385522203357
UP_SEQ_FEATURE	domain:SH3 1	2	4.444444444444445	0.07969231177862066	A_23_P201551, A_23_P35456	45	36	19113	23.5962962962963	0.9999999998451934	0.6954398072807275	66.48469580708215
INTERPRO	IPR013151:Immunoglobulin	3	6.666666666666667	0.080955866593847	A_23_P258136, A_24_P182461, A_23_P114968, A_23_P126917	40	202	16659	6.185272277227723	0.9999738756260299	0.6904128851267519	62.32809784479143
UP_SEQ_FEATURE	domain:SH3 2	2	4.444444444444445	0.08181494837176065	A_23_P201551, A_23_P35456	45	37	19113	22.958558558558558	0.9999999999173925	0.6867789326859951	67.48807563163254
SMART	SM00150:SPEC	2	4.444444444444445	0.08205821535929467	A_32_P157945, A_23_P59388, A_23_P303718, A_24_P928522	26	31	9079	22.528535980148884	0.9701172395264619	0.4429381048870705	54.52221362836912
SP_PIR_KEYWORDS	glycosyltransferase	3	6.666666666666667	0.08599981834012026	A_23_P49499, A_24_P388528, A_23_P393034	45	214	19235	5.992211838006231	0.9999930030425846	0.660096697184073	65.00836445907147
KEGG_PATHWAY	hsa04810:Regulation of actin cytoskeleton	3	6.666666666666667	0.08888233334311743	A_24_P759477, A_23_P201551, A_23_P253221, A_24_P302685	13	215	5085	5.457960644007156	0.9536598500150029	0.9536598500150029	55.62430701353828
SP_PIR_KEYWORDS	membrane	20	44.44444444444444	0.09049690446980563	A_24_P182461, A_23_P81507, A_23_P114968, A_24_P145629, A_23_P147326, A_23_P212061, A_23_P393034, A_23_P14184, A_24_P30923, A_23_P152160, A_23_P210708, A_24_P388528, A_23_P20494, A_23_P123848, A_24_P149704, A_23_P49499, A_23_P253221, A_24_P260101, A_23_P29551, A_23_P205489, A_24_P759477, A_23_P147331, A_23_P202881, A_24_P201552, A_23_P126917, A_24_P302685, A_24_P193295, A_23_P16944	45	6256	19235	1.366510372264848	0.999996351184002	0.6477540593253907	66.96680102635247
SP_PIR_KEYWORDS	glycoprotein	15	33.33333333333333	0.0981393955419933	A_23_P258136, A_23_P49499, A_24_P260101, A_24_P182461, A_23_P114968, A_23_P81507, A_23_P2492, A_23_P212061, A_23_P393034, A_24_P759477, A_23_P14184, A_23_P59388, A_23_P303718, A_23_P72096, A_23_P210708, A_24_P388528, A_24_P928522, A_23_P126917, A_23_P16944	45	4318	19235	1.4848695383665276	0.9999988021485945	0.6496577342212073	70.06655833533235

## Sheet: UP_CLUSTER_2FC
Annotation Cluster 1	Enrichment Score: 2.298053218257046
Category	Term	Count	%	PValue	Genes	List Total	Pop Hits	Pop Total	Fold Enrichment	Bonferroni	Benjamini	FDR
GOTERM_CC_FAT	GO:0016323~basolateral plasma membrane	6	13.333333333333334	2.772774928638597E-4	A_23_P207850, A_32_P157945, A_23_P59388, A_23_P303718, A_24_P28165, A_24_P928522, A_23_P151267, A_23_P16944	38	203	12782	9.941923774954628	0.02221218567229255	0.02221218567229255	0.29510834645612993
GOTERM_CC_FAT	GO:0030055~cell-substrate junction	5	11.11111111111111	2.952047093629003E-4	A_23_P207850, A_23_P59388, A_23_P303718, A_24_P28165, A_24_P928522, A_23_P151267, A_23_P16944	38	112	12782	15.016447368421051	0.023631411352419862	0.011886348314334771	0.3141612174797359
SP_PIR_KEYWORDS	cytoskeleton	8	17.77777777777778	5.524089996270371E-4	A_24_P759477, A_23_P207850, A_32_P157945, A_23_P202520, A_23_P59388, A_23_P303718, A_23_P218047, A_24_P28165, A_24_P928522, A_23_P151267	45	636	19235	5.3766596785464715	0.07034165904171286	0.03581208213425158	0.6431568273074895
GOTERM_CC_FAT	GO:0005912~adherens junction	5	11.11111111111111	0.0010061259051689277	A_23_P207850, A_32_P157945, A_24_P28165, A_23_P151267, A_23_P16944	38	155	12782	10.850594227504244	0.07830159967746753	0.026813047065963325	1.0670670051605602
GOTERM_CC_FAT	GO:0070161~anchoring junction	5	11.11111111111111	0.0014788308295933812	A_23_P207850, A_32_P157945, A_24_P28165, A_23_P151267, A_23_P16944	38	172	12782	9.778151774785801	0.11296776498080607	0.023689678884124876	1.5648320368341295
GOTERM_CC_FAT	GO:0005925~focal adhesion	4	8.88888888888889	0.0031483129961896224	A_23_P207850, A_24_P28165, A_23_P151267, A_23_P16944	38	102	12782	13.190918472652218	0.22540551223854066	0.041675921191523635	3.304713408144022
GOTERM_CC_FAT	GO:0005924~cell-substrate adherens junction	4	8.88888888888889	0.0035094677175883087	A_23_P207850, A_24_P28165, A_23_P151267, A_23_P16944	38	106	12782	12.693147964250247	0.24781040663924858	0.03986461760955762	3.677411092017502
GOTERM_BP_FAT	GO:0007010~cytoskeleton organization	6	13.333333333333334	0.004967936670622244	A_23_P202520, A_23_P59388, A_23_P303718, A_24_P28165, A_23_P151075, A_24_P928522, A_23_P7144, A_23_P151267	36	436	13528	5.171253822629969	0.8871142728728296	0.2152385327100399	6.796295009796793
GOTERM_MF_FAT	GO:0008092~cytoskeletal protein binding	6	13.333333333333334	0.006365464369379888	A_23_P207850, A_23_P202520, A_23_P59388, A_23_P303718, A_23_P202881, A_24_P928522, A_24_P201552, A_23_P151267, A_23_P16944	32	504	12983	4.8299851190476195	0.5077777545222768	0.5077777545222768	6.9719274307156525
GOTERM_CC_FAT	GO:0030054~cell junction	6	13.333333333333334	0.016012341998723343	A_23_P207850, A_32_P157945, A_23_P59388, A_23_P303718, A_24_P28165, A_24_P928522, A_23_P151267, A_23_P16944	38	518	12782	3.896159317211948	0.7295034405239985	0.15077999119833474	15.804588359404658
SP_PIR_KEYWORDS	actin-binding	4	8.88888888888889	0.01881399584131784	A_23_P207850, A_23_P202520, A_23_P59388, A_23_P303718, A_24_P928522, A_23_P151267	45	247	19235	6.922177237966712	0.9184962667426979	0.34153971800249106	19.89137233086391
GOTERM_MF_FAT	GO:0003779~actin binding	4	8.88888888888889	0.04199293499687419	A_23_P207850, A_23_P202520, A_23_P59388, A_23_P303718, A_24_P928522, A_23_P151267	32	326	12983	4.9781441717791415	0.9914507696606474	0.4485693809924388	38.46137826687026
GOTERM_CC_FAT	GO:0015629~actin cytoskeleton	4	8.88888888888889	0.04234441229535288	A_23_P202520, A_23_P59388, A_23_P303718, A_23_P35456, A_24_P928522, A_23_P151267	38	269	12782	5.0017609078458225	0.9699422056653487	0.3225392740426578	36.94175517999943
GOTERM_CC_FAT	GO:0044459~plasma membrane part	12	26.666666666666668	0.04274444525171744	A_23_P207850, A_32_P157945, A_23_P253221, A_24_P260101, A_24_P28165, A_23_P212061, A_23_P393034, A_23_P151267, A_23_P205489, A_24_P759477, A_23_P59388, A_23_P303718, A_24_P928522, A_24_P302685, A_24_P193295, A_23_P16944	38	2203	12782	1.8322383352844205	0.9709424156807972	0.2980180413143384	37.221911713378795
SP_PIR_KEYWORDS	cell junction	4	8.88888888888889	0.06283751935157054	A_23_P207850, A_32_P157945, A_24_P28165, A_23_P151267	45	399	19235	4.285157337788917	0.9998096442887213	0.6139723307788041	53.13177089197825
Annotation Cluster 2	Enrichment Score: 2.137976325761969
Category	Term	Count	%	PValue	Genes	List Total	Pop Hits	Pop Total	Fold Enrichment	Bonferroni	Benjamini	FDR
SP_PIR_KEYWORDS	cytoplasm	19	42.22222222222222	1.9631929929451149E-4	A_32_P157945, A_23_P207850, A_24_P71904, A_24_P28165, A_23_P35456, A_23_P213050, A_23_P151267, A_24_P383609, A_23_P303718, A_23_P151075, A_23_P20494, A_24_P928522, A_23_P123848, A_24_P149704, A_23_P202520, A_23_P63254, A_23_P42168, A_23_P253221, A_23_P41114, A_23_P748, A_23_P205489, A_23_P59388, A_23_P202881, A_24_P201552, A_24_P302685	45	3332	19235	2.437408296651994	0.025583736677116997	0.025583736677116997	0.22900469595001915
SP_PIR_KEYWORDS	cytoskeleton	8	17.77777777777778	5.524089996270371E-4	A_24_P759477, A_23_P207850, A_32_P157945, A_23_P202520, A_23_P59388, A_23_P303718, A_23_P218047, A_24_P28165, A_24_P928522, A_23_P151267	45	636	19235	5.3766596785464715	0.07034165904171286	0.03581208213425158	0.6431568273074895
GOTERM_CC_FAT	GO:0005856~cytoskeleton	12	26.666666666666668	0.001346912821274882	A_23_P207850, A_23_P202520, A_32_P157945, A_23_P41114, A_24_P28165, A_23_P35456, A_23_P151267, A_23_P59388, A_23_P218047, A_23_P303718, A_23_P202881, A_23_P151075, A_24_P201552, A_24_P928522, A_23_P20494	38	1381	12782	2.922824802774496	0.10342513256298413	0.026924271244453957	1.426149291836265
GOTERM_CC_FAT	GO:0043232~intracellular non-membrane-bounded organelle	13	28.888888888888886	0.05698454556815913	A_23_P207850, A_32_P157945, A_23_P202520, A_24_P71904, A_23_P41114, A_24_P28165, A_23_P35456, A_23_P213050, A_23_P151267, A_23_P59388, A_23_P218047, A_23_P303718, A_23_P202881, A_23_P151075, A_24_P201552, A_23_P20494, A_24_P928522	38	2596	12782	1.684433541480821	0.9913697451193391	0.3270202933368406	46.489545068830964
GOTERM_CC_FAT	GO:0043228~non-membrane-bounded organelle	13	28.888888888888886	0.05698454556815913	A_23_P207850, A_32_P157945, A_23_P202520, A_24_P71904, A_23_P41114, A_24_P28165, A_23_P35456, A_23_P213050, A_23_P151267, A_23_P59388, A_23_P218047, A_23_P303718, A_23_P202881, A_23_P151075, A_24_P201552, A_23_P20494, A_24_P928522	38	2596	12782	1.684433541480821	0.9913697451193391	0.3270202933368406	46.489545068830964
SP_PIR_KEYWORDS	coiled coil	7	15.555555555555555	0.31337521091951714	A_24_P149704, A_32_P157945, A_23_P202520, A_23_P59388, A_23_P303718, A_23_P218047, A_23_P202881, A_23_P35456, A_24_P928522, A_24_P201552, A_23_P123848	45	2019	19235	1.481976776181828	1.0	0.9163726068843528	98.76020355964368
Annotation Cluster 3	Enrichment Score: 2.125803364089286
Category	Term	Count	%	PValue	Genes	List Total	Pop Hits	Pop Total	Fold Enrichment	Bonferroni	Benjamini	FDR
GOTERM_BP_FAT	GO:0030855~epithelial cell differentiation	5	11.11111111111111	4.1310159743440775E-4	A_32_P157945, A_23_P63254, A_23_P218047, A_23_P41114, A_23_P748	36	137	13528	13.714517437145176	0.16554451695368333	0.16554451695368333	0.5822214086708133
GOTERM_BP_FAT	GO:0030216~keratinocyte differentiation	4	8.88888888888889	6.492920672661642E-4	A_32_P157945, A_23_P63254, A_23_P41114, A_23_P748	36	66	13528	22.77441077441077	0.24759632071925075	0.1325879414714427	0.9136890370135431
GOTERM_BP_FAT	GO:0009913~epidermal cell differentiation	4	8.88888888888889	8.37302625734084E-4	A_32_P157945, A_23_P63254, A_23_P41114, A_23_P748	36	72	13528	20.87654320987654	0.30711564623697163	0.11511482704727183	1.1768070022596944
GOTERM_BP_FAT	GO:0008544~epidermis development	5	11.11111111111111	0.0012474468529492836	A_32_P157945, A_23_P63254, A_23_P218047, A_23_P41114, A_23_P748	36	184	13528	10.211352657004833	0.42115630596847964	0.1277513085241032	1.7485462661937512
GOTERM_BP_FAT	GO:0007398~ectoderm development	5	11.11111111111111	0.0016646783741762644	A_32_P157945, A_23_P63254, A_23_P218047, A_23_P41114, A_23_P748	36	199	13528	9.441652707984368	0.5179640993295805	0.13579678647756044	2.3270101317945935
GOTERM_BP_FAT	GO:0060429~epithelium development	5	11.11111111111111	0.0026879931527506256	A_32_P157945, A_23_P63254, A_23_P218047, A_23_P41114, A_23_P748	36	227	13528	8.277043563387176	0.692391123491781	0.1549994716434696	3.7323958673333935
GOTERM_BP_FAT	GO:0008285~negative regulation of cell proliferation	5	11.11111111111111	0.013599506605854928	A_23_P63254, A_23_P218047, A_23_P72096, A_23_P748, A_23_P7144	36	361	13528	5.2046783625731	0.9975149393111614	0.45104884910590426	17.59379046251308
GOTERM_BP_FAT	GO:0042127~regulation of cell proliferation	5	11.11111111111111	0.14377233281392773	A_23_P63254, A_23_P218047, A_23_P72096, A_23_P748, A_23_P7144	36	787	13528	2.3874064661866443	1.0	0.9117929337296302	88.84833418832865
GOTERM_MF_FAT	GO:0005198~structural molecule activity	3	6.666666666666667	0.4512597654932046	A_32_P157945, A_23_P218047, A_23_P41114	32	634	12983	1.9198048107255519	1.0	0.9987207025617266	99.88769815558885
SP_PIR_KEYWORDS	disease mutation	5	11.11111111111111	0.4990927968910505	A_32_P157945, A_24_P71904, A_23_P218047, A_24_P28165, A_23_P748, A_23_P213050	45	1591	19235	1.343320064250297	1.0	0.9700986504032353	99.96880941708915
Annotation Cluster 4	Enrichment Score: 1.7265942621342738
Category	Term	Count	%	PValue	Genes	List Total	Pop Hits	Pop Total	Fold Enrichment	Bonferroni	Benjamini	FDR
SP_PIR_KEYWORDS	sh3 domain	5	11.11111111111111	0.00133154483185624	A_23_P59388, A_23_P201551, A_23_P253221, A_23_P303718, A_24_P28165, A_23_P35456, A_24_P928522, A_24_P302685	45	210	19235	10.177248677248677	0.1612822491983863	0.05694154837925958	1.543858147258903
GOTERM_MF_FAT	GO:0008047~enzyme activator activity	5	11.11111111111111	0.007904155145417688	A_24_P149704, A_23_P201551, A_24_P28165, A_23_P151075, A_23_P7144, A_23_P123848	32	335	12983	6.055503731343284	0.5855682611136659	0.3562362709142941	8.589290774567914
INTERPRO	IPR001452:Src homology-3 domain	4	8.88888888888889	0.013429641087670072	A_23_P201551, A_23_P253221, A_24_P28165, A_23_P35456, A_24_P302685	40	213	16659	7.821126760563381	0.8154951056734571	0.5704596708962674	14.474376426145863
GOTERM_MF_FAT	GO:0030695~GTPase regulator activity	5	11.11111111111111	0.014957663223800485	A_24_P149704, A_23_P201551, A_23_P253221, A_24_P28165, A_23_P151075, A_24_P302685, A_23_P123848	32	404	12983	5.021271658415841	0.812287351916259	0.4274265859901696	15.680430175148052
GOTERM_MF_FAT	GO:0005096~GTPase activator activity	4	8.88888888888889	0.015215169084232621	A_24_P149704, A_23_P201551, A_24_P28165, A_23_P151075, A_23_P123848	32	220	12983	7.376704545454546	0.8176566674167992	0.3465347885659832	15.929551182544422
GOTERM_MF_FAT	GO:0060589~nucleoside-triphosphatase regulator activity	5	11.11111111111111	0.01609926742492824	A_24_P149704, A_23_P201551, A_23_P253221, A_24_P28165, A_23_P151075, A_24_P302685, A_23_P123848	32	413	12983	4.911849273607748	0.8349587454646797	0.30254128832458815	16.7797638953331
UP_SEQ_FEATURE	domain:PH	4	8.88888888888889	0.017159711322246574	A_24_P149704, A_23_P201551, A_23_P253221, A_24_P28165, A_24_P302685, A_23_P123848	45	237	19113	7.168495077355837	0.9909767576761039	0.6099928902970857	20.37462272040117
SMART	SM00326:SH3	4	8.88888888888889	0.020021055343267587	A_23_P201551, A_23_P253221, A_24_P28165, A_23_P35456, A_24_P302685	26	213	9079	6.557602022390755	0.5635981982177807	0.33939285367003535	16.982349233790806
INTERPRO	IPR001849:Pleckstrin homology	4	8.88888888888889	0.026756734797166632	A_24_P149704, A_23_P201551, A_23_P253221, A_24_P28165, A_24_P302685, A_23_P123848	40	277	16659	6.014079422382672	0.9662964313481364	0.6769830619998378	26.921268139201615
GOTERM_MF_FAT	GO:0005083~small GTPase regulator activity	4	8.88888888888889	0.027037549923335184	A_23_P201551, A_23_P253221, A_24_P28165, A_23_P151075, A_24_P302685	32	274	12983	5.922901459854015	0.9522839103366475	0.3525028888241065	26.669931639209498
SMART	SM00233:PH	4	8.88888888888889	0.03937095061730291	A_24_P149704, A_23_P201551, A_23_P253221, A_24_P28165, A_24_P302685, A_23_P123848	26	277	9079	5.0424881977228555	0.8073432021955501	0.4224430966991318	30.901966579739803
SP_PIR_KEYWORDS	GTPase activation	3	6.666666666666667	0.05123784450024712	A_24_P149704, A_24_P28165, A_23_P151075, A_23_P123848	45	159	19235	8.064989517819708	0.999034459246076	0.5801479034733159	45.89178598177147
GOTERM_BP_FAT	GO:0051056~regulation of small GTPase mediated signal transduction	3	6.666666666666667	0.1380028781673993	A_24_P149704, A_23_P201551, A_23_P253221, A_24_P302685, A_23_P123848	36	252	13528	4.473544973544973	1.0	0.9100997269352794	87.73812012512836
Annotation Cluster 5	Enrichment Score: 1.3285097910027195
Category	Term	Count	%	PValue	Genes	List Total	Pop Hits	Pop Total	Fold Enrichment	Bonferroni	Benjamini	FDR
UP_SEQ_FEATURE	domain:Ig-like C2-type 6	3	6.666666666666667	0.0032773944378493985	A_23_P258136, A_24_P182461, A_23_P114968, A_23_P126917	45	37	19113	34.43783783783783	0.5905396908308154	0.5905396908308154	4.229155175076049
UP_SEQ_FEATURE	domain:Ig-like C2-type 5	3	6.666666666666667	0.007118558758267898	A_23_P258136, A_24_P182461, A_23_P114968, A_23_P126917	45	55	19113	23.167272727272728	0.8567512301860581	0.6215178077981186	8.9752001154636
UP_SEQ_FEATURE	domain:Ig-like C2-type 4	3	6.666666666666667	0.013251415486796538	A_23_P258136, A_24_P182461, A_23_P114968, A_23_P126917	45	76	19113	16.765789473684208	0.9734434726440216	0.7016515668325539	16.104415923680616
UP_SEQ_FEATURE	domain:Ig-like C2-type 3	3	6.666666666666667	0.03211153494794607	A_23_P258136, A_24_P182461, A_23_P114968, A_23_P126917	45	122	19113	10.444262295081968	0.9998605285097002	0.772273149274912	34.924781734663014
INTERPRO	IPR003599:Immunoglobulin subtype	4	8.88888888888889	0.041661279259134626	A_23_P258136, A_24_P182461, A_23_P114968, A_23_P210708, A_23_P126917	40	330	16659	5.048181818181819	0.9951035709213275	0.7354730849793262	38.86583113448586
SMART	SM00409:IG	4	8.88888888888889	0.06063826354747087	A_23_P258136, A_24_P182461, A_23_P114968, A_23_P210708, A_23_P126917	26	330	9079	4.232634032634032	0.9230608295041213	0.47333206885529855	43.76724882057545
UP_SEQ_FEATURE	domain:Ig-like C2-type 1	3	6.666666666666667	0.07086535235258883	A_23_P258136, A_24_P182461, A_23_P114968, A_23_P126917	45	190	19113	6.706315789473684	0.999999997923202	0.8915408922183022	61.99745891538364
UP_SEQ_FEATURE	domain:Ig-like C2-type 2	3	6.666666666666667	0.0715133244372042	A_23_P258136, A_24_P182461, A_23_P114968, A_23_P126917	45	191	19113	6.671204188481675	0.9999999982821557	0.8671081403845488	62.344843867701115
INTERPRO	IPR013151:Immunoglobulin	3	6.666666666666667	0.080955866593847	A_23_P258136, A_24_P182461, A_23_P114968, A_23_P126917	40	202	16659	6.185272277227723	0.9999738756260299	0.8788260742013974	62.32809784479143
INTERPRO	IPR007110:Immunoglobulin-like	4	8.88888888888889	0.11174269355998893	A_23_P258136, A_24_P182461, A_23_P114968, A_23_P210708, A_23_P126917	40	501	16659	3.3251497005988027	0.9999996307261426	0.9152984364695707	74.59631874270029
INTERPRO	IPR013106:Immunoglobulin V-set	3	6.666666666666667	0.11511121306176476	A_24_P182461, A_23_P114968, A_23_P210708, A_23_P126917	40	249	16659	5.017771084337349	0.9999997703394053	0.8873882302795661	75.68833243805307
INTERPRO	IPR013783:Immunoglobulin-like fold	4	8.88888888888889	0.13866401469546966	A_23_P258136, A_24_P182461, A_23_P114968, A_23_P210708, A_23_P126917	40	553	16659	3.0124773960217004	0.9999999921191335	0.9029329689589304	82.20375301098017
SP_PIR_KEYWORDS	Immunoglobulin domain	3	6.666666666666667	0.29219949115019855	A_24_P182461, A_23_P114968, A_23_P210708, A_23_P126917	45	470	19235	2.728368794326241	1.0	0.9093692609373544	98.23238318687851
Annotation Cluster 6	Enrichment Score: 0.8518198190153238
Category	Term	Count	%	PValue	Genes	List Total	Pop Hits	Pop Total	Fold Enrichment	Bonferroni	Benjamini	FDR
GOTERM_BP_FAT	GO:0007155~cell adhesion	5	11.11111111111111	0.10503073810625597	A_24_P759477, A_23_P59388, A_23_P303718, A_23_P202881, A_23_P81507, A_23_P210708, A_24_P928522, A_24_P201552	36	700	13528	2.6841269841269844	1.0	0.9119766652060675	79.15777749033141
GOTERM_BP_FAT	GO:0022610~biological adhesion	5	11.11111111111111	0.10544431262588268	A_24_P759477, A_23_P59388, A_23_P303718, A_23_P202881, A_23_P81507, A_23_P210708, A_24_P928522, A_24_P201552	36	701	13528	2.6802979870026946	1.0	0.9021257974814055	79.29347794976427
SP_PIR_KEYWORDS	cell adhesion	3	6.666666666666667	0.2513049050512091	A_24_P759477, A_23_P59388, A_23_P303718, A_23_P81507, A_24_P928522	45	422	19235	3.0387045813586098	1.0	0.8943145502412719	96.5940233732936
Annotation Cluster 7	Enrichment Score: 0.7964459233317485
Category	Term	Count	%	PValue	Genes	List Total	Pop Hits	Pop Total	Fold Enrichment	Bonferroni	Benjamini	FDR
SP_PIR_KEYWORDS	disulfide bond	13	28.888888888888886	0.027876622387545204	A_23_P258136, A_23_P49499, A_24_P260101, A_24_P182461, A_23_P114968, A_23_P81507, A_23_P2492, A_23_P212061, A_23_P205489, A_24_P759477, A_23_P14184, A_23_P210708, A_24_P388528, A_23_P126917, A_23_P7144	45	2924	19235	1.9004027967776256	0.9760545443354478	0.4132400759601019	28.11787442567618
UP_SEQ_FEATURE	disulfide bond	12	26.666666666666668	0.050869823736739574	A_23_P258136, A_23_P49499, A_24_P260101, A_24_P182461, A_23_P81507, A_23_P114968, A_23_P2492, A_23_P212061, A_24_P759477, A_23_P14184, A_23_P210708, A_24_P388528, A_23_P126917, A_23_P7144	45	2819	19113	1.8080170273146507	0.9999993198377238	0.8684942783922326	49.70387815054826
UP_SEQ_FEATURE	glycosylation site:N-linked (GlcNAc...)	15	33.33333333333333	0.07573755190843243	A_23_P258136, A_23_P49499, A_24_P260101, A_24_P182461, A_23_P114968, A_23_P81507, A_23_P2492, A_23_P212061, A_23_P393034, A_24_P759477, A_23_P14184, A_23_P59388, A_23_P303718, A_23_P72096, A_23_P210708, A_24_P388528, A_24_P928522, A_23_P126917, A_23_P16944	45	4129	19113	1.5429886170985712	0.9999999995030372	0.8573698750125225	64.5385522203357
SP_PIR_KEYWORDS	membrane	20	44.44444444444444	0.09049690446980563	A_24_P182461, A_23_P81507, A_23_P114968, A_24_P145629, A_23_P147326, A_23_P212061, A_23_P393034, A_23_P14184, A_24_P30923, A_23_P152160, A_23_P210708, A_24_P388528, A_23_P20494, A_23_P123848, A_24_P149704, A_23_P49499, A_23_P253221, A_24_P260101, A_23_P29551, A_23_P205489, A_24_P759477, A_23_P147331, A_23_P202881, A_24_P201552, A_23_P126917, A_24_P302685, A_24_P193295, A_23_P16944	45	6256	19235	1.366510372264848	0.999996351184002	0.6796312265684976	66.96680102635247
SP_PIR_KEYWORDS	glycoprotein	15	33.33333333333333	0.0981393955419933	A_23_P258136, A_23_P49499, A_24_P260101, A_24_P182461, A_23_P114968, A_23_P81507, A_23_P2492, A_23_P212061, A_23_P393034, A_24_P759477, A_23_P14184, A_23_P59388, A_23_P303718, A_23_P72096, A_23_P210708, A_24_P388528, A_24_P928522, A_23_P126917, A_23_P16944	45	4318	19235	1.4848695383665276	0.9999988021485945	0.6789788997407207	70.06655833533235
UP_SEQ_FEATURE	topological domain:Cytoplasmic	12	26.666666666666668	0.14045036992410775	A_23_P49499, A_24_P260101, A_24_P182461, A_23_P81507, A_23_P114968, A_23_P212061, A_23_P393034, A_24_P759477, A_23_P14184, A_24_P30923, A_23_P152160, A_23_P210708, A_24_P388528, A_23_P126917, A_23_P16944	45	3374	19113	1.5106105512744517	1.0	0.9676300738211663	86.3606141596164
SP_PIR_KEYWORDS	signal	11	24.444444444444443	0.19859166480228066	A_23_P258136, A_24_P759477, A_23_P14184, A_23_P207850, A_24_P182461, A_23_P114968, A_23_P81507, A_23_P2492, A_23_P210708, A_23_P7144, A_23_P126917, A_23_P16944	45	3250	19235	1.4467350427350425	0.9999999999997964	0.8759835758013971	92.46144787610527
UP_SEQ_FEATURE	signal peptide	11	24.444444444444443	0.2041855299250215	A_23_P258136, A_24_P759477, A_23_P14184, A_23_P207850, A_24_P182461, A_23_P114968, A_23_P81507, A_23_P2492, A_23_P210708, A_23_P7144, A_23_P126917, A_23_P16944	45	3250	19113	1.4375589743589743	1.0	0.9915922784249285	95.0527334366469
UP_SEQ_FEATURE	transmembrane region	15	33.33333333333333	0.2207340254765247	A_23_P49499, A_24_P260101, A_24_P182461, A_23_P114968, A_23_P81507, A_24_P145629, A_23_P147326, A_23_P212061, A_23_P29551, A_23_P393034, A_23_P205489, A_24_P759477, A_23_P14184, A_24_P30923, A_23_P147331, A_23_P152160, A_23_P210708, A_24_P388528, A_23_P126917, A_23_P16944	45	4911	19113	1.2972917939319892	1.0	0.9921366400797912	96.24822912539594
SP_PIR_KEYWORDS	transmembrane	15	33.33333333333333	0.22817174442681237	A_23_P49499, A_24_P260101, A_24_P182461, A_23_P114968, A_23_P81507, A_24_P145629, A_23_P147326, A_23_P212061, A_23_P29551, A_23_P393034, A_23_P205489, A_24_P759477, A_23_P14184, A_24_P30923, A_23_P147331, A_23_P152160, A_23_P210708, A_24_P388528, A_23_P126917, A_23_P16944	45	4973	19235	1.2892955291909645	0.9999999999999986	0.8976278259515131	95.1408189295007
UP_SEQ_FEATURE	topological domain:Extracellular	9	20.0	0.28354952108325154	A_24_P759477, A_23_P14184, A_24_P260101, A_24_P182461, A_23_P114968, A_23_P81507, A_23_P212061, A_23_P210708, A_23_P393034, A_23_P126917, A_23_P16944	45	2719	19113	1.4058845163663112	1.0	0.9976338477706065	98.75896152930358
GOTERM_CC_FAT	GO:0016021~integral to membrane	15	33.33333333333333	0.727642736150491	A_23_P49499, A_24_P260101, A_24_P182461, A_23_P114968, A_23_P81507, A_24_P145629, A_23_P147326, A_23_P212061, A_23_P29551, A_23_P393034, A_23_P205489, A_24_P759477, A_23_P14184, A_24_P30923, A_23_P147331, A_23_P152160, A_23_P210708, A_24_P388528, A_23_P126917, A_23_P16944	38	5297	12782	0.9525252625617281	1.0	0.9948440013112384	99.99990448060457
GOTERM_CC_FAT	GO:0031224~intrinsic to membrane	15	33.33333333333333	0.7843810946697918	A_23_P49499, A_24_P260101, A_24_P182461, A_23_P114968, A_23_P81507, A_24_P145629, A_23_P147326, A_23_P212061, A_23_P29551, A_23_P393034, A_23_P205489, A_24_P759477, A_23_P14184, A_24_P30923, A_23_P147331, A_23_P152160, A_23_P210708, A_24_P388528, A_23_P126917, A_23_P16944	38	5485	12782	0.9198771769898767	1.0	0.995497861405908	99.99999207711869
Annotation Cluster 8	Enrichment Score: 0.755528676957366
Category	Term	Count	%	PValue	Genes	List Total	Pop Hits	Pop Total	Fold Enrichment	Bonferroni	Benjamini	FDR
GOTERM_BP_FAT	GO:0009611~response to wounding	5	11.11111111111111	0.046747987271801315	A_32_P157945, A_23_P72096, A_23_P2492, A_23_P7144, A_23_P16944	36	530	13528	3.5450733752620547	0.9999999992183971	0.8257863503650709	49.16532339559717
GOTERM_BP_FAT	GO:0006955~immune response	5	11.11111111111111	0.10093780246655301	A_23_P72096, A_23_P2492, A_24_P388528, A_23_P151075, A_23_P7144	36	690	13528	2.7230273752012883	1.0	0.9249155025593081	77.76953256739219
GOTERM_BP_FAT	GO:0006954~inflammatory response	3	6.666666666666667	0.20514567335324718	A_23_P72096, A_23_P2492, A_23_P7144	36	325	13528	3.4687179487179485	1.0	0.9568296331617391	96.10195953890153
GOTERM_CC_FAT	GO:0005576~extracellular region	8	17.77777777777778	0.36145638660852564	A_23_P258136, A_23_P14184, A_23_P63254, A_23_P59388, A_23_P303718, A_23_P72096, A_23_P2492, A_24_P388528, A_24_P928522, A_23_P7144	38	2010	12782	1.3387797852841057	0.9999999999999999	0.9388794336608036	99.16082550670623
GOTERM_BP_FAT	GO:0006952~defense response	3	6.666666666666667	0.47689370313058843	A_23_P72096, A_23_P2492, A_23_P7144	36	615	13528	1.833062330623306	1.0	0.9969483219241141	99.98945456314378
Annotation Cluster 9	Enrichment Score: 0.7290907198588144
Category	Term	Count	%	PValue	Genes	List Total	Pop Hits	Pop Total	Fold Enrichment	Bonferroni	Benjamini	FDR
GOTERM_BP_FAT	GO:0008285~negative regulation of cell proliferation	5	11.11111111111111	0.013599506605854928	A_23_P63254, A_23_P218047, A_23_P72096, A_23_P748, A_23_P7144	36	361	13528	5.2046783625731	0.9975149393111614	0.45104884910590426	17.59379046251308
GOTERM_BP_FAT	GO:0008283~cell proliferation	4	8.88888888888889	0.10206525572599442	A_23_P63254, A_23_P72096, A_23_P748, A_23_P7144	36	436	13528	3.4475025484199793	1.0	0.9164071652340432	78.16027784315723
GOTERM_BP_FAT	GO:0042127~regulation of cell proliferation	5	11.11111111111111	0.14377233281392773	A_23_P63254, A_23_P218047, A_23_P72096, A_23_P748, A_23_P7144	36	787	13528	2.3874064661866443	1.0	0.9117929337296302	88.84833418832865
SP_PIR_KEYWORDS	Secreted	6	13.333333333333334	0.3430873530917167	A_23_P258136, A_23_P14184, A_23_P63254, A_23_P72096, A_24_P388528, A_23_P7144	45	1689	19235	1.5184527333728044	1.0	0.9287302789655948	99.26037625610198
GOTERM_CC_FAT	GO:0005576~extracellular region	8	17.77777777777778	0.36145638660852564	A_23_P258136, A_23_P14184, A_23_P63254, A_23_P59388, A_23_P303718, A_23_P72096, A_23_P2492, A_24_P388528, A_24_P928522, A_23_P7144	38	2010	12782	1.3387797852841057	0.9999999999999999	0.9388794336608036	99.16082550670623
GOTERM_CC_FAT	GO:0044421~extracellular region part	4	8.88888888888889	0.5330616479598651	A_23_P63254, A_23_P59388, A_23_P303718, A_23_P72096, A_24_P928522, A_23_P7144	38	960	12782	1.401535087719298	1.0	0.9734466686828164	99.97013303881852
GOTERM_CC_FAT	GO:0005615~extracellular space	3	6.666666666666667	0.5971047298738291	A_23_P63254, A_23_P72096, A_23_P7144	38	685	12782	1.473146369573569	1.0	0.9832750526159482	99.99379982300512
Annotation Cluster 10	Enrichment Score: 0.7073863627696063
Category	Term	Count	%	PValue	Genes	List Total	Pop Hits	Pop Total	Fold Enrichment	Bonferroni	Benjamini	FDR
GOTERM_BP_FAT	GO:0006915~apoptosis	5	11.11111111111111	0.06842227100745145	A_23_P207850, A_23_P63254, A_23_P201551, A_23_P253221, A_23_P72096, A_24_P302685	36	602	13528	3.121077888519749	0.999999999999967	0.9081835792179319	63.27185686649087
GOTERM_BP_FAT	GO:0012501~programmed cell death	5	11.11111111111111	0.07144949538910704	A_23_P207850, A_23_P63254, A_23_P201551, A_23_P253221, A_23_P72096, A_24_P302685	36	611	13528	3.075104564466267	0.9999999999999921	0.8685754819127096	64.9230197273453
GOTERM_BP_FAT	GO:0008219~cell death	5	11.11111111111111	0.11301980731265784	A_23_P207850, A_23_P63254, A_23_P201551, A_23_P253221, A_23_P72096, A_24_P302685	36	719	13528	2.6131973419873282	1.0	0.8981174282742661	81.63839877703589
GOTERM_BP_FAT	GO:0016265~death	5	11.11111111111111	0.11516765332495683	A_23_P207850, A_23_P63254, A_23_P201551, A_23_P253221, A_23_P72096, A_24_P302685	36	724	13528	2.5951503990178026	1.0	0.8927954841076299	82.25686531213965
GOTERM_BP_FAT	GO:0006917~induction of apoptosis	3	6.666666666666667	0.20041090649044127	A_23_P63254, A_23_P201551, A_23_P253221, A_24_P302685	36	320	13528	3.5229166666666663	1.0	0.961818219185684	95.7606651131213
GOTERM_BP_FAT	GO:0012502~induction of programmed cell death	3	6.666666666666667	0.20135670785018148	A_23_P63254, A_23_P201551, A_23_P253221, A_24_P302685	36	321	13528	3.511941848390446	1.0	0.9582803895712112	95.83098363149179
GOTERM_BP_FAT	GO:0043065~positive regulation of apoptosis	3	6.666666666666667	0.30622763958093646	A_23_P63254, A_23_P201551, A_23_P253221, A_24_P302685	36	430	13528	2.621705426356589	1.0	0.9852151498213159	99.42976856890074
GOTERM_BP_FAT	GO:0043068~positive regulation of programmed cell death	3	6.666666666666667	0.3091192407756616	A_23_P63254, A_23_P201551, A_23_P253221, A_24_P302685	36	433	13528	2.603541185527329	1.0	0.9842828697060502	99.46245247969925
GOTERM_BP_FAT	GO:0010942~positive regulation of cell death	3	6.666666666666667	0.31104596682295793	A_23_P63254, A_23_P201551, A_23_P253221, A_24_P302685	36	435	13528	2.591570881226054	1.0	0.9830884582076498	99.483254572342
GOTERM_BP_FAT	GO:0042981~regulation of apoptosis	4	8.88888888888889	0.34560074996960677	A_23_P63254, A_23_P201551, A_23_P253221, A_23_P72096, A_24_P302685	36	804	13528	1.8695411829740187	1.0	0.9866903656799724	99.75027698665001
GOTERM_BP_FAT	GO:0043067~regulation of programmed cell death	4	8.88888888888889	0.3513803512651352	A_23_P63254, A_23_P201551, A_23_P253221, A_23_P72096, A_24_P302685	36	812	13528	1.8511220580186096	1.0	0.9865585255341044	99.77970144174657
GOTERM_BP_FAT	GO:0010941~regulation of cell death	4	8.88888888888889	0.3535471276715249	A_23_P63254, A_23_P201551, A_23_P253221, A_23_P72096, A_24_P302685	36	815	13528	1.8443081117927742	1.0	0.9856816756538199	99.78987663826886
Annotation Cluster 11	Enrichment Score: 0.699348097390083
Category	Term	Count	%	PValue	Genes	List Total	Pop Hits	Pop Total	Fold Enrichment	Bonferroni	Benjamini	FDR
GOTERM_BP_FAT	GO:0051338~regulation of transferase activity	4	8.88888888888889	0.07069847365664761	A_23_P63254, A_23_P42168, A_23_P201551, A_23_P147331, A_24_P145629, A_23_P147326	36	372	13528	4.040621266427718	0.9999999999999887	0.882463110452099	64.51994465500198
GOTERM_BP_FAT	GO:0051347~positive regulation of transferase activity	3	6.666666666666667	0.12751806626753487	A_23_P42168, A_23_P201551, A_23_P147331, A_24_P145629, A_23_P147326	36	240	13528	4.697222222222222	1.0	0.8995444530427215	85.4534559521439
GOTERM_BP_FAT	GO:0043085~positive regulation of catalytic activity	3	6.666666666666667	0.3916599651167695	A_23_P42168, A_23_P201551, A_23_P147331, A_24_P145629, A_23_P147326	36	520	13528	2.167948717948718	1.0	0.9902629334624747	99.9109734286349
GOTERM_BP_FAT	GO:0044093~positive regulation of molecular function	3	6.666666666666667	0.4515612572458984	A_23_P42168, A_23_P201551, A_23_P147331, A_24_P145629, A_23_P147326	36	586	13528	1.9237770193401593	1.0	0.9958356794210101	99.97942624034893
Annotation Cluster 12	Enrichment Score: 0.6910896703419275
Category	Term	Count	%	PValue	Genes	List Total	Pop Hits	Pop Total	Fold Enrichment	Bonferroni	Benjamini	FDR
SP_PIR_KEYWORDS	LIM domain	3	6.666666666666667	0.01149856488295236	A_23_P202520, A_23_P32175, A_23_P32177, A_23_P151267	45	71	19235	18.061032863849764	0.782727806134494	0.31726677621713417	12.632627627618342
INTERPRO	IPR001781:Zinc finger, LIM-type	3	6.666666666666667	0.012639614055590215	A_23_P202520, A_23_P32175, A_23_P32177, A_23_P151267	40	73	16659	17.115410958904107	0.7960788114728741	0.7960788114728741	13.679022748114777
SMART	SM00132:LIM	3	6.666666666666667	0.0169768798261503	A_23_P202520, A_23_P32175, A_23_P32177, A_23_P151267	26	73	9079	14.35036880927292	0.5044208513213757	0.5044208513213757	14.578666606221036
SP_PIR_KEYWORDS	metal-binding	8	17.77777777777778	0.5302844270657983	A_24_P383609, A_23_P202520, A_23_P201551, A_23_P32175, A_24_P260101, A_23_P32177, A_23_P2492, A_24_P355568, A_23_P212061, A_23_P151267	45	2972	19235	1.1505906983699716	1.0	0.9751321878905582	99.98527786970098
SP_PIR_KEYWORDS	zinc	6	13.333333333333334	0.5717127160249575	A_24_P383609, A_23_P202520, A_23_P201551, A_23_P32175, A_24_P260101, A_23_P32177, A_23_P212061, A_23_P151267	45	2189	19235	1.1716156540277143	1.0	0.9789253616539288	99.99499135905202
GOTERM_MF_FAT	GO:0008270~zinc ion binding	6	13.333333333333334	0.6688180283069474	A_24_P383609, A_23_P202520, A_23_P201551, A_23_P32175, A_24_P260101, A_23_P32177, A_23_P212061, A_23_P151267	32	2311	12983	1.0533589355257464	1.0	0.9999636405874047	99.99962970781601
GOTERM_MF_FAT	GO:0046914~transition metal ion binding	7	15.555555555555555	0.6808932661478289	A_24_P383609, A_23_P202520, A_23_P201551, A_23_P32175, A_24_P260101, A_23_P32177, A_24_P355568, A_23_P212061, A_23_P151267	32	2785	12983	1.0197598743267504	1.0	0.9999418732087454	99.99975678434939
GOTERM_MF_FAT	GO:0046872~metal ion binding	10	22.22222222222222	0.6971712250903739	A_23_P202520, A_24_P260101, A_23_P81507, A_24_P355568, A_23_P2492, A_23_P212061, A_23_P151267, A_24_P383609, A_23_P59388, A_23_P201551, A_23_P32175, A_23_P303718, A_23_P32177, A_24_P928522	32	4140	12983	0.9799969806763285	1.0	0.9999229745109989	99.99986552120437
GOTERM_MF_FAT	GO:0043169~cation binding	10	22.22222222222222	0.7095276261648269	A_23_P202520, A_24_P260101, A_23_P81507, A_24_P355568, A_23_P2492, A_23_P212061, A_23_P151267, A_24_P383609, A_23_P59388, A_23_P201551, A_23_P32175, A_23_P303718, A_23_P32177, A_24_P928522	32	4179	12983	0.9708512802105768	1.0	0.9998935916347695	99.99991607307781
GOTERM_MF_FAT	GO:0043167~ion binding	10	22.22222222222222	0.7285937972247187	A_23_P202520, A_24_P260101, A_23_P81507, A_24_P355568, A_23_P2492, A_23_P212061, A_23_P151267, A_24_P383609, A_23_P59388, A_23_P201551, A_23_P32175, A_23_P303718, A_23_P32177, A_24_P928522	32	4241	12983	0.9566582174015563	1.0	0.9998823106547493	99.999961076155
Annotation Cluster 13	Enrichment Score: 0.6888279713342005
Category	Term	Count	%	PValue	Genes	List Total	Pop Hits	Pop Total	Fold Enrichment	Bonferroni	Benjamini	FDR
GOTERM_BP_FAT	GO:0051338~regulation of transferase activity	4	8.88888888888889	0.07069847365664761	A_23_P63254, A_23_P42168, A_23_P201551, A_23_P147331, A_24_P145629, A_23_P147326	36	372	13528	4.040621266427718	0.9999999999999887	0.882463110452099	64.51994465500198
GOTERM_BP_FAT	GO:0007242~intracellular signaling cascade	7	15.555555555555555	0.10068293623910371	A_23_P63254, A_23_P42168, A_23_P201551, A_23_P253221, A_23_P151075, A_23_P7144, A_24_P302685, A_24_P193295	36	1256	13528	2.094302901627742	1.0	0.935050214779854	77.68030714130319
GOTERM_BP_FAT	GO:0043549~regulation of kinase activity	3	6.666666666666667	0.23572776100676895	A_23_P63254, A_23_P42168, A_23_P201551	36	357	13528	3.1577964519140984	1.0	0.9585132169213914	97.76106345824532
GOTERM_BP_FAT	GO:0042325~regulation of phosphorylation	3	6.666666666666667	0.3407758993272101	A_23_P63254, A_23_P42168, A_23_P201551	36	466	13528	2.4191702432045776	1.0	0.9870349704426634	99.72295889965682
GOTERM_BP_FAT	GO:0051174~regulation of phosphorus metabolic process	3	6.666666666666667	0.3588337874065125	A_23_P63254, A_23_P42168, A_23_P201551	36	485	13528	2.3243986254295534	1.0	0.9854780586411196	99.81289921670924
GOTERM_BP_FAT	GO:0019220~regulation of phosphate metabolic process	3	6.666666666666667	0.3588337874065125	A_23_P63254, A_23_P42168, A_23_P201551	36	485	13528	2.3243986254295534	1.0	0.9854780586411196	99.81289921670924
Annotation Cluster 14	Enrichment Score: 0.6460057973215744
Category	Term	Count	%	PValue	Genes	List Total	Pop Hits	Pop Total	Fold Enrichment	Bonferroni	Benjamini	FDR
GOTERM_CC_FAT	GO:0044459~plasma membrane part	12	26.666666666666668	0.04274444525171744	A_23_P207850, A_32_P157945, A_23_P253221, A_24_P260101, A_24_P28165, A_23_P212061, A_23_P393034, A_23_P151267, A_23_P205489, A_24_P759477, A_23_P59388, A_23_P303718, A_24_P928522, A_24_P302685, A_24_P193295, A_23_P16944	38	2203	12782	1.8322383352844205	0.9709424156807972	0.2980180413143384	37.221911713378795
UP_SEQ_FEATURE	topological domain:Extracellular	9	20.0	0.28354952108325154	A_24_P759477, A_23_P14184, A_24_P260101, A_24_P182461, A_23_P114968, A_23_P81507, A_23_P212061, A_23_P210708, A_23_P393034, A_23_P126917, A_23_P16944	45	2719	19113	1.4058845163663112	1.0	0.9976338477706065	98.75896152930358
GOTERM_CC_FAT	GO:0005887~integral to plasma membrane	5	11.11111111111111	0.45485373929894723	A_24_P759477, A_23_P205489, A_24_P260101, A_23_P212061, A_23_P393034, A_23_P16944	38	1188	12782	1.4156920077972708	1.0	0.9701090500798697	99.84442728030749
GOTERM_CC_FAT	GO:0031226~intrinsic to plasma membrane	5	11.11111111111111	0.4727117942863083	A_24_P759477, A_23_P205489, A_24_P260101, A_23_P212061, A_23_P393034, A_23_P16944	38	1215	12782	1.384232185401776	1.0	0.9684456303402998	99.89091238967583
Annotation Cluster 15	Enrichment Score: 0.1181802315183634
Category	Term	Count	%	PValue	Genes	List Total	Pop Hits	Pop Total	Fold Enrichment	Bonferroni	Benjamini	FDR
SP_PIR_KEYWORDS	differentiation	3	6.666666666666667	0.28368234768866796	A_23_P42168, A_23_P32175, A_23_P32177, A_23_P748	45	460	19235	2.78768115942029	1.0	0.9134152394537478	97.96741677376059
GOTERM_BP_FAT	GO:0006355~regulation of transcription, DNA-dependent	3	6.666666666666667	0.9542195084981479	A_23_P42168, A_23_P32175, A_23_P32177, A_23_P748	36	1773	13528	0.6358338033464936	1.0	0.9999999999914561	100.0
GOTERM_BP_FAT	GO:0051252~regulation of RNA metabolic process	3	6.666666666666667	0.958484436679074	A_23_P42168, A_23_P32175, A_23_P32177, A_23_P748	36	1813	13528	0.6218054789483362	1.0	0.9999999999938034	100.0
SP_PIR_KEYWORDS	nucleus	5	11.11111111111111	0.9938558315388477	A_23_P63254, A_23_P42168, A_23_P32175, A_23_P32177, A_23_P748, A_23_P20494	45	4283	19235	0.499001219290736	1.0	0.9999999985748766	100.0
GOTERM_BP_FAT	GO:0045449~regulation of transcription	3	6.666666666666667	0.9947404605849316	A_23_P42168, A_23_P32175, A_23_P32177, A_23_P748	36	2601	13528	0.4334230424195822	1.0	1.0	100.0

## Sheet: GO_DOWN_2FC
Category	Term	Count	%	PValue	Genes	List Total	Pop Hits	Pop Total	Fold Enrichment	Bonferroni	Benjamini	FDR
UP_SEQ_FEATURE	sequence variant	10	100.0	0.015051469733753953	A_23_P162466, A_23_P48570, A_24_P97129, A_23_P71530, A_23_P8513, A_23_P127891, A_32_P7316, A_24_P192485, A_23_P321501, A_23_P214267, A_24_P98109, A_24_P319923, A_23_P399255, A_24_P252155, A_23_P385322	10	11992	19113	1.5938125416944628	0.6982346421192211	0.6982346421192211	14.856245478905006
GOTERM_BP_FAT	GO:0009636~response to toxin	2	20.0	0.03551816823813649	A_24_P97129, A_23_P48570, A_23_P321501	9	61	13528	49.2823315118397	0.9978620935855608	0.9978620935855608	35.67348191684889
GOTERM_BP_FAT	GO:0001822~kidney development	2	20.0	0.055394910005121714	A_24_P97129, A_32_P7316, A_23_P127891	9	96	13528	31.314814814814813	0.9999379777032574	0.9921245764086911	50.104938410579855
GOTERM_BP_FAT	GO:0001655~urogenital system development	2	20.0	0.06324467229818154	A_24_P97129, A_32_P7316, A_23_P127891	9	110	13528	27.329292929292926	0.9999849876319772	0.9753311028594098	54.934517020187656
GOTERM_CC_FAT	GO:0005912~adherens junction	2	20.0	0.0706015463473433	A_23_P162466, A_24_P97129	7	155	12782	23.561290322580643	0.9334003440503648	0.9334003440503648	48.1820400831974
SP_PIR_KEYWORDS	polymorphism	9	90.0	0.07087568012380158	A_23_P48570, A_24_P97129, A_23_P71530, A_23_P8513, A_23_P127891, A_32_P7316, A_24_P192485, A_23_P321501, A_23_P214267, A_24_P98109, A_24_P319923, A_23_P399255, A_24_P252155, A_23_P385322	10	11550	19235	1.4988311688311688	0.9684157977835208	0.9684157977835208	50.25394455321073
GOTERM_BP_FAT	GO:0010038~response to metal ion	2	20.0	0.07380659802035414	A_24_P192485, A_24_P97129, A_23_P71530	9	129	13528	23.304048234280792	0.9999978158317847	0.9615566238769666	60.756648848836605
GOTERM_CC_FAT	GO:0070161~anchoring junction	2	20.0	0.07808541340160319	A_23_P162466, A_24_P97129	7	172	12782	21.232558139534884	0.9506195095175418	0.7777827853597788	51.81052800353465
GOTERM_BP_FAT	GO:0006979~response to oxidative stress	2	20.0	0.09299027444603508	A_24_P97129, A_23_P48570, A_23_P321501	9	164	13528	18.33062330623306	0.9999999377656069	0.963791870342636	69.60005570934902

## Sheet: DOWN_CLUSTER_2FC
Annotation Cluster 1	Enrichment Score: 0.6164714591229655
Category	Term	Count	%	PValue	Genes	List Total	Pop Hits	Pop Total	Fold Enrichment	Bonferroni	Benjamini	FDR
SP_PIR_KEYWORDS	signal	4	40.0	0.18363189221321094	A_24_P192485, A_24_P97129, A_23_P214267, A_23_P71530, A_24_P252155, A_32_P7316, A_23_P127891	10	3250	19235	2.367384615384615	0.9999277823385081	0.9583564440319162	85.44288246929545
UP_SEQ_FEATURE	signal peptide	4	40.0	0.18619411578630643	A_24_P192485, A_24_P97129, A_23_P214267, A_23_P71530, A_24_P252155, A_32_P7316, A_23_P127891	10	3250	19113	2.3523692307692308	0.9999999146614559	0.9997078723838512	88.75126143531571
UP_SEQ_FEATURE	glycosylation site:N-linked (GlcNAc...)	4	40.0	0.30489643074548906	A_24_P192485, A_24_P97129, A_23_P214267, A_23_P71530, A_24_P252155, A_32_P7316, A_23_P127891	10	4129	19113	1.8515863405182855	0.9999999999996674	0.9992405870627705	97.88656485564995
SP_PIR_KEYWORDS	glycoprotein	4	40.0	0.3281313775338781	A_24_P192485, A_24_P97129, A_23_P214267, A_23_P71530, A_24_P252155, A_32_P7316, A_23_P127891	10	4318	19235	1.7818434460398334	0.9999999923728045	0.9906547436184362	97.71170868365485
Annotation Cluster 2	Enrichment Score: 0.20396401181261303
Category	Term	Count	%	PValue	Genes	List Total	Pop Hits	Pop Total	Fold Enrichment	Bonferroni	Benjamini	FDR
SP_PIR_KEYWORDS	metal-binding	3	30.0	0.4160987096843764	A_24_P319923, A_23_P399255, A_23_P385322	10	2972	19235	1.941621803499327	0.9999999999895779	0.9936380435970007	99.39654639701847
GOTERM_MF_FAT	GO:0046872~metal ion binding	3	30.0	0.7091793875659116	A_24_P319923, A_23_P399255, A_23_P385322	8	4140	12983	1.1759963768115942	1.0	1.0	99.99808097195607
GOTERM_MF_FAT	GO:0043169~cation binding	3	30.0	0.7150403462692481	A_24_P319923, A_23_P399255, A_23_P385322	8	4179	12983	1.1650215362526921	1.0	0.9999999994613368	99.99839555140917
GOTERM_MF_FAT	GO:0043167~ion binding	3	30.0	0.7242040209704613	A_24_P319923, A_23_P399255, A_23_P385322	8	4241	12983	1.1479898608818675	1.0	0.9999995429154509	99.99879637819014
Annotation Cluster 3	Enrichment Score: 0.20101664075574252
Category	Term	Count	%	PValue	Genes	List Total	Pop Hits	Pop Total	Fold Enrichment	Bonferroni	Benjamini	FDR
GOTERM_CC_FAT	GO:0016021~integral to membrane	4	40.0	0.48554684415538657	A_23_P162466, A_24_P97129, A_23_P214267, A_23_P399255, A_24_P252155	7	5297	12782	1.378893713422692	0.9999999999791168	0.9999999999791168	99.74406525570818
GOTERM_CC_FAT	GO:0031224~intrinsic to membrane	4	40.0	0.5158976511157893	A_23_P162466, A_24_P97129, A_23_P214267, A_23_P399255, A_24_P252155	7	5485	12782	1.3316317228805834	0.9999999999977988	0.9999985163276184	99.85174754344487
GOTERM_CC_FAT	GO:0005886~plasma membrane	3	30.0	0.5700762691673185	A_23_P162466, A_24_P97129, A_23_P214267, A_24_P252155	7	3777	12782	1.4503574265289914	0.9999999999999727	0.9999699050134412	99.94893017450673
UP_SEQ_FEATURE	transmembrane region	3	30.0	0.7161042696555746	A_24_P97129, A_23_P214267, A_23_P399255, A_24_P252155	10	4911	19113	1.1675626145387903	1.0	0.9999999369151604	99.999841168764
SP_PIR_KEYWORDS	transmembrane	3	30.0	0.7197750027954635	A_24_P97129, A_23_P214267, A_23_P399255, A_24_P252155	10	4973	19235	1.1603659762718679	1.0	0.9998048343899133	99.99943466402097
SP_PIR_KEYWORDS	membrane	3	30.0	0.8452778396198181	A_24_P97129, A_23_P214267, A_23_P399255, A_24_P252155	10	6256	19235	0.9223945012787723	1.0	0.9999414316263837	99.99999799459027
