# Supplementary material for: p63 Attenuates Epithelial to Mesenchymal Potential in an Experimental Prostate Cell Model
Source: PLoS One. 2013 May 1;8(5):e62547. doi: 10.1371/journal.pone.0062547 (PMC3641034; doi:10.1371/journal.pone.0062547)
Supplement: Table S8 — 366 genes that were differentially expressed (>2 fold between EP156T and EPT1) and had significant p63 peaks in EP156T found by ChIP-seq analysis, were compared to differentially expressed genes (>2-fold) between EPT2ΔNp63α and EPT2mock. Genes that were in both groups were analysed by functional annotation by DAVID (http://david.abcc.ncifcrf.gov/). (XLS) [file pone.0062547.s012.xls]

## Sheet: EPT2D5.DNp63A_2FC
Table S8		Upregulated genes: 72 >2 fold (19,7%)	Downregulated genes: 42 <-2 fold (11,4%)
		with overlap data 2fold_Change_7samples	with overlap data 2fold_Change_7samples
2fold_Change_7samples	Systematic	Significant Gene expression of overlap genes in EPT2D5.DN63A out of the 366 genes
p63.EP156T ChiP.seq data. 366 IDs and genes	with p63 peaks	Results from EPT2D5.DNp63A vs mock.SAM. FDR= 5%
ID	P63 peaks	FDR (<5%)	FC_72 genes_UP
A_23_P218047	KRT5	0.0	20.574
A_23_P113793	ZBED2	0.0	21.509
A_23_P29551	TMEM40	0.0	15.424
A_32_P157945	DSP	0.0	6.273
A_23_P72096	IL1A	0.0	30.322
A_24_P199774	TINAGL1	0.0	2.967
A_23_P63254	SFN	0.0	7.779
A_23_P59388	DST	0.0	8.707
A_23_P748	IRF6	0.054	3.799
A_23_P202520	ABLIM1	0.051	2.132
A_23_P76901	PLEKHG3	0.076	2.368
A_23_P147326	SERINC2	0.0	2.969
A_23_P147331	SERINC2	0.0	3.044
A_23_P85585	TINAGL1	0.064	3.097
A_23_P253221	ARHGEF4	0.097	3.007
A_23_P139704	DUSP6	0.0	6.009
A_24_P145629	SERINC2	0.0	2.969
A_24_P182461	IGSF3	0.0	6.118
A_23_P24903	P2RY2	0.077	3.246
A_23_P42168	MDFI	0.0	6.415
A_23_P126782	F3	0.137	2.558
A_24_P289178	C16orf74	0.0	3.287
A_23_P121120	GPR87	0.0	6.222
A_23_P7144	CXCL1	0.36	2.022
A_23_P16944	SDC1	0.0	6.844
A_23_P160968	LAMC2	0.0	12.244
A_24_P379413	IL6R	0.099	2.417
A_24_P140608	HBEGF	0.0	8.015
A_24_P329487	FAM84B	0.079	2.498
A_23_P170233	CSTA	0.064	3.219
A_24_P158089	SERPINE1	0.0	5.677
A_23_P41114	CSTA	0.064	3.219
A_24_P686965	SH2D5	0.0	3.805
A_23_P81507	FAT2	0.083	2.827
A_23_P259071	AREG	0.09	13.697
A_24_P50890	PVRL1	0.0	2.984
A_23_P35456	SH3PXD2A	0.098	5.39
A_23_P201636	LAMC2	0.0	12.335
A_23_P377291	TGFA	0.064	6.659
A_23_P202881	FEZ1	0.0	16.366
A_23_P123848	DAB2IP	0.0	3.484
A_23_P213944	HBEGF	0.0	5.113
A_24_P97129	SDC1	0.0	6.844
A_23_P424	MARK1	0.0	20.937
A_23_P210176	ITGA6	0.066	3.114
A_32_P339640	C20orf197	0.0	3.518
A_23_P14184	THSD1	0.077	3.381
A_23_P8452	LFNG	0.053	2.582
A_24_P201552	FEZ1	0.0	16.366
A_23_P161563	RAB38	0.061	3.918
A_23_P23221	GADD45A	0.083	3.272
A_23_P23296	PKP1	0.0	4.508
A_24_P114249	GALNT3	0.059	2.053
A_23_P62959	PHLDA3	0.05	2.435
A_23_P126917	IGSF3	0.0	6.118
A_23_P97725	STX6	0.051	2.014
A_23_P210708	SIRPA	0.0	9.524
A_23_P76034	PVRL1	0.0	2.984
A_24_P302685	ARHGEF4	0.097	3.007
A_24_P179585	MARK1	0.096	4.633
A_24_P639505	STX6	0.051	2.014
A_23_P162037	ARNTL	0.147	2.645
A_32_P311737	PLEKHG3	0.076	2.368
A_23_P151267	LIMA1	0.0	3.133
A_24_P149704	DAB2IP	0.0	3.484
A_23_P42257	IER3	0.109	2.676
A_23_P331992	STX6	0.127	2.087
A_23_P45560	GPR143	0.0	2.174
A_23_P52727	NAV2	0.152	2.705
A_23_P148345	RNF128	0.106	2.558
A_23_P86931	SLC37A2	0.11	2.879
A_23_P14083	AMIGO2	0.0	7.475
ID	P63 peaks	FDR (<5%)	FC 42 genes_DOWN
A_23_P200710	PIK3C2B	0.092	-2.871
A_23_P74391	OPN3	0.093	-2.509
A_23_P54144	BMP4	0.06	-5.513
A_23_P120860	NIPSNAP1	0.115	-2.141
A_32_P7316	BDNF	0.073	-2.455
A_23_P154500	DNMT3A	0.067	-2.616
A_23_P7033	MAGEF1	0.158	-2.025
A_32_P179526	ZBTB20	0.145	-2.123
A_24_P355568	HBE1	0.066	-3.581
A_23_P209669	NRP2	0.07	-3.54
A_23_P97871	ARID5B	0.0	-3.223
A_23_P363344	TPM1	0.117	-2.502
A_23_P90762	STK39	0.086	-2.311
A_23_P501831	C5orf4	0.111	-3.281
A_32_P97169	GPC6	0.075	-3.227
A_23_P145957	TPK1	0.086	-2.356
A_24_P19544	STK39	0.086	-2.311
A_23_P40866	ZBTB20	0.145	-2.123
A_23_P82814	FBXO32	0.053	-3.319
A_32_P119744	LOC344595	0.12	-2.041
A_23_P71530	TNFRSF11B	0.0	-8.682
A_23_P127891	BDNF	0.073	-2.455
A_23_P415401	KLF9	0.0	-3.558
A_24_P170667	ARID5B	0.0	-3.223
A_32_P18440	ARID5B	0.062	-3.562
A_23_P126159	HPCA	0.052	-2.279
A_23_P86021	SELENBP1	0.0	-16.596
A_23_P213620	PPP2R2B	0.076	-2.448
A_23_P80382	PRR5	0.055	-2.752
A_24_P192485	TNFRSF11B	0.0	-9.525
A_24_P940166	PAPSS2	0.182	-2.08
A_23_P104493	PAPSS2	0.07	-2.112
A_23_P2492	C1S	0.068	-5.663
A_23_P60599	UGT1A6	0.068	-2.302
A_23_P8513	SNX10	0.0	-4.059
A_24_P222872	UGT1A6	0.068	-2.302
A_23_P205959	ALDH1A3	0.223	-2.172
A_23_P20494	NDRG1	0.124	-2.07
A_24_P98109	SNX10	0.0	-4.059
A_24_P917280	ALDH1A3	0.223	-2.172
A_23_P349321	XYLT1	0.073	-2.538
A_23_P97173	HSD3B1	0.311	-2.01

## Sheet: CLUSTER_UP_GO_2FC
	Enrichment Score: 2.5376201594407726
Category	Term	Count	%	PValue	Genes	List Total	Pop Hits	Pop Total	Fold Enrichment	Bonferroni	Benjamini	FDR
SP_PIR_KEYWORDS	epidermolysis bullosa	4	7.142857142857142	4.778756172350562E-6	A_32_P157945, A_23_P201636, A_23_P218047, A_23_P160968, A_23_P210176	56	12	19235	114.4940476190476	5.732877186380714E-4	5.732877186380714E-4	0.005485550953965301
GOTERM_BP_FAT	GO:0008544~epidermis development	6	10.714285714285714	3.465363706544941E-4	A_32_P157945, A_23_P201636, A_23_P63254, A_23_P218047, A_23_P41114, A_23_P170233, A_23_P748, A_23_P160968	46	184	13528	9.589792060491494	0.19309003872887254	0.19309003872887254	0.5127613176036938
GOTERM_BP_FAT	GO:0007398~ectoderm development	6	10.714285714285714	4.962396742487689E-4	A_32_P157945, A_23_P201636, A_23_P63254, A_23_P218047, A_23_P41114, A_23_P170233, A_23_P748, A_23_P160968	46	199	13528	8.866943412715752	0.2645322584684491	0.14240584101129106	0.7335142781579318
GOTERM_BP_FAT	GO:0030855~epithelial cell differentiation	5	8.928571428571429	0.0010870978516031309	A_32_P157945, A_23_P63254, A_23_P218047, A_23_P41114, A_23_P170233, A_23_P748	46	137	13528	10.73310060298318	0.489966871171301	0.15491655009866667	1.6003438678343196
GOTERM_BP_FAT	GO:0030216~keratinocyte differentiation	4	7.142857142857142	0.0013596074854227477	A_32_P157945, A_23_P63254, A_23_P41114, A_23_P170233, A_23_P748	46	66	13528	17.82345191040843	0.5692251320064312	0.15501291408154116	1.9977509446866937
GOTERM_BP_FAT	GO:0009913~epidermal cell differentiation	4	7.142857142857142	0.0017475483968900248	A_32_P157945, A_23_P63254, A_23_P41114, A_23_P170233, A_23_P748	46	72	13528	16.33816425120773	0.6613129486090152	0.14330078205942887	2.560912569992624
GOTERM_BP_FAT	GO:0060429~epithelium development	5	8.928571428571429	0.006714522871513069	A_32_P157945, A_23_P63254, A_23_P218047, A_23_P41114, A_23_P170233, A_23_P748	46	227	13528	6.477686266998659	0.9845524704261042	0.3155356683509183	9.509682817188626
GOTERM_BP_FAT	GO:0008285~negative regulation of cell proliferation	5	8.928571428571429	0.03148080239951159	A_23_P63254, A_23_P218047, A_23_P72096, A_23_P748, A_23_P7144	46	361	13528	4.073226544622425	0.9999999974823429	0.5069479888745031	37.77658221870459
GOTERM_MF_FAT	GO:0005198~structural molecule activity	5	8.928571428571429	0.13836032130363385	A_23_P23296, A_32_P157945, A_23_P218047, A_23_P41114, A_24_P199774, A_23_P170233, A_23_P85585	42	634	12983	2.4378473786991135	0.9999999995137054	0.8325410818073755	82.89439978483436
SP_PIR_KEYWORDS	disease mutation	5	8.928571428571429	0.6774220344102188	A_23_P8452, A_32_P157945, A_23_P218047, A_23_P748, A_23_P45560	56	1591	19235	1.0794536230582743	1.0	0.9856325359281506	99.9997711982946
Annotation Cluster 2	Enrichment Score: 2.449119035893585
Category	Term	Count	%	PValue	Genes	List Total	Pop Hits	Pop Total	Fold Enrichment	Bonferroni	Benjamini	FDR
SP_PIR_KEYWORDS	cell adhesion	7	2012-05-12	0.0012579785189324967	A_23_P76034, A_23_P23296, A_24_P50890, A_23_P201636, A_23_P59388, A_23_P14083, A_23_P81507, A_23_P160968, A_23_P210176	56	422	19235	5.6975710900473935	0.14019740138378778	0.03705897805310021	1.43459339867682
GOTERM_BP_FAT	GO:0007155~cell adhesion	9	16.071428571428573	0.0019400717473477447	A_23_P76034, A_23_P23296, A_24_P50890, A_23_P201636, A_23_P59388, A_23_P14083, A_23_P202881, A_23_P81507, A_23_P160968, A_23_P210708, A_23_P210176, A_24_P201552	46	700	13528	3.7811180124223607	0.6994288679933298	0.1395147933958505	2.8392707883590274
GOTERM_BP_FAT	GO:0022610~biological adhesion	9	16.071428571428573	0.0019575954002670854	A_23_P76034, A_23_P23296, A_24_P50890, A_23_P201636, A_23_P59388, A_23_P14083, A_23_P202881, A_23_P81507, A_23_P160968, A_23_P210708, A_23_P210176, A_24_P201552	46	701	13528	3.775724120821187	0.702677884094673	0.12608400024181554	2.8645703536055556
GOTERM_BP_FAT	GO:0030030~cell projection organization	5	8.928571428571429	0.033443360021349317	A_23_P76034, A_24_P50890, A_23_P59388, A_23_P202881, A_23_P210176, A_24_P201552, A_23_P151267	46	368	13528	3.9957466918714557	0.9999999992826947	0.4929827777453648	39.62074294579726
Annotation Cluster 3	Enrichment Score: 2.384463516593414
Category	Term	Count	%	PValue	Genes	List Total	Pop Hits	Pop Total	Fold Enrichment	Bonferroni	Benjamini	FDR
GOTERM_BP_FAT	GO:0042127~regulation of cell proliferation	10	17.857142857142858	9.727401184101021E-4	A_23_P213944, A_23_P126782, A_23_P63254, A_24_P158089, A_24_P379413, A_23_P218047, A_23_P72096, A_24_P140608, A_23_P748, A_23_P377291, A_23_P7144	46	787	13528	3.7368101209877906	0.4525144331040666	0.18192919967278298	1.4331261097669357
GOTERM_CC_FAT	GO:0044421~extracellular region part	11	19.642857142857142	0.0018432491664415228	A_23_P259071, A_23_P63254, A_23_P201636, A_24_P379413, A_23_P377291, A_23_P213944, A_23_P59388, A_23_P126782, A_23_P52727, A_23_P72096, A_24_P140608, A_23_P160968, A_23_P7144	47	960	12782	3.1161790780141843	0.1836764575202815	0.049470542657719885	2.0628956440510215
GOTERM_CC_FAT	GO:0005615~extracellular space	9	16.071428571428573	0.002787968095825544	A_23_P213944, A_23_P259071, A_23_P201636, A_23_P126782, A_23_P63254, A_24_P379413, A_23_P72096, A_24_P140608, A_23_P160968, A_23_P377291, A_23_P7144	47	685	12782	3.5731635347103587	0.2644264830833143	0.0429236524454657	3.1050854507222003
GOTERM_CC_FAT	GO:0005576~extracellular region	16	28.57142857142857	0.0034023919928868785	A_23_P8452, A_23_P259071, A_23_P201636, A_23_P63254, A_24_P158089, A_24_P379413, A_23_P377291, A_23_P76034, A_23_P213944, A_24_P50890, A_23_P14184, A_23_P126782, A_23_P59388, A_23_P52727, A_24_P199774, A_23_P72096, A_24_P140608, A_23_P85585, A_23_P160968, A_23_P7144	47	2010	12782	2.1648353974806818	0.3126428563059225	0.04578155690369956	3.77746630159036
GOTERM_BP_FAT	GO:0008283~cell proliferation	6	10.714285714285714	0.014391832506715392	A_23_P259071, A_23_P63254, A_23_P72096, A_23_P748, A_23_P377291, A_23_P7144	46	436	13528	4.047068209014758	0.9998732471254765	0.47320718360209335	19.347001624426973
SP_PIR_KEYWORDS	Secreted	11	19.642857142857142	0.020158108725134186	A_24_P158089, A_23_P63254, A_23_P201636, A_24_P379413, A_23_P377291, A_23_P76034, A_23_P213944, A_24_P50890, A_23_P14184, A_24_P199774, A_23_P72096, A_24_P140608, A_23_P85585, A_23_P160968, A_23_P7144	56	1689	19235	2.237006258986721	0.9131598921535864	0.19920743512285166	20.845263774580538
Annotation Cluster 4	Enrichment Score: 2.294144062404788
Category	Term	Count	%	PValue	Genes	List Total	Pop Hits	Pop Total	Fold Enrichment	Bonferroni	Benjamini	FDR
SP_PIR_KEYWORDS	glycoprotein	26	46.42857142857143	1.3078100270941113E-4	A_23_P259071, A_23_P14083, A_24_P379413, A_24_P182461, A_23_P81507, A_23_P148345, A_23_P42257, A_23_P76034, A_23_P213944, A_23_P14184, A_23_P24903, A_23_P121120, A_24_P199774, A_23_P72096, A_24_P140608, A_23_P210708, A_23_P8452, A_23_P201636, A_24_P97129, A_24_P158089, A_23_P377291, A_23_P45560, A_24_P114249, A_24_P50890, A_23_P126782, A_23_P59388, A_23_P85585, A_23_P160968, A_23_P210176, A_23_P8…	56	4318	19235	2.0682111427248064	0.015572225913558224	0.007816663067534813	0.15002489799059715
UP_SEQ_FEATURE	glycosylation site:N-linked (GlcNAc...)	25	44.642857142857146	2.0532485271427032E-4	A_23_P259071, A_23_P14083, A_24_P379413, A_24_P182461, A_23_P81507, A_23_P148345, A_23_P42257, A_23_P76034, A_23_P14184, A_23_P24903, A_23_P121120, A_24_P199774, A_23_P72096, A_23_P210708, A_23_P8452, A_23_P201636, A_24_P97129, A_24_P158089, A_23_P377291, A_23_P45560, A_24_P114249, A_24_P50890, A_23_P126782, A_23_P59388, A_23_P85585, A_23_P160968, A_23_P210176, A_23_P86931, A_23_P126917, A_23_P16…	56	4129	19113	2.0665026121855865	0.061673434554709305	0.061673434554709305	0.27539603470503327
UP_SEQ_FEATURE	disulfide bond	18	32.142857142857146	0.001781499485061576	A_23_P259071, A_23_P201636, A_24_P379413, A_23_P14083, A_24_P182461, A_23_P81507, A_23_P377291, A_24_P114249, A_23_P76034, A_23_P213944, A_24_P50890, A_23_P14184, A_23_P126782, A_23_P24903, A_23_P121120, A_24_P199774, A_24_P140608, A_23_P85585, A_23_P160968, A_23_P210708, A_23_P210176, A_23_P126917, A_23_P7144	56	2819	19113	2.179306238281052	0.42463885389593514	0.24147436028564928	2.3662114921758515
SP_PIR_KEYWORDS	disulfide bond	18	32.142857142857146	0.002481377035969624	A_23_P259071, A_23_P201636, A_24_P379413, A_23_P14083, A_24_P182461, A_23_P81507, A_23_P377291, A_24_P114249, A_23_P76034, A_23_P213944, A_24_P50890, A_23_P14184, A_23_P126782, A_23_P24903, A_23_P121120, A_24_P199774, A_24_P140608, A_23_P85585, A_23_P160968, A_23_P210708, A_23_P210176, A_23_P126917, A_23_P7144	56	2924	19235	2.1144591557553256	0.2577990797876313	0.057884177462429576	2.8117071931756277
SP_PIR_KEYWORDS	membrane	29	51.78571428571429	0.0035369040108418773	A_23_P259071, A_24_P379413, A_23_P14083, A_24_P182461, A_23_P81507, A_23_P148345, A_24_P145629, A_23_P147326, A_23_P331992, A_23_P42257, A_23_P76034, A_23_P213944, A_23_P14184, A_23_P24903, A_23_P121120, A_24_P140608, A_23_P210708, A_23_P97725, A_23_P123848, A_23_P8452, A_24_P149704, A_24_P97129, A_23_P253221, A_24_P639505, A_23_P377291, A_23_P45560, A_24_P114249, A_23_P29551, A_23_P161563, A_24_…	56	6256	19235	1.592228603397881	0.3463484300985852	0.06841092937380888	3.985717812978151
UP_SEQ_FEATURE	topological domain:Cytoplasmic	19	33.92857142857143	0.0049662943996379655	A_23_P14083, A_24_P379413, A_24_P182461, A_23_P81507, A_23_P42257, A_23_P331992, A_23_P213944, A_23_P76034, A_23_P14184, A_23_P121120, A_23_P24903, A_24_P140608, A_23_P210708, A_23_P97725, A_23_P8452, A_24_P97129, A_24_P639505, A_23_P377291, A_23_P45560, A_24_P114249, A_24_P50890, A_23_P126782, A_23_P210176, A_23_P126917, A_23_P16944	56	3374	19113	1.9219821746125836	0.7863437578983239	0.40217804308797644	6.467631290418618
UP_SEQ_FEATURE	transmembrane region	24	42.857142857142854	0.0065493112653780775	A_23_P259071, A_24_P379413, A_23_P14083, A_24_P182461, A_23_P148345, A_23_P81507, A_24_P145629, A_23_P147326, A_23_P42257, A_23_P331992, A_23_P213944, A_23_P76034, A_23_P14184, A_23_P121120, A_23_P24903, A_24_P140608, A_23_P210708, A_23_P97725, A_23_P8452, A_24_P97129, A_24_P639505, A_23_P377291, A_23_P45560, A_24_P114249, A_23_P29551, A_24_P50890, A_23_P126782, A_23_P147331, A_23_P210176, A_23_P…	56	4911	19113	1.667946592198272	0.8695759420973284	0.3990484950772424	8.446380332734748
SP_PIR_KEYWORDS	transmembrane	24	42.857142857142854	0.0070939635418223535	A_23_P259071, A_24_P379413, A_23_P14083, A_24_P182461, A_23_P148345, A_23_P81507, A_24_P145629, A_23_P147326, A_23_P42257, A_23_P331992, A_23_P213944, A_23_P76034, A_23_P14184, A_23_P121120, A_23_P24903, A_24_P140608, A_23_P210708, A_23_P97725, A_23_P8452, A_24_P97129, A_24_P639505, A_23_P377291, A_23_P45560, A_24_P114249, A_23_P29551, A_24_P50890, A_23_P126782, A_23_P147331, A_23_P210176, A_23_P…	56	4973	19235	1.6576656803883827	0.5744230241469912	0.1012844305577647	7.847383922529582
SP_PIR_KEYWORDS	signal	18	32.142857142857146	0.007512857817741959	A_23_P259071, A_23_P201636, A_24_P97129, A_24_P158089, A_24_P379413, A_23_P14083, A_24_P182461, A_23_P81507, A_23_P148345, A_23_P377291, A_23_P76034, A_23_P213944, A_24_P50890, A_23_P14184, A_23_P126782, A_24_P199774, A_24_P140608, A_23_P85585, A_23_P160968, A_23_P210708, A_23_P210176, A_23_P126917, A_23_P7144, A_23_P16944	56	3250	19235	1.9023626373626374	0.5954365029543571	0.09565976187989089	8.292691812875507
UP_SEQ_FEATURE	signal peptide	18	32.142857142857146	0.008008803597131645	A_23_P259071, A_23_P201636, A_24_P97129, A_24_P158089, A_24_P379413, A_23_P14083, A_24_P182461, A_23_P81507, A_23_P148345, A_23_P377291, A_23_P76034, A_23_P213944, A_24_P50890, A_23_P14184, A_23_P126782, A_24_P199774, A_24_P140608, A_23_P85585, A_23_P160968, A_23_P210708, A_23_P210176, A_23_P126917, A_23_P7144, A_23_P16944	56	3250	19113	1.8902967032967033	0.9173156028196748	0.3925861183959689	10.236327072756213
UP_SEQ_FEATURE	topological domain:Extracellular	16	28.57142857142857	0.008309987198914164	A_24_P97129, A_24_P379413, A_23_P14083, A_24_P182461, A_23_P81507, A_23_P377291, A_23_P45560, A_23_P42257, A_23_P76034, A_23_P213944, A_24_P50890, A_23_P14184, A_23_P126782, A_23_P24903, A_23_P121120, A_24_P140608, A_23_P210708, A_23_P210176, A_23_P126917, A_23_P16944	56	2719	19113	2.008406451951873	0.9247439789375447	0.3502341601658958	10.601648445882638
GOTERM_CC_FAT	GO:0016021~integral to membrane	24	42.857142857142854	0.15144152231272356	A_23_P259071, A_24_P379413, A_23_P14083, A_24_P182461, A_23_P148345, A_23_P81507, A_24_P145629, A_23_P147326, A_23_P42257, A_23_P331992, A_23_P213944, A_23_P76034, A_23_P14184, A_23_P121120, A_23_P24903, A_24_P140608, A_23_P210708, A_23_P97725, A_23_P8452, A_24_P97129, A_24_P639505, A_23_P377291, A_23_P45560, A_24_P114249, A_23_P29551, A_24_P50890, A_23_P126782, A_23_P147331, A_23_P210176, A_23_P…	47	5297	12782	1.2322028928458097	0.9999999857112105	0.5769142926736066	84.36028162257354
GOTERM_CC_FAT	GO:0031224~intrinsic to membrane	24	42.857142857142854	0.20450507676410504	A_23_P259071, A_24_P379413, A_23_P14083, A_24_P182461, A_23_P148345, A_23_P81507, A_24_P145629, A_23_P147326, A_23_P42257, A_23_P331992, A_23_P213944, A_23_P76034, A_23_P14184, A_23_P121120, A_23_P24903, A_24_P140608, A_23_P210708, A_23_P97725, A_23_P8452, A_24_P97129, A_24_P639505, A_23_P377291, A_23_P45560, A_24_P114249, A_23_P29551, A_24_P50890, A_23_P126782, A_23_P147331, A_23_P210176, A_23_P…	47	5485	12782	1.189968773637968	0.999999999988248	0.6495806013259258	92.45990693005574
Annotation Cluster 5	Enrichment Score: 2.013789704867155
Category	Term	Count	%	PValue	Genes	List Total	Pop Hits	Pop Total	Fold Enrichment	Bonferroni	Benjamini	FDR
INTERPRO	IPR015497:Epidermal growth factor receptor ligand	3	5.357142857142857	8.777875035704725E-5	A_23_P213944, A_23_P259071, A_24_P140608, A_23_P377291	51	5	16659	195.98823529411763	0.012821142468297686	0.012821142468297686	0.10440599634990999
GOTERM_CC_FAT	GO:0009986~cell surface	7	2012-05-12	0.0014571972315808074	A_23_P213944, A_23_P259071, A_23_P126782, A_24_P97129, A_24_P379413, A_24_P140608, A_23_P377291, A_23_P210176, A_23_P16944	47	348	12782	5.470408412814869	0.14820432361354163	0.052065178188122285	1.6340801453080034
SP_PIR_KEYWORDS	growth factor	4	7.142857142857142	0.006256522556842332	A_23_P213944, A_23_P259071, A_24_P140608, A_23_P377291, A_23_P7144	56	131	19235	10.488004362050162	0.529114914103509	0.10200573678568525	6.9512145089334005
INTERPRO	IPR006209:EGF	4	7.142857142857142	0.006532262345943496	A_23_P213944, A_23_P259071, A_24_P140608, A_23_P81507, A_23_P377291	51	127	16659	10.288096340898564	0.6184039033205366	0.38226535091557035	7.50248017446501
INTERPRO	IPR013032:EGF-like region, conserved site	5	8.928571428571429	0.011447399678111243	A_23_P213944, A_23_P259071, A_23_P201636, A_24_P140608, A_23_P81507, A_23_P160968, A_23_P377291	51	293	16659	5.574181891186509	0.8159363306347548	0.4311610075352599	12.803741793276513
GOTERM_MF_FAT	GO:0008083~growth factor activity	4	7.142857142857142	0.014135857903662135	A_23_P213944, A_23_P259071, A_24_P140608, A_23_P377291, A_23_P7144	42	161	12983	7.679976338361431	0.871276398102953	0.4950836959970877	15.532965044776503
UP_SEQ_FEATURE	domain:EGF-like	3	5.357142857142857	0.020226364752521254	A_23_P213944, A_23_P259071, A_24_P140608, A_23_P377291	56	76	19113	13.47250939849624	0.9982258834821045	0.5954264852099717	23.998811938246668
INTERPRO	IPR000742:EGF-like, type 3	4	7.142857142857142	0.020416105425262922	A_23_P213944, A_23_P259071, A_24_P140608, A_23_P81507, A_23_P377291	51	194	16659	6.734990903577926	0.9517918431992679	0.5314239017835252	21.765871835029984
INTERPRO	IPR006210:EGF-like	4	7.142857142857142	0.02239132135806199	A_23_P213944, A_23_P259071, A_24_P140608, A_23_P81507, A_23_P377291	51	201	16659	6.500438981562775	0.9641687380080484	0.48613099768877666	23.622590019905378
SP_PIR_KEYWORDS	egf-like domain	4	7.142857142857142	0.02807524570673693	A_23_P213944, A_23_P259071, A_24_P140608, A_23_P81507, A_23_P377291	56	230	19235	5.97360248447205	0.967196724166799	0.2311532447974166	27.884083650870515
KEGG_PATHWAY	hsa04012:ErbB signaling pathway	3	5.357142857142857	0.05357394662826748	A_23_P213944, A_23_P259071, A_24_P140608, A_23_P377291	23	87	5085	7.623688155922039	0.8766059807983989	0.40731555738456726	39.20230921288337
SMART	SM00181:EGF	4	7.142857142857142	0.05806875251642553	A_23_P213944, A_23_P259071, A_24_P140608, A_23_P81507, A_23_P377291	41	201	9079	4.406746754034704	0.9604599662945851	0.9604599662945851	44.34837838057959
Annotation Cluster 6	Enrichment Score: 1.9296507660206559
Category	Term	Count	%	PValue	Genes	List Total	Pop Hits	Pop Total	Fold Enrichment	Bonferroni	Benjamini	FDR
SP_PIR_KEYWORDS	cell adhesion	7	2012-05-12	0.0012579785189324967	A_23_P76034, A_23_P23296, A_24_P50890, A_23_P201636, A_23_P59388, A_23_P14083, A_23_P81507, A_23_P160968, A_23_P210176	56	422	19235	5.6975710900473935	0.14019740138378778	0.03705897805310021	1.43459339867682
GOTERM_CC_FAT	GO:0030054~cell junction	7	2012-05-12	0.010176271784772095	A_23_P76034, A_23_P23296, A_24_P50890, A_32_P157945, A_24_P97129, A_23_P59388, A_23_P210176, A_23_P151267, A_23_P16944	47	518	12782	3.6751006325474407	0.6753879304005199	0.10641377289066334	10.913560677532608
GOTERM_MF_FAT	GO:0032403~protein complex binding	3	5.357142857142857	0.1269947534468192	A_23_P23296, A_23_P59388, A_23_P210176	42	196	12983	4.731413994169096	0.9999999967905772	0.8310115610426786	80.01886919523007
Annotation Cluster 7	Enrichment Score: 1.8297107956431655
Category	Term	Count	%	PValue	Genes	List Total	Pop Hits	Pop Total	Fold Enrichment	Bonferroni	Benjamini	FDR
GOTERM_CC_FAT	GO:0070161~anchoring junction	6	10.714285714285714	3.651574462589356E-4	A_23_P76034, A_23_P23296, A_24_P50890, A_32_P157945, A_24_P97129, A_23_P210176, A_23_P151267, A_23_P16944	47	172	12782	9.48688767936665	0.039378352462847266	0.039378352462847266	0.4117891463050416
GOTERM_CC_FAT	GO:0016323~basolateral plasma membrane	6	10.714285714285714	7.767608685159651E-4	A_32_P157945, A_24_P97129, A_23_P59388, A_23_P24903, A_23_P210176, A_23_P151267, A_23_P16944	47	203	12782	8.038151137197358	0.0819256472777753	0.04183803419138754	0.8741021385951453
GOTERM_CC_FAT	GO:0005912~adherens junction	5	8.928571428571429	0.0022848005180575565	A_23_P76034, A_24_P50890, A_32_P157945, A_24_P97129, A_23_P210176, A_23_P151267, A_23_P16944	47	155	12782	8.772820864790665	0.22245644119504293	0.04907788944047009	2.5512689062620053
GOTERM_CC_FAT	GO:0005913~cell-cell adherens junction	3	5.357142857142857	0.006990573864924652	A_23_P76034, A_24_P50890, A_32_P157945, A_23_P210176	47	35	12782	23.310638297872337	0.5377564969519768	0.08216751651317722	7.6199003462525505
GOTERM_CC_FAT	GO:0030054~cell junction	7	2012-05-12	0.010176271784772095	A_23_P76034, A_23_P23296, A_24_P50890, A_32_P157945, A_24_P97129, A_23_P59388, A_23_P210176, A_23_P151267, A_23_P16944	47	518	12782	3.6751006325474407	0.6753879304005199	0.10641377289066334	10.913560677532608
GOTERM_CC_FAT	GO:0005911~cell-cell junction	4	7.142857142857142	0.03075613751976203	A_23_P76034, A_23_P23296, A_24_P50890, A_32_P157945, A_23_P210176	47	190	12782	5.72541993281075	0.9678162565458067	0.26830414271234426	29.738515034786385
GOTERM_BP_FAT	GO:0030030~cell projection organization	5	8.928571428571429	0.033443360021349317	A_23_P76034, A_24_P50890, A_23_P59388, A_23_P202881, A_23_P210176, A_24_P201552, A_23_P151267	46	368	13528	3.9957466918714557	0.9999999992826947	0.4929827777453648	39.62074294579726
GOTERM_CC_FAT	GO:0030055~cell-substrate junction	3	5.357142857142857	0.06137015777008791	A_24_P97129, A_23_P59388, A_23_P151267, A_23_P16944	47	112	12782	7.284574468085106	0.9990572873014851	0.39202707411760507	51.10838365690237
GOTERM_MF_FAT	GO:0008092~cytoskeletal protein binding	5	8.928571428571429	0.07350748176182728	A_23_P202520, A_24_P97129, A_23_P59388, A_23_P202881, A_24_P201552, A_23_P151267, A_23_P16944	42	504	12983	3.066657218442933	0.9999832028350085	0.792082590541058	59.5577623823331
KEGG_PATHWAY	hsa04514:Cell adhesion molecules (CAMs)	3	5.357142857142857	0.11029461260082044	A_23_P76034, A_24_P50890, A_24_P97129, A_23_P210176, A_23_P16944	23	132	5085	5.024703557312253	0.9882142731088233	0.5885933810413073	65.220730012406
SP_PIR_KEYWORDS	cell junction	3	5.357142857142857	0.3165039618460175	A_23_P23296, A_32_P157945, A_23_P151267	56	399	19235	2.5825725026852844	1.0	0.8157135771066878	98.73269464522376
Annotation Cluster 8	Enrichment Score: 1.5854812366693054
Category	Term	Count	%	PValue	Genes	List Total	Pop Hits	Pop Total	Fold Enrichment	Bonferroni	Benjamini	FDR
GOTERM_MF_FAT	GO:0001871~pattern binding	4	7.142857142857142	0.012549338081713395	A_23_P213944, A_23_P201636, A_23_P52727, A_24_P199774, A_24_P140608, A_23_P85585, A_23_P160968	42	154	12983	8.029066171923315	0.8377374268576281	0.5971817120060562	13.907047731281386
GOTERM_MF_FAT	GO:0030247~polysaccharide binding	4	7.142857142857142	0.012549338081713395	A_23_P213944, A_23_P201636, A_23_P52727, A_24_P199774, A_24_P140608, A_23_P85585, A_23_P160968	42	154	12983	8.029066171923315	0.8377374268576281	0.5971817120060562	13.907047731281386
GOTERM_MF_FAT	GO:0030246~carbohydrate binding	5	8.928571428571429	0.024897578255863	A_23_P213944, A_23_P201636, A_23_P52727, A_24_P199774, A_24_P140608, A_23_P85585, A_23_P160968, A_24_P114249	42	354	12983	4.366088243206887	0.9735007338932328	0.5965325889117629	25.840716802416342
GOTERM_MF_FAT	GO:0008201~heparin binding	3	5.357142857142857	0.04182773087703205	A_23_P213944, A_23_P201636, A_23_P52727, A_24_P140608, A_23_P160968	42	103	12983	9.003467406380027	0.9978724584305253	0.707870368495138	39.74800098931581
GOTERM_MF_FAT	GO:0005539~glycosaminoglycan binding	3	5.357142857142857	0.07206605795715001	A_23_P213944, A_23_P201636, A_23_P52727, A_24_P140608, A_23_P160968	42	140	12983	6.623979591836734	0.9999789885155199	0.8338847683619398	58.8053751709109
Annotation Cluster 9	Enrichment Score: 1.5614511759915926
Category	Term	Count	%	PValue	Genes	List Total	Pop Hits	Pop Total	Fold Enrichment	Bonferroni	Benjamini	FDR
SP_PIR_KEYWORDS	cell adhesion	7	2012-05-12	0.0012579785189324967	A_23_P76034, A_23_P23296, A_24_P50890, A_23_P201636, A_23_P59388, A_23_P14083, A_23_P81507, A_23_P160968, A_23_P210176	56	422	19235	5.6975710900473935	0.14019740138378778	0.03705897805310021	1.43459339867682
GOTERM_BP_FAT	GO:0007156~homophilic cell adhesion	3	5.357142857142857	0.07034111986886028	A_23_P76034, A_24_P50890, A_23_P14083, A_23_P81507	46	131	13528	6.734815798207766	1.0	0.6675212046392687	66.1024681525264
GOTERM_BP_FAT	GO:0016337~cell-cell adhesion	3	5.357142857142857	0.23375664669875568	A_23_P76034, A_24_P50890, A_23_P14083, A_23_P81507	46	276	13528	3.196597353497164	1.0	0.8954092809232084	98.07292590851414
Annotation Cluster 10	Enrichment Score: 1.3247746384340373
Category	Term	Count	%	PValue	Genes	List Total	Pop Hits	Pop Total	Fold Enrichment	Bonferroni	Benjamini	FDR
GOTERM_CC_FAT	GO:0009986~cell surface	7	2012-05-12	0.0014571972315808074	A_23_P213944, A_23_P259071, A_23_P126782, A_24_P97129, A_24_P379413, A_24_P140608, A_23_P377291, A_23_P210176, A_23_P16944	47	348	12782	5.470408412814869	0.14820432361354163	0.052065178188122285	1.6340801453080034
GOTERM_BP_FAT	GO:0009611~response to wounding	8	14.285714285714285	0.0016945159561376406	A_23_P213944, A_32_P157945, A_23_P126782, A_24_P97129, A_24_P158089, A_24_P379413, A_23_P72096, A_24_P140608, A_23_P7144, A_23_P16944	46	530	13528	4.439048400328137	0.6499905327267768	0.16051430785787135	2.484105531680969
GOTERM_BP_FAT	GO:0042060~wound healing	5	8.928571428571429	0.0036513138085138733	A_23_P213944, A_32_P157945, A_23_P126782, A_24_P97129, A_24_P158089, A_24_P140608, A_23_P16944	46	191	13528	7.698611427270658	0.8960972176300913	0.20262481163840906	5.281069782350856
GOTERM_BP_FAT	GO:0030335~positive regulation of cell migration	3	5.357142857142857	0.035290050408293014	A_23_P213944, A_23_P126782, A_24_P379413, A_24_P140608	46	89	13528	9.91304347826087	0.9999999997804199	0.480088760946643	41.30936263663821
GOTERM_BP_FAT	GO:0051272~positive regulation of cell motion	3	5.357142857142857	0.042038711558117496	A_23_P213944, A_23_P126782, A_24_P379413, A_24_P140608	46	98	13528	9.002661934338953	0.999999999997153	0.5125204489539603	47.11307804496199
GOTERM_BP_FAT	GO:0040017~positive regulation of locomotion	3	5.357142857142857	0.042038711558117496	A_23_P213944, A_23_P126782, A_24_P379413, A_24_P140608	46	98	13528	9.002661934338953	0.999999999997153	0.5125204489539603	47.11307804496199
GOTERM_BP_FAT	GO:0030334~regulation of cell migration	3	5.357142857142857	0.10847497260531606	A_23_P213944, A_23_P126782, A_24_P379413, A_24_P140608	46	169	13528	5.220478518137381	1.0	0.7586467127595105	81.78755536761233
GOTERM_BP_FAT	GO:0040012~regulation of locomotion	3	5.357142857142857	0.13369869714650873	A_23_P213944, A_23_P126782, A_24_P379413, A_24_P140608	46	192	13528	4.595108695652174	1.0	0.7838389558529175	88.10154393008438
GOTERM_BP_FAT	GO:0051270~regulation of cell motion	3	5.357142857142857	0.13482467944018112	A_23_P213944, A_23_P126782, A_24_P379413, A_24_P140608	46	193	13528	4.571299842306826	1.0	0.7811602033565453	88.32887582677404
GOTERM_BP_FAT	GO:0008284~positive regulation of cell proliferation	4	7.142857142857142	0.1583846788080767	A_23_P213944, A_23_P126782, A_24_P379413, A_24_P140608, A_23_P377291	46	414	13528	2.8414198697752573	1.0	0.8212096088079339	92.25062344913562
GOTERM_BP_FAT	GO:0009967~positive regulation of signal transduction	3	5.357142857142857	0.2572445715182669	A_23_P126782, A_24_P379413, A_23_P377291	46	295	13528	2.9907148120854825	1.0	0.9140892280827156	98.78562373672966
GOTERM_BP_FAT	GO:0010647~positive regulation of cell communication	3	5.357142857142857	0.2993729789473728	A_23_P126782, A_24_P379413, A_23_P377291	46	329	13528	2.68164398044139	1.0	0.9295846675918116	99.4892328194313
GOTERM_CC_FAT	GO:0031226~intrinsic to plasma membrane	6	10.714285714285714	0.44716454478669243	A_23_P213944, A_23_P126782, A_24_P97129, A_24_P379413, A_23_P24903, A_24_P140608, A_23_P210176, A_23_P16944	47	1215	12782	1.3429997373259785	1.0	0.9106043099862038	99.87646666866138
Annotation Cluster 11	Enrichment Score: 1.2552074012048886
Category	Term	Count	%	PValue	Genes	List Total	Pop Hits	Pop Total	Fold Enrichment	Bonferroni	Benjamini	FDR
GOTERM_BP_FAT	GO:0008283~cell proliferation	6	10.714285714285714	0.014391832506715392	A_23_P259071, A_23_P63254, A_23_P72096, A_23_P748, A_23_P377291, A_23_P7144	46	436	13528	4.047068209014758	0.9998732471254765	0.47320718360209335	19.347001624426973
SP_PIR_KEYWORDS	cytokine	3	5.357142857142857	0.09464433264936557	A_23_P259071, A_23_P72096, A_23_P7144	56	181	19235	5.693074191002368	0.9999934187718875	0.4663219843246559	68.06154128466393
GOTERM_MF_FAT	GO:0005125~cytokine activity	3	5.357142857142857	0.12594098541098517	A_23_P259071, A_23_P72096, A_23_P7144	42	195	12983	4.755677655677656	0.9999999961817101	0.8560582129850094	79.73100926210357
Annotation Cluster 12	Enrichment Score: 1.251583488997567
Category	Term	Count	%	PValue	Genes	List Total	Pop Hits	Pop Total	Fold Enrichment	Bonferroni	Benjamini	FDR
SP_PIR_KEYWORDS	cytoskeleton	7	2012-05-12	0.009362057625262304	A_32_P157945, A_23_P202520, A_23_P59388, A_24_P179585, A_23_P218047, A_23_P424, A_23_P210176, A_23_P151267	56	636	19235	3.780463836477988	0.6765590955431483	0.1067366937363119	10.235113942951003
GOTERM_BP_FAT	GO:0007010~cytoskeleton organization	6	10.714285714285714	0.014391832506715392	A_23_P202520, A_23_P59388, A_23_P23221, A_24_P179585, A_23_P424, A_23_P7144, A_23_P151267	46	436	13528	4.047068209014758	0.9998732471254765	0.47320718360209335	19.347001624426973
GOTERM_CC_FAT	GO:0015629~actin cytoskeleton	4	7.142857142857142	0.07222122811725479	A_23_P202520, A_23_P59388, A_23_P35456, A_23_P151267	47	269	12782	4.043976904215771	0.9997376461435236	0.42288925080538853	57.12747450286189
GOTERM_MF_FAT	GO:0008092~cytoskeletal protein binding	5	8.928571428571429	0.07350748176182728	A_23_P202520, A_24_P97129, A_23_P59388, A_23_P202881, A_24_P201552, A_23_P151267, A_23_P16944	42	504	12983	3.066657218442933	0.9999832028350085	0.792082590541058	59.5577623823331
SP_PIR_KEYWORDS	actin-binding	3	5.357142857142857	0.1571610254907098	A_23_P202520, A_23_P59388, A_23_P151267	56	247	19235	4.171847888953152	0.9999999987715621	0.559876935621062	85.95251963749074
GOTERM_MF_FAT	GO:0003779~actin binding	3	5.357142857142857	0.2752139172809952	A_23_P202520, A_23_P59388, A_23_P151267	42	326	12983	2.8446538124452236	1.0	0.963511298349154	97.7997684456037
Annotation Cluster 13	Enrichment Score: 1.2302199468795592
Category	Term	Count	%	PValue	Genes	List Total	Pop Hits	Pop Total	Fold Enrichment	Bonferroni	Benjamini	FDR
GOTERM_BP_FAT	GO:0009611~response to wounding	8	14.285714285714285	0.0016945159561376406	A_23_P213944, A_32_P157945, A_23_P126782, A_24_P97129, A_24_P158089, A_24_P379413, A_23_P72096, A_24_P140608, A_23_P7144, A_23_P16944	46	530	13528	4.439048400328137	0.6499905327267768	0.16051430785787135	2.484105531680969
GOTERM_BP_FAT	GO:0042981~regulation of apoptosis	8	14.285714285714285	0.01604831224588507	A_23_P62959, A_23_P126782, A_23_P63254, A_24_P379413, A_23_P14083, A_23_P253221, A_23_P72096, A_23_P42257, A_24_P302685	46	804	13528	2.926238373350638	0.9999552527114268	0.46522275410455616	21.334323491505714
GOTERM_BP_FAT	GO:0043067~regulation of programmed cell death	8	14.285714285714285	0.01686483881185249	A_23_P62959, A_23_P126782, A_23_P63254, A_24_P379413, A_23_P14083, A_23_P253221, A_23_P72096, A_23_P42257, A_24_P302685	46	812	13528	2.897408438637824	0.9999732336885269	0.46168730824686677	22.297039024527166
GOTERM_BP_FAT	GO:0010941~regulation of cell death	8	14.285714285714285	0.01717859048357121	A_23_P62959, A_23_P126782, A_23_P63254, A_24_P379413, A_23_P14083, A_23_P253221, A_23_P72096, A_23_P42257, A_24_P302685	46	815	13528	2.8867431315017336	0.9999780323985975	0.44892571396773695	22.664033124994386
GOTERM_BP_FAT	GO:0002526~acute inflammatory response	3	5.357142857142857	0.042038711558117496	A_23_P126782, A_24_P379413, A_23_P72096	46	98	13528	9.002661934338953	0.999999999997153	0.5125204489539603	47.11307804496199
GOTERM_BP_FAT	GO:0006954~inflammatory response	4	7.142857142857142	0.09325640681188878	A_23_P126782, A_24_P379413, A_23_P72096, A_23_P7144	46	325	13528	3.6195317725752503	1.0	0.7398788783816872	76.59010548585027
GOTERM_BP_FAT	GO:0051240~positive regulation of multicellular organismal process	3	5.357142857142857	0.19464318734926628	A_23_P126782, A_24_P379413, A_23_P72096	46	244	13528	3.615823235923022	1.0	0.868694005674989	95.96730282929668
GOTERM_BP_FAT	GO:0006955~immune response	5	8.928571428571429	0.19557709170383586	A_23_P76034, A_24_P50890, A_24_P379413, A_24_P199774, A_23_P72096, A_23_P85585, A_23_P7144	46	690	13528	2.1310649023314427	1.0	0.8660974071160955	96.0361105119406
GOTERM_BP_FAT	GO:0051094~positive regulation of developmental process	3	5.357142857142857	0.23622299495554644	A_23_P126782, A_24_P379413, A_23_P72096	46	278	13528	3.173600250234595	1.0	0.8950382051722213	98.1629068918036
KEGG_PATHWAY	hsa04060:Cytokine-cytokine receptor interaction	3	5.357142857142857	0.31452392668630036	A_24_P379413, A_23_P72096, A_23_P7144	23	262	5085	2.531530036508463	0.9999994142565923	0.9085287596306453	96.70537914629196
GOTERM_BP_FAT	GO:0006952~defense response	4	7.142857142857142	0.335950048248142	A_23_P126782, A_24_P379413, A_23_P72096, A_23_P7144	46	615	13528	1.9127606928243195	1.0	0.9456789006141236	99.76941170435778
Annotation Cluster 14	Enrichment Score: 1.2045762068410777
Category	Term	Count	%	PValue	Genes	List Total	Pop Hits	Pop Total	Fold Enrichment	Bonferroni	Benjamini	FDR
SP_PIR_KEYWORDS	transmembrane protein	9	16.071428571428573	4.493066638688587E-4	A_23_P213944, A_23_P76034, A_24_P50890, A_23_P259071, A_23_P126782, A_24_P97129, A_24_P379413, A_23_P24903, A_24_P140608, A_23_P377291, A_23_P210176, A_23_P16944	56	642	19235	4.815170226969292	0.05250054372916535	0.01781569534919647	0.5145610884368379
GOTERM_CC_FAT	GO:0009986~cell surface	7	2012-05-12	0.0014571972315808074	A_23_P213944, A_23_P259071, A_23_P126782, A_24_P97129, A_24_P379413, A_24_P140608, A_23_P377291, A_23_P210176, A_23_P16944	47	348	12782	5.470408412814869	0.14820432361354163	0.052065178188122285	1.6340801453080034
GOTERM_BP_FAT	GO:0006928~cell motion	5	8.928571428571429	0.07230370718744	A_23_P213944, A_23_P76034, A_24_P50890, A_24_P379413, A_24_P140608, A_23_P202881, A_23_P210176, A_24_P201552	46	475	13528	3.0956521739130434	1.0	0.6691555243797565	67.14851352301288
GOTERM_BP_FAT	GO:0016477~cell migration	3	5.357142857142857	0.23375664669875568	A_23_P213944, A_24_P379413, A_24_P140608, A_23_P210176	46	276	13528	3.196597353497164	1.0	0.8954092809232084	98.07292590851414
GOTERM_BP_FAT	GO:0048870~cell motility	3	5.357142857142857	0.2721182163640769	A_23_P213944, A_24_P379413, A_24_P140608, A_23_P210176	46	307	13528	2.8738139073785582	1.0	0.9247473274665257	99.1003942941963
GOTERM_BP_FAT	GO:0051674~localization of cell	3	5.357142857142857	0.2721182163640769	A_23_P213944, A_24_P379413, A_24_P140608, A_23_P210176	46	307	13528	2.8738139073785582	1.0	0.9247473274665257	99.1003942941963
GOTERM_CC_FAT	GO:0031226~intrinsic to plasma membrane	6	10.714285714285714	0.44716454478669243	A_23_P213944, A_23_P126782, A_24_P97129, A_24_P379413, A_23_P24903, A_24_P140608, A_23_P210176, A_23_P16944	47	1215	12782	1.3429997373259785	1.0	0.9106043099862038	99.87646666866138
GOTERM_CC_FAT	GO:0005887~integral to plasma membrane	5	8.928571428571429	0.6301181965699483	A_23_P213944, A_24_P97129, A_24_P379413, A_23_P24903, A_24_P140608, A_23_P210176, A_23_P16944	47	1188	12782	1.144602048857368	1.0	0.9599542293117882	99.99868214484046
Annotation Cluster 15	Enrichment Score: 1.1985236846953748
Category	Term	Count	%	PValue	Genes	List Total	Pop Hits	Pop Total	Fold Enrichment	Bonferroni	Benjamini	FDR
GOTERM_BP_FAT	GO:0007010~cytoskeleton organization	6	10.714285714285714	0.014391832506715392	A_23_P202520, A_23_P59388, A_23_P23221, A_24_P179585, A_23_P424, A_23_P7144, A_23_P151267	46	436	13528	4.047068209014758	0.9998732471254765	0.47320718360209335	19.347001624426973
GOTERM_BP_FAT	GO:0000226~microtubule cytoskeleton organization	3	5.357142857142857	0.08577669905032517	A_23_P59388, A_23_P23221, A_24_P179585, A_23_P424	46	147	13528	6.0017746228926345	1.0	0.7168109357823231	73.55656851125687
GOTERM_BP_FAT	GO:0007017~microtubule-based process	3	5.357142857142857	0.20556232478874287	A_23_P59388, A_23_P23221, A_24_P179585, A_23_P424	46	253	13528	3.4871971129059975	1.0	0.8693096953947032	96.70646298040376
Annotation Cluster 16	Enrichment Score: 1.189810706464793
Category	Term	Count	%	PValue	Genes	List Total	Pop Hits	Pop Total	Fold Enrichment	Bonferroni	Benjamini	FDR
GOTERM_BP_FAT	GO:0051338~regulation of transferase activity	6	10.714285714285714	0.0075816890415435195	A_23_P63254, A_23_P42168, A_23_P23221, A_23_P139704, A_23_P147331, A_24_P145629, A_23_P147326, A_23_P377291	46	372	13528	4.743338008415147	0.9910037426230148	0.324686928672143	10.674390598399143
GOTERM_BP_FAT	GO:0043085~positive regulation of catalytic activity	5	8.928571428571429	0.09350716905759128	A_23_P126782, A_23_P42168, A_23_P24903, A_23_P147331, A_24_P145629, A_23_P147326, A_23_P377291	46	520	13528	2.827759197324415	1.0	0.7331465824211859	76.685946994706
GOTERM_BP_FAT	GO:0044093~positive regulation of molecular function	5	8.928571428571429	0.12936362682346653	A_23_P126782, A_23_P42168, A_23_P24903, A_23_P147331, A_24_P145629, A_23_P147326, A_23_P377291	46	586	13528	2.509274373052382	1.0	0.7778487127275356	87.18718527661099
GOTERM_BP_FAT	GO:0051347~positive regulation of transferase activity	3	5.357142857142857	0.1898165668744103	A_23_P42168, A_23_P147331, A_24_P145629, A_23_P147326, A_23_P377291	46	240	13528	3.676086956521739	1.0	0.8694341293514948	95.59358277676023
Annotation Cluster 17	Enrichment Score: 1.1522038851147125
Category	Term	Count	%	PValue	Genes	List Total	Pop Hits	Pop Total	Fold Enrichment	Bonferroni	Benjamini	FDR
GOTERM_BP_FAT	GO:0051338~regulation of transferase activity	6	10.714285714285714	0.0075816890415435195	A_23_P63254, A_23_P42168, A_23_P23221, A_23_P139704, A_23_P147331, A_24_P145629, A_23_P147326, A_23_P377291	46	372	13528	4.743338008415147	0.9910037426230148	0.324686928672143	10.674390598399143
GOTERM_BP_FAT	GO:0042325~regulation of phosphorylation	6	10.714285714285714	0.018680484162015707	A_23_P63254, A_23_P42168, A_23_P23221, A_23_P139704, A_24_P379413, A_23_P377291	46	466	13528	3.786527337189774	0.9999914756785527	0.4421300212134033	24.398511436984236
GOTERM_BP_FAT	GO:0007242~intracellular signaling cascade	10	17.857142857142858	0.02069975802320792	A_23_P161563, A_23_P62959, A_23_P63254, A_23_P42168, A_24_P179585, A_23_P139704, A_23_P24903, A_23_P253221, A_23_P377291, A_23_P424, A_23_P7144, A_24_P302685	46	1256	13528	2.3414566602049294	0.9999976181277512	0.46019834394371273	26.673357259792763
GOTERM_BP_FAT	GO:0051174~regulation of phosphorus metabolic process	6	10.714285714285714	0.021795519278614662	A_23_P63254, A_23_P42168, A_23_P23221, A_23_P139704, A_24_P379413, A_23_P377291	46	485	13528	3.6381891528462575	0.9999988088896772	0.46207083593511544	27.88092397920976
GOTERM_BP_FAT	GO:0019220~regulation of phosphate metabolic process	6	10.714285714285714	0.021795519278614662	A_23_P63254, A_23_P42168, A_23_P23221, A_23_P139704, A_24_P379413, A_23_P377291	46	485	13528	3.6381891528462575	0.9999988088896772	0.46207083593511544	27.88092397920976
GOTERM_BP_FAT	GO:0044092~negative regulation of molecular function	5	8.928571428571429	0.02456753807816317	A_23_P63254, A_23_P42168, A_23_P23221, A_23_P139704, A_23_P41114, A_23_P170233	46	334	13528	4.402499349127831	0.9999997943779656	0.4880071478537287	30.8534924368995
GOTERM_BP_FAT	GO:0045859~regulation of protein kinase activity	5	8.928571428571429	0.02725904852779035	A_23_P63254, A_23_P42168, A_23_P23221, A_23_P139704, A_23_P377291	46	345	13528	4.2621298046628855	0.9999999628236643	0.5097385174220378	33.63005198536035
GOTERM_BP_FAT	GO:0043549~regulation of kinase activity	5	8.928571428571429	0.030391018337193668	A_23_P63254, A_23_P42168, A_23_P23221, A_23_P139704, A_23_P377291	46	357	13528	4.118864937279259	0.9999999949497388	0.5342717805178647	36.7299938427579
GOTERM_BP_FAT	GO:0006469~negative regulation of protein kinase activity	3	5.357142857142857	0.033853674718831384	A_23_P63254, A_23_P23221, A_23_P139704	46	87	13528	10.140929535232384	0.9999999994484828	0.4863423974995489	39.999804640997475
GOTERM_BP_FAT	GO:0033673~negative regulation of kinase activity	3	5.357142857142857	0.036017052654118864	A_23_P63254, A_23_P23221, A_23_P139704	46	90	13528	9.802898550724638	0.9999999998623017	0.47729687041869995	41.961971090839434
GOTERM_BP_FAT	GO:0051348~negative regulation of transferase activity	3	5.357142857142857	0.04049964262614722	A_23_P63254, A_23_P23221, A_23_P139704	46	96	13528	9.190217391304348	0.9999999999923097	0.5087798521823061	45.83870254188499
GOTERM_BP_FAT	GO:0043086~negative regulation of catalytic activity	4	7.142857142857142	0.06422626171290129	A_23_P63254, A_23_P23221, A_23_P139704, A_23_P41114, A_23_P170233	46	277	13528	4.246743054465547	1.0	0.6420116045110914	62.640684161839175
GOTERM_BP_FAT	GO:0043405~regulation of MAP kinase activity	3	5.357142857142857	0.07987311616913363	A_23_P42168, A_23_P139704, A_23_P377291	46	141	13528	6.257169287696577	1.0	0.6982999954900977	70.9075442341467
GOTERM_BP_FAT	GO:0051726~regulation of cell cycle	4	7.142857142857142	0.09721648572155295	A_23_P63254, A_23_P23221, A_23_P72096, A_23_P377291	46	331	13528	3.553920924734008	1.0	0.7399679840947163	78.0615877375164
GOTERM_BP_FAT	GO:0007243~protein kinase cascade	4	7.142857142857142	0.12456754660493013	A_23_P42168, A_24_P179585, A_23_P139704, A_23_P377291, A_23_P424	46	370	13528	3.179318448883666	1.0	0.7762607886473301	86.09945427179242
GOTERM_BP_FAT	GO:0000165~MAPKKK cascade	3	5.357142857142857	0.1247737690067539	A_23_P42168, A_23_P139704, A_23_P377291	46	184	13528	4.794896030245747	1.0	0.770795636891567	86.14794342899705
GOTERM_BP_FAT	GO:0033554~cellular response to stress	4	7.142857142857142	0.29082807770620833	A_23_P62959, A_23_P63254, A_23_P42168, A_23_P23221	46	566	13528	2.078353049623598	1.0	0.9276486070028775	99.38862231809719
GOTERM_BP_FAT	GO:0006793~phosphorus metabolic process	4	7.142857142857142	0.6376107390137117	A_23_P42168, A_24_P179585, A_23_P139704, A_23_P377291, A_23_P424	46	973	13528	1.2089905715179408	1.0	0.9974809687842094	99.99997105466312
GOTERM_BP_FAT	GO:0006796~phosphate metabolic process	4	7.142857142857142	0.6376107390137117	A_23_P42168, A_24_P179585, A_23_P139704, A_23_P377291, A_23_P424	46	973	13528	1.2089905715179408	1.0	0.9974809687842094	99.99997105466312
GOTERM_BP_FAT	GO:0006468~protein amino acid phosphorylation	3	5.357142857142857	0.6578776766438788	A_23_P42168, A_24_P179585, A_23_P377291, A_23_P424	46	667	13528	1.3227299393781369	1.0	0.997980621607129	99.99998767284765
GOTERM_BP_FAT	GO:0016310~phosphorylation	3	5.357142857142857	0.7540631538131426	A_23_P42168, A_24_P179585, A_23_P377291, A_23_P424	46	800	13528	1.1028260869565218	1.0	0.9995992429658546	99.99999990783968
Annotation Cluster 18	Enrichment Score: 1.1289585516307168
Category	Term	Count	%	PValue	Genes	List Total	Pop Hits	Pop Total	Fold Enrichment	Bonferroni	Benjamini	FDR
INTERPRO	IPR013151:Immunoglobulin	4	7.142857142857142	0.022681757936763376	A_23_P76034, A_24_P50890, A_24_P379413, A_23_P14083, A_24_P182461, A_23_P126917	51	202	16659	6.468258590564939	0.9657001077828732	0.4299904579540482	23.892172668547197
SP_PIR_KEYWORDS	Immunoglobulin domain	5	8.928571428571429	0.045191242409526364	A_23_P76034, A_24_P50890, A_24_P379413, A_23_P14083, A_24_P182461, A_23_P210708, A_23_P126917	56	470	19235	3.654065349544073	0.9961098419269103	0.29307563068421383	41.1896441168755
INTERPRO	IPR007110:Immunoglobulin-like	5	8.928571428571429	0.06293085890340869	A_23_P76034, A_24_P50890, A_24_P379413, A_23_P14083, A_24_P182461, A_23_P210708, A_23_P126917	51	501	16659	3.259950686861571	0.9999291352064361	0.6970968318329811	53.859221661134214
INTERPRO	IPR003599:Immunoglobulin subtype	4	7.142857142857142	0.07642015810986474	A_23_P76034, A_24_P50890, A_23_P14083, A_24_P182461, A_23_P210708, A_23_P126917	51	330	16659	3.9593582887700536	0.9999915910169827	0.7270503081273866	61.17165400412799
INTERPRO	IPR013783:Immunoglobulin-like fold	5	8.928571428571429	0.083660930017495	A_23_P76034, A_24_P50890, A_24_P379413, A_23_P14083, A_24_P182461, A_23_P210708, A_23_P126917	51	553	16659	2.9534092117859805	0.999997355996739	0.7231616840823734	64.64326820674458
INTERPRO	IPR013106:Immunoglobulin V-set	3	5.357142857142857	0.17158951863530006	A_23_P76034, A_24_P50890, A_24_P182461, A_23_P210708, A_23_P126917	51	249	16659	3.9355067328136073	0.9999999999990403	0.9191902564824938	89.35539514670916
SMART	SM00409:IG	4	7.142857142857142	0.1767966823132348	A_23_P76034, A_24_P50890, A_23_P14083, A_24_P182461, A_23_P210708, A_23_P126917	41	330	9079	2.684109386548411	0.9999726231137718	0.9698610570067115	85.1317054170131
Annotation Cluster 19	Enrichment Score: 1.1075233333599075
Category	Term	Count	%	PValue	Genes	List Total	Pop Hits	Pop Total	Fold Enrichment	Bonferroni	Benjamini	FDR
GOTERM_BP_FAT	GO:0007010~cytoskeleton organization	6	10.714285714285714	0.014391832506715392	A_23_P202520, A_23_P59388, A_23_P23221, A_24_P179585, A_23_P424, A_23_P7144, A_23_P151267	46	436	13528	4.047068209014758	0.9998732471254765	0.47320718360209335	19.347001624426973
GOTERM_BP_FAT	GO:0030036~actin cytoskeleton organization	3	5.357142857142857	0.173073852321587	A_23_P59388, A_23_P7144, A_23_P151267	46	226	13528	3.9038091573682183	1.0	0.8454468650502525	94.03176497973472
GOTERM_BP_FAT	GO:0030029~actin filament-based process	3	5.357142857142857	0.19102158464212157	A_23_P59388, A_23_P7144, A_23_P151267	46	241	13528	3.6608334836731014	1.0	0.8671760649224651	95.68979732458256
Annotation Cluster 20	Enrichment Score: 1.0845418544634071
Category	Term	Count	%	PValue	Genes	List Total	Pop Hits	Pop Total	Fold Enrichment	Bonferroni	Benjamini	FDR
GOTERM_BP_FAT	GO:0006915~apoptosis	7	2012-05-12	0.0140912250986513	A_23_P62959, A_23_P126782, A_23_P63254, A_23_P23221, A_23_P253221, A_23_P72096, A_23_P42257, A_24_P302685	46	602	13528	3.419615773508595	0.9998469134267121	0.4912157916421267	18.98137380197198
GOTERM_BP_FAT	GO:0012501~programmed cell death	7	2012-05-12	0.015069385560488693	A_23_P62959, A_23_P126782, A_23_P63254, A_23_P23221, A_23_P253221, A_23_P72096, A_23_P42257, A_24_P302685	46	611	13528	3.3692450010673882	0.9999171887849243	0.4655924188258146	20.165471804940317
GOTERM_BP_FAT	GO:0042981~regulation of apoptosis	8	14.285714285714285	0.01604831224588507	A_23_P62959, A_23_P126782, A_23_P63254, A_24_P379413, A_23_P14083, A_23_P253221, A_23_P72096, A_23_P42257, A_24_P302685	46	804	13528	2.926238373350638	0.9999552527114268	0.46522275410455616	21.334323491505714
GOTERM_BP_FAT	GO:0043067~regulation of programmed cell death	8	14.285714285714285	0.01686483881185249	A_23_P62959, A_23_P126782, A_23_P63254, A_24_P379413, A_23_P14083, A_23_P253221, A_23_P72096, A_23_P42257, A_24_P302685	46	812	13528	2.897408438637824	0.9999732336885269	0.46168730824686677	22.297039024527166
GOTERM_BP_FAT	GO:0010941~regulation of cell death	8	14.285714285714285	0.01717859048357121	A_23_P62959, A_23_P126782, A_23_P63254, A_24_P379413, A_23_P14083, A_23_P253221, A_23_P72096, A_23_P42257, A_24_P302685	46	815	13528	2.8867431315017336	0.9999780323985975	0.44892571396773695	22.664033124994386
GOTERM_BP_FAT	GO:0008219~cell death	7	2012-05-12	0.030743272651081247	A_23_P62959, A_23_P126782, A_23_P63254, A_23_P23221, A_23_P253221, A_23_P72096, A_23_P42257, A_24_P302685	46	719	13528	2.863155348612203	0.9999999959669643	0.5245118536349949	37.07006804767809
GOTERM_BP_FAT	GO:0006916~anti-apoptosis	4	7.142857142857142	0.030919707766205604	A_23_P126782, A_23_P14083, A_23_P72096, A_23_P42257	46	206	13528	5.7104263402279445	0.9999999963967663	0.5132735978933359	37.23976099561498
GOTERM_BP_FAT	GO:0016265~death	7	2012-05-12	0.03165935598844763	A_23_P62959, A_23_P126782, A_23_P63254, A_23_P23221, A_23_P253221, A_23_P72096, A_23_P42257, A_24_P302685	46	724	13528	2.8433821763151577	0.9999999977538873	0.4967619145304486	37.94651124131065
GOTERM_BP_FAT	GO:0043066~negative regulation of apoptosis	4	7.142857142857142	0.11302150332983915	A_23_P126782, A_23_P14083, A_23_P72096, A_23_P42257	46	354	13528	3.3230164578727583	1.0	0.7667573801412948	83.11760709026309
GOTERM_BP_FAT	GO:0043069~negative regulation of programmed cell death	4	7.142857142857142	0.11658290121615705	A_23_P126782, A_23_P14083, A_23_P72096, A_23_P42257	46	359	13528	3.2767348916071213	1.0	0.7713527533405365	84.09558282885403
GOTERM_BP_FAT	GO:0060548~negative regulation of cell death	4	7.142857142857142	0.117300352480052	A_23_P126782, A_23_P14083, A_23_P72096, A_23_P42257	46	360	13528	3.267632850241546	1.0	0.7671178570072517	84.28609101631363
GOTERM_BP_FAT	GO:0006917~induction of apoptosis	3	5.357142857142857	0.28823177723203275	A_23_P62959, A_23_P63254, A_23_P253221, A_24_P302685	46	320	13528	2.757065217391304	1.0	0.9326753300187618	99.35456979894536
GOTERM_BP_FAT	GO:0012502~induction of programmed cell death	3	5.357142857142857	0.28947050097512816	A_23_P62959, A_23_P63254, A_23_P253221, A_24_P302685	46	321	13528	2.748476229175132	1.0	0.9312804823687441	99.3710314070435
GOTERM_BP_FAT	GO:0033554~cellular response to stress	4	7.142857142857142	0.29082807770620833	A_23_P62959, A_23_P63254, A_23_P42168, A_23_P23221	46	566	13528	2.078353049623598	1.0	0.9276486070028775	99.38862231809719
GOTERM_BP_FAT	GO:0006974~response to DNA damage stimulus	3	5.357142857142857	0.35337767247239926	A_23_P62959, A_23_P63254, A_23_P23221	46	373	13528	2.365310642265998	1.0	0.9534306918914057	99.84457388255912
GOTERM_BP_FAT	GO:0043065~positive regulation of apoptosis	3	5.357142857142857	0.42120881963646906	A_23_P62959, A_23_P63254, A_23_P253221, A_24_P302685	46	430	13528	2.0517694641051567	1.0	0.9726988161953712	99.9699623620305
GOTERM_BP_FAT	GO:0043068~positive regulation of programmed cell death	3	5.357142857142857	0.4246886102311265	A_23_P62959, A_23_P63254, A_23_P253221, A_24_P302685	46	433	13528	2.0375539712822572	1.0	0.9716942691946496	99.97253237445933
GOTERM_BP_FAT	GO:0010942~positive regulation of cell death	3	5.357142857142857	0.42700282194971795	A_23_P62959, A_23_P63254, A_23_P253221, A_24_P302685	46	435	13528	2.0281859070464767	1.0	0.9713803852089994	99.97412636602587
Annotation Cluster 21	Enrichment Score: 0.9602778975245155
Category	Term	Count	%	PValue	Genes	List Total	Pop Hits	Pop Total	Fold Enrichment	Bonferroni	Benjamini	FDR
UP_SEQ_FEATURE	lipid moiety-binding region:S-palmitoyl cysteine	3	5.357142857142857	0.09566234873402991	A_23_P161563, A_23_P126782, A_23_P377291	56	181	19113	5.656965272296764	0.999999999999971	0.941208131075677	74.08639254607718
SP_PIR_KEYWORDS	lipoprotein	5	8.928571428571429	0.11094598260562313	A_23_P161563, A_32_P157945, A_23_P126782, A_23_P72096, A_23_P377291	56	642	19235	2.6750945705384956	0.9999992563341288	0.48930588879885206	74.07434420862754
SP_PIR_KEYWORDS	palmitate	3	5.357142857142857	0.12396916811728757	A_23_P161563, A_23_P126782, A_23_P377291	56	213	19235	4.837776659959759	0.9999998734311103	0.48406266375450635	78.11424371889586
Annotation Cluster 22	Enrichment Score: 0.8790033071257183
Category	Term	Count	%	PValue	Genes	List Total	Pop Hits	Pop Total	Fold Enrichment	Bonferroni	Benjamini	FDR
UP_SEQ_FEATURE	domain:PH	4	7.142857142857142	0.030798844149932326	A_23_P76901, A_24_P149704, A_23_P62959, A_23_P253221, A_32_P311737, A_24_P302685, A_23_P123848	56	237	19113	5.760397830018083	0.999938579089092	0.659564266401304	34.303625773573586
INTERPRO	IPR001849:Pleckstrin homology	4	7.142857142857142	0.05029515309097685	A_23_P76901, A_24_P149704, A_23_P62959, A_23_P253221, A_32_P311737, A_24_P302685, A_23_P123848	51	277	16659	4.71692503716288	0.9994923876175884	0.6616534566751957	45.88633740331706
SMART	SM00233:PH	4	7.142857142857142	0.1218755760035013	A_23_P76901, A_24_P149704, A_23_P62959, A_23_P253221, A_32_P311737, A_24_P302685, A_23_P123848	41	277	9079	3.197675442458396	0.9991045794394425	0.970076421327697	72.00734706358347
GOTERM_BP_FAT	GO:0051056~regulation of small GTPase mediated signal transduction	3	5.357142857142857	0.20434534718176633	A_23_P76901, A_24_P149704, A_23_P253221, A_32_P311737, A_24_P302685, A_23_P123848	46	252	13528	3.5010351966873703	1.0	0.8713531938476579	96.63083208170168
GOTERM_MF_FAT	GO:0030695~GTPase regulator activity	3	5.357142857142857	0.36626821804498577	A_23_P76901, A_24_P149704, A_23_P253221, A_32_P311737, A_24_P302685, A_23_P123848	42	404	12983	2.2954384724186703	1.0	0.9835127057176939	99.55214539853458
GOTERM_MF_FAT	GO:0060589~nucleoside-triphosphatase regulator activity	3	5.357142857142857	0.37656411771821796	A_23_P76901, A_24_P149704, A_23_P253221, A_32_P311737, A_24_P302685, A_23_P123848	42	413	12983	2.2454168107921135	1.0	0.981728853869359	99.63120250679323
Annotation Cluster 23	Enrichment Score: 0.8722231236549558
Category	Term	Count	%	PValue	Genes	List Total	Pop Hits	Pop Total	Fold Enrichment	Bonferroni	Benjamini	FDR
SP_PIR_KEYWORDS	cytoskeleton	7	2012-05-12	0.009362057625262304	A_32_P157945, A_23_P202520, A_23_P59388, A_24_P179585, A_23_P218047, A_23_P424, A_23_P210176, A_23_P151267	56	636	19235	3.780463836477988	0.6765590955431483	0.1067366937363119	10.235113942951003
GOTERM_CC_FAT	GO:0005856~cytoskeleton	10	17.857142857142858	0.054839938132645	A_23_P23296, A_23_P202520, A_32_P157945, A_23_P41114, A_23_P170233, A_23_P35456, A_23_P424, A_23_P151267, A_23_P59388, A_24_P179585, A_23_P218047, A_23_P202881, A_24_P201552	47	1381	12782	1.9692791224367172	0.9979788905816185	0.37950586775082806	47.124623576842865
SP_PIR_KEYWORDS	coiled coil	10	17.857142857142858	0.11796391487717661	A_24_P149704, A_23_P202520, A_23_P201636, A_32_P157945, A_24_P639505, A_23_P35456, A_23_P331992, A_23_P59388, A_23_P218047, A_23_P52727, A_23_P202881, A_23_P160968, A_23_P97725, A_24_P201552, A_23_P123848	56	2019	19235	1.7012488502087313	0.999999712682315	0.495741956453817	76.32880041589645
GOTERM_CC_FAT	GO:0044430~cytoskeletal part	5	8.928571428571429	0.4510390606463543	A_23_P23296, A_23_P218047, A_23_P202881, A_23_P35456, A_24_P201552, A_23_P151267	47	952	12782	1.4283479349186483	1.0	0.905208377265778	99.88590298536842
GOTERM_CC_FAT	GO:0043228~non-membrane-bounded organelle	11	19.642857142857142	0.4625032942365902	A_23_P23296, A_23_P202520, A_32_P157945, A_23_P41114, A_23_P170233, A_23_P35456, A_23_P424, A_23_P151267, A_23_P59388, A_24_P179585, A_23_P218047, A_23_P52727, A_23_P202881, A_24_P201552	47	2596	12782	1.1523620627479265	1.0	0.897345507916273	99.91010849971319
GOTERM_CC_FAT	GO:0043232~intracellular non-membrane-bounded organelle	11	19.642857142857142	0.4625032942365902	A_23_P23296, A_23_P202520, A_32_P157945, A_23_P41114, A_23_P170233, A_23_P35456, A_23_P424, A_23_P151267, A_23_P59388, A_24_P179585, A_23_P218047, A_23_P52727, A_23_P202881, A_24_P201552	47	2596	12782	1.1523620627479265	1.0	0.897345507916273	99.91010849971319
Annotation Cluster 24	Enrichment Score: 0.8111592539114146
Category	Term	Count	%	PValue	Genes	List Total	Pop Hits	Pop Total	Fold Enrichment	Bonferroni	Benjamini	FDR
GOTERM_CC_FAT	GO:0048471~perinuclear region of cytoplasm	4	7.142857142857142	0.08467972043422875	A_23_P201636, A_24_P639505, A_23_P148345, A_23_P160968, A_23_P97725, A_24_P114249, A_23_P331992	47	288	12782	3.7771867612293146	0.9999407021014708	0.45572929867199097	63.20039756437665
GOTERM_CC_FAT	GO:0000267~cell fraction	8	14.285714285714285	0.09060072427070508	A_23_P161563, A_23_P76034, A_24_P50890, A_23_P201636, A_24_P158089, A_23_P139704, A_24_P639505, A_23_P160968, A_23_P45560, A_23_P97725, A_24_P114249, A_23_P331992	47	1083	12782	2.0089192746704385	0.9999709593429345	0.45909869930123137	65.80211635686955
GOTERM_CC_FAT	GO:0005624~membrane fraction	6	10.714285714285714	0.1637978911122125	A_23_P161563, A_23_P76034, A_24_P50890, A_23_P201636, A_24_P639505, A_23_P160968, A_23_P45560, A_23_P97725, A_24_P114249, A_23_P331992	47	809	12782	2.0169897167503876	0.9999999971539768	0.591157257837349	86.74886053028472
GOTERM_CC_FAT	GO:0005626~insoluble fraction	6	10.714285714285714	0.18189342731547226	A_23_P161563, A_23_P76034, A_24_P50890, A_23_P201636, A_24_P639505, A_23_P160968, A_23_P45560, A_23_P97725, A_24_P114249, A_23_P331992	47	839	12782	1.9448685111454873	0.9999999997435002	0.6171719224020055	89.6508590530958
GOTERM_CC_FAT	GO:0005794~Golgi apparatus	5	8.928571428571429	0.3847399934601544	A_23_P161563, A_23_P8452, A_24_P639505, A_23_P148345, A_23_P97725, A_24_P114249, A_23_P331992	47	872	12782	1.5593890298653132	1.0	0.8718979799472644	99.58625531432001
Annotation Cluster 25	Enrichment Score: 0.7308765186052919
Category	Term	Count	%	PValue	Genes	List Total	Pop Hits	Pop Total	Fold Enrichment	Bonferroni	Benjamini	FDR
GOTERM_BP_FAT	GO:0007050~cell cycle arrest	3	5.357142857142857	0.045981245466025854	A_23_P59388, A_23_P23221, A_23_P748	46	103	13528	8.565639510341917	0.9999999999997783	0.535492359804895	50.25115122336415
GOTERM_BP_FAT	GO:0022402~cell cycle process	4	7.142857142857142	0.2899116829557591	A_23_P8452, A_23_P59388, A_23_P23221, A_23_P748	46	565	13528	2.082031550596383	1.0	0.9292820858897186	99.37679917195393
GOTERM_BP_FAT	GO:0007049~cell cycle	4	7.142857142857142	0.48141985371009544	A_23_P8452, A_23_P59388, A_23_P23221, A_23_P748	46	776	13528	1.515912147019274	1.0	0.9828323704357893	99.9941105026204
Annotation Cluster 26	Enrichment Score: 0.7090320869543708
Category	Term	Count	%	PValue	Genes	List Total	Pop Hits	Pop Total	Fold Enrichment	Bonferroni	Benjamini	FDR
GOTERM_BP_FAT	GO:0030030~cell projection organization	5	8.928571428571429	0.033443360021349317	A_23_P76034, A_24_P50890, A_23_P59388, A_23_P202881, A_23_P210176, A_24_P201552, A_23_P151267	46	368	13528	3.9957466918714557	0.9999999992826947	0.4929827777453648	39.62074294579726
GOTERM_BP_FAT	GO:0007409~axonogenesis	3	5.357142857142857	0.13482467944018112	A_23_P76034, A_24_P50890, A_23_P59388, A_23_P202881, A_24_P201552	46	193	13528	4.571299842306826	1.0	0.7811602033565453	88.32887582677404
GOTERM_BP_FAT	GO:0048667~cell morphogenesis involved in neuron differentiation	3	5.357142857142857	0.15312407691817206	A_23_P76034, A_24_P50890, A_23_P59388, A_23_P202881, A_24_P201552	46	209	13528	4.221343873517786	1.0	0.8199716954309495	91.50027062880972
GOTERM_BP_FAT	GO:0048812~neuron projection morphogenesis	3	5.357142857142857	0.15777533106318753	A_23_P76034, A_24_P50890, A_23_P59388, A_23_P202881, A_24_P201552	46	213	13528	4.1420698101653395	1.0	0.824903628632135	92.16698589378409
GOTERM_BP_FAT	GO:0000904~cell morphogenesis involved in differentiation	3	5.357142857142857	0.19464318734926628	A_23_P76034, A_24_P50890, A_23_P59388, A_23_P202881, A_24_P201552	46	244	13528	3.615823235923022	1.0	0.868694005674989	95.96730282929668
GOTERM_BP_FAT	GO:0048858~cell projection morphogenesis	3	5.357142857142857	0.1958525048766549	A_23_P76034, A_24_P50890, A_23_P59388, A_23_P202881, A_24_P201552	46	245	13528	3.601064773735581	1.0	0.8625082726137008	96.05619222443455
GOTERM_BP_FAT	GO:0031175~neuron projection development	3	5.357142857142857	0.20921841267180194	A_23_P76034, A_24_P50890, A_23_P59388, A_23_P202881, A_24_P201552	46	256	13528	3.44633152173913	1.0	0.87081103989096	96.92426189361424
GOTERM_BP_FAT	GO:0032990~cell part morphogenesis	3	5.357142857142857	0.20921841267180194	A_23_P76034, A_24_P50890, A_23_P59388, A_23_P202881, A_24_P201552	46	256	13528	3.44633152173913	1.0	0.87081103989096	96.92426189361424
GOTERM_BP_FAT	GO:0048666~neuron development	3	5.357142857142857	0.31172604377029145	A_23_P76034, A_24_P50890, A_23_P59388, A_23_P202881, A_24_P201552	46	339	13528	2.6025394382454787	1.0	0.9362536147699372	99.60768423617976
GOTERM_BP_FAT	GO:0000902~cell morphogenesis	3	5.357142857142857	0.3326325328340361	A_23_P76034, A_24_P50890, A_23_P59388, A_23_P202881, A_24_P201552	46	356	13528	2.4782608695652173	1.0	0.9455702069971449	99.75172188807521
GOTERM_BP_FAT	GO:0032989~cellular component morphogenesis	3	5.357142857142857	0.3823038814666951	A_23_P76034, A_24_P50890, A_23_P59388, A_23_P202881, A_24_P201552	46	397	13528	2.2223195706932426	1.0	0.9622593568852114	99.92116468139733
GOTERM_BP_FAT	GO:0030182~neuron differentiation	3	5.357142857142857	0.430465559859401	A_23_P76034, A_24_P50890, A_23_P59388, A_23_P202881, A_24_P201552	46	438	13528	2.0142942227516376	1.0	0.9714382749022653	99.97635106127304
Annotation Cluster 27	Enrichment Score: 0.5651403545065542
Category	Term	Count	%	PValue	Genes	List Total	Pop Hits	Pop Total	Fold Enrichment	Bonferroni	Benjamini	FDR
GOTERM_BP_FAT	GO:0008283~cell proliferation	6	10.714285714285714	0.014391832506715392	A_23_P259071, A_23_P63254, A_23_P72096, A_23_P748, A_23_P377291, A_23_P7144	46	436	13528	4.047068209014758	0.9998732471254765	0.47320718360209335	19.347001624426973
GOTERM_BP_FAT	GO:0010604~positive regulation of macromolecule metabolic process	5	8.928571428571429	0.31809924541945933	A_23_P259071, A_24_P379413, A_23_P72096, A_23_P748, A_23_P162037	46	857	13528	1.7157932119121302	1.0	0.9384683047002768	99.65824803580733
GOTERM_BP_FAT	GO:0010557~positive regulation of macromolecule biosynthetic process	4	7.142857142857142	0.37189655490585105	A_23_P259071, A_23_P72096, A_23_P748, A_23_P162037	46	654	13528	1.798696981784337	1.0	0.9606182075623703	99.89899377932012
GOTERM_BP_FAT	GO:0031328~positive regulation of cellular biosynthetic process	4	7.142857142857142	0.4002799043014942	A_23_P259071, A_23_P72096, A_23_P748, A_23_P162037	46	685	13528	1.7172960964773087	1.0	0.9679387636799416	99.94912804975304
GOTERM_BP_FAT	GO:0009891~positive regulation of biosynthetic process	4	7.142857142857142	0.4093760956634519	A_23_P259071, A_23_P72096, A_23_P748, A_23_P162037	46	695	13528	1.6925868001251172	1.0	0.9699485229587286	99.95944652007061
GOTERM_BP_FAT	GO:0045935~positive regulation of nucleobase, nucleoside, nucleotide and nucleic acid metabolic process	3	5.357142857142857	0.6211644750467766	A_23_P259071, A_23_P748, A_23_P162037	46	624	13528	1.4138795986622075	1.0	0.9969027876650467	99.99994409176014
GOTERM_BP_FAT	GO:0051173~positive regulation of nitrogen compound metabolic process	3	5.357142857142857	0.6385924082637519	A_23_P259071, A_23_P748, A_23_P162037	46	644	13528	1.3699702943559275	1.0	0.9973765616864809	99.9999721961137
Annotation Cluster 28	Enrichment Score: 0.4230481176762406
Category	Term	Count	%	PValue	Genes	List Total	Pop Hits	Pop Total	Fold Enrichment	Bonferroni	Benjamini	FDR
GOTERM_BP_FAT	GO:0010558~negative regulation of macromolecule biosynthetic process	4	7.142857142857142	0.273469504396603	A_23_P213944, A_23_P42168, A_24_P379413, A_24_P140608, A_23_P148345	46	547	13528	2.15054447182259	1.0	0.9233300656231433	99.12484991211016
GOTERM_BP_FAT	GO:0009890~negative regulation of biosynthetic process	4	7.142857142857142	0.2972500656968879	A_23_P213944, A_23_P42168, A_24_P379413, A_24_P140608, A_23_P148345	46	573	13528	2.0529630472721756	1.0	0.9302518052431469	99.46579058867688
GOTERM_BP_FAT	GO:0010605~negative regulation of macromolecule metabolic process	4	7.142857142857142	0.44447328824277377	A_23_P213944, A_23_P42168, A_24_P379413, A_24_P140608, A_23_P148345	46	734	13528	1.602653714014927	1.0	0.9746626477288698	99.98365442450408
GOTERM_BP_FAT	GO:0031327~negative regulation of cellular biosynthetic process	3	5.357142857142857	0.5622519889186082	A_23_P213944, A_23_P42168, A_24_P140608, A_23_P148345	46	561	13528	1.5726575215066265	1.0	0.9933515069469693	99.99952296773361
Annotation Cluster 29	Enrichment Score: 0.24121356567703503
Category	Term	Count	%	PValue	Genes	List Total	Pop Hits	Pop Total	Fold Enrichment	Bonferroni	Benjamini	FDR
GOTERM_BP_FAT	GO:0007166~cell surface receptor linked signal transduction	8	14.285714285714285	0.42346073015250785	A_23_P213944, A_23_P259071, A_23_P59388, A_23_P24903, A_23_P121120, A_24_P140608, A_23_P210176, A_23_P45560, A_23_P7144	46	1856	13528	1.2676161919040478	1.0	0.9723553291404293	99.97164989845119
GOTERM_BP_FAT	GO:0007186~G-protein coupled receptor protein signaling pathway	5	8.928571428571429	0.5201025330056033	A_23_P259071, A_23_P24903, A_23_P121120, A_23_P45560, A_23_P7144	46	1123	13528	1.3093809284137985	1.0	0.9888865103781025	99.9981348465987
SP_PIR_KEYWORDS	g-protein coupled receptor	3	5.357142857142857	0.6836927539388613	A_23_P24903, A_23_P121120, A_23_P45560	56	816	19235	1.2628019957983194	1.0	0.9847869932451931	99.99981736179426
SP_PIR_KEYWORDS	transducer	3	5.357142857142857	0.7200831513090773	A_23_P24903, A_23_P121120, A_23_P45560	56	874	19235	1.1790004903563254	1.0	0.9888226773165594	99.9999550977567
Annotation Cluster 30	Enrichment Score: 0.18983755993829451
Category	Term	Count	%	PValue	Genes	List Total	Pop Hits	Pop Total	Fold Enrichment	Bonferroni	Benjamini	FDR
GOTERM_CC_FAT	GO:0016023~cytoplasmic membrane-bounded vesicle	3	5.357142857142857	0.5947368319606364	A_23_P161563, A_23_P59388, A_24_P639505, A_23_P97725, A_23_P331992	47	550	12782	1.4834042553191489	1.0	0.955167144397949	99.9963007274297
GOTERM_CC_FAT	GO:0031988~membrane-bounded vesicle	3	5.357142857142857	0.612573589106399	A_23_P161563, A_23_P59388, A_24_P639505, A_23_P97725, A_23_P331992	47	568	12782	1.4363949655379082	1.0	0.9576066817942276	99.99777536303156
GOTERM_CC_FAT	GO:0031410~cytoplasmic vesicle	3	5.357142857142857	0.6798015810927891	A_23_P161563, A_23_P59388, A_24_P639505, A_23_P97725, A_23_P331992	47	642	12782	1.2708291906939748	1.0	0.972100067863272	99.99974171297185
GOTERM_CC_FAT	GO:0031982~vesicle	3	5.357142857142857	0.7027235148962135	A_23_P161563, A_23_P59388, A_24_P639505, A_23_P97725, A_23_P331992	47	670	12782	1.2177199110828834	1.0	0.975440879258783	99.99988840709135
Annotation Cluster 31	Enrichment Score: 0.172038855101002
Category	Term	Count	%	PValue	Genes	List Total	Pop Hits	Pop Total	Fold Enrichment	Bonferroni	Benjamini	FDR
GOTERM_BP_FAT	GO:0008104~protein localization	4	7.142857142857142	0.5694061054886068	A_23_P161563, A_23_P42168, A_24_P639505, A_23_P97725, A_23_P162037, A_23_P331992	46	882	13528	1.333727693976141	1.0	0.9936780003672289	99.99962640287485
GOTERM_BP_FAT	GO:0015031~protein transport	3	5.357142857142857	0.7291629923481127	A_23_P161563, A_24_P639505, A_23_P97725, A_23_P162037, A_23_P331992	46	762	13528	1.157822663471414	1.0	0.9993996479188183	99.99999961471336
GOTERM_BP_FAT	GO:0045184~establishment of protein localization	3	5.357142857142857	0.7338996770392254	A_23_P161563, A_24_P639505, A_23_P97725, A_23_P162037, A_23_P331992	46	769	13528	1.1472833154294113	1.0	0.9994184679309173	99.99999970342792
Annotation Cluster 32	Enrichment Score: 0.07944291405464148
Category	Term	Count	%	PValue	Genes	List Total	Pop Hits	Pop Total	Fold Enrichment	Bonferroni	Benjamini	FDR
SP_PIR_KEYWORDS	calcium	4	7.142857142857142	0.40467531979096505	A_23_P59388, A_23_P81507, A_23_P210176, A_24_P114249	56	803	19235	1.7109944849670877	1.0	0.8830642999189273	99.74038651990269
GOTERM_MF_FAT	GO:0005509~calcium ion binding	4	7.142857142857142	0.5625296797713149	A_23_P59388, A_23_P81507, A_23_P210176, A_24_P114249	42	919	12983	1.3454583139022747	1.0	0.9980999357280411	99.99447126995929
SP_PIR_KEYWORDS	zinc	4	7.142857142857142	0.9578658276575396	A_23_P202520, A_23_P148345, A_23_P113793, A_23_P151267	56	2189	19235	0.6276512432291326	1.0	0.9999739715549213	99.99999999999999
GOTERM_MF_FAT	GO:0046872~metal ion binding	9	16.071428571428573	0.9738556747035761	A_23_P202520, A_23_P59388, A_24_P179585, A_23_P148345, A_23_P81507, A_23_P113793, A_23_P424, A_23_P210176, A_24_P114249, A_23_P151267	42	4140	12983	0.6719979296066252	1.0	0.9999999927423127	100.0
GOTERM_MF_FAT	GO:0043169~cation binding	9	16.071428571428573	0.9761655921286634	A_23_P202520, A_23_P59388, A_24_P179585, A_23_P148345, A_23_P81507, A_23_P113793, A_23_P424, A_23_P210176, A_24_P114249, A_23_P151267	42	4179	12983	0.6657265921443954	1.0	0.999999991250559	100.0
SP_PIR_KEYWORDS	metal-binding	5	8.928571428571429	0.9785126291302848	A_23_P202520, A_24_P179585, A_23_P148345, A_23_P113793, A_23_P424, A_23_P151267	56	2972	19235	0.5778636319938473	1.0	0.9999926166025802	100.0
GOTERM_MF_FAT	GO:0043167~ion binding	9	16.071428571428573	0.9794721915664482	A_23_P202520, A_23_P59388, A_24_P179585, A_23_P148345, A_23_P81507, A_23_P113793, A_23_P424, A_23_P210176, A_24_P114249, A_23_P151267	42	4241	12983	0.65599420621821	1.0	0.9999999920705254	100.0
GOTERM_MF_FAT	GO:0008270~zinc ion binding	4	7.142857142857142	0.9844874158844029	A_23_P202520, A_23_P148345, A_23_P113793, A_23_P151267	42	2311	12983	0.5350394593146648	1.0	0.9999999927876188	100.0
GOTERM_MF_FAT	GO:0046914~transition metal ion binding	5	8.928571428571429	0.9855306245081498	A_23_P202520, A_23_P148345, A_23_P113793, A_24_P114249, A_23_P151267	42	2785	12983	0.5549713601778233	1.0	0.9999999906055405	100.0
Annotation Cluster 33	Enrichment Score: 0.017715376421993154
Category	Term	Count	%	PValue	Genes	List Total	Pop Hits	Pop Total	Fold Enrichment	Bonferroni	Benjamini	FDR
GOTERM_MF_FAT	GO:0032555~purine ribonucleotide binding	4	7.142857142857142	0.942437938130047	A_23_P161563, A_24_P179585, A_23_P24903, A_23_P52727, A_23_P424	42	1836	12983	0.673461977383546	1.0	0.999999996851688	99.9999999999998
GOTERM_MF_FAT	GO:0032553~ribonucleotide binding	4	7.142857142857142	0.942437938130047	A_23_P161563, A_24_P179585, A_23_P24903, A_23_P52727, A_23_P424	42	1836	12983	0.673461977383546	1.0	0.999999996851688	99.9999999999998
GOTERM_MF_FAT	GO:0017076~purine nucleotide binding	4	7.142857142857142	0.9535997820771945	A_23_P161563, A_24_P179585, A_23_P24903, A_23_P52727, A_23_P424	42	1918	12983	0.644669546650777	1.0	0.9999999981303195	99.99999999999999
GOTERM_MF_FAT	GO:0005524~ATP binding	3	5.357142857142857	0.9559392214324527	A_24_P179585, A_23_P24903, A_23_P52727, A_23_P424	42	1477	12983	0.6278653641551407	1.0	0.9999999967596831	99.99999999999999
GOTERM_MF_FAT	GO:0032559~adenyl ribonucleotide binding	3	5.357142857142857	0.9584495402135288	A_24_P179585, A_23_P24903, A_23_P52727, A_23_P424	42	1497	12983	0.6194770493367687	1.0	0.9999999948541751	100.0
SP_PIR_KEYWORDS	nucleotide-binding	3	5.357142857142857	0.9597330618610955	A_23_P161563, A_24_P179585, A_23_P52727, A_23_P424	56	1686	19235	0.6111781901372648	1.0	0.9999606835271101	99.99999999999999
GOTERM_MF_FAT	GO:0030554~adenyl nucleotide binding	3	5.357142857142857	0.9672186261127553	A_24_P179585, A_23_P24903, A_23_P52727, A_23_P424	42	1577	12983	0.588051453936045	1.0	0.9999999971815366	100.0
GOTERM_MF_FAT	GO:0001883~purine nucleoside binding	3	5.357142857142857	0.9694913654222966	A_24_P179585, A_23_P24903, A_23_P52727, A_23_P424	42	1601	12983	0.5792361916659231	1.0	0.9999999959632319	100.0
GOTERM_MF_FAT	GO:0001882~nucleoside binding	3	5.357142857142857	0.9704830005007918	A_24_P179585, A_23_P24903, A_23_P52727, A_23_P424	42	1612	12983	0.5752835873803616	1.0	0.9999999930755528	100.0
GOTERM_MF_FAT	GO:0000166~nucleotide binding	4	7.142857142857142	0.9812237517058741	A_23_P161563, A_24_P179585, A_23_P24903, A_23_P52727, A_23_P424	42	2245	12983	0.5507689044437374	1.0	0.9999999904361112	100.0
Annotation Cluster 34	Enrichment Score: 0.005376023963584093
Category	Term	Count	%	PValue	Genes	List Total	Pop Hits	Pop Total	Fold Enrichment	Bonferroni	Benjamini	FDR
GOTERM_CC_FAT	GO:0031981~nuclear lumen	3	5.357142857142857	0.973116291494295	A_23_P139704, A_23_P52727, A_23_P162037	47	1450	12782	0.5626705796038151	1.0	0.9999785753482272	100.0
GOTERM_CC_FAT	GO:0070013~intracellular organelle lumen	3	5.357142857142857	0.9915268554937435	A_23_P139704, A_23_P52727, A_23_P162037	47	1779	12782	0.45861289512396397	1.0	0.9999989948418309	100.0
GOTERM_CC_FAT	GO:0043233~organelle lumen	3	5.357142857142857	0.9926972016264418	A_23_P139704, A_23_P52727, A_23_P162037	47	1820	12782	0.44828150572831416	1.0	0.999999058231396	100.0
GOTERM_CC_FAT	GO:0031974~membrane-enclosed lumen	3	5.357142857142857	0.9935961077820631	A_23_P139704, A_23_P52727, A_23_P162037	47	1856	12782	0.4395863903154806	1.0	0.999999071630128	100.0
Annotation Cluster 35	Enrichment Score: 0.003948922133291866
Category	Term	Count	%	PValue	Genes	List Total	Pop Hits	Pop Total	Fold Enrichment	Bonferroni	Benjamini	FDR
GOTERM_BP_FAT	GO:0006355~regulation of transcription, DNA-dependent	3	5.357142857142857	0.9861161527141077	A_23_P42168, A_23_P748, A_23_P162037	46	1773	13528	0.4976090634885602	1.0	0.9999999999179358	100.0
GOTERM_BP_FAT	GO:0051252~regulation of RNA metabolic process	3	5.357142857142857	0.9878232920835606	A_23_P42168, A_23_P748, A_23_P162037	46	1813	13528	0.48663037482913263	1.0	0.9999999999504371	100.0
SP_PIR_KEYWORDS	nucleus	7	2012-05-12	0.9906813018626599	A_23_P23296, A_23_P63254, A_23_P42168, A_23_P14083, A_23_P52727, A_23_P748, A_23_P162037	56	4283	19235	0.561376371702078	1.0	0.9999991907816334	100.0
GOTERM_BP_FAT	GO:0045449~regulation of transcription	3	5.357142857142857	0.9992243536362352	A_23_P42168, A_23_P748, A_23_P162037	46	2601	13528	0.33920064189358606	1.0	1.0	100.0
</pre></body></html>Ztext/plainUUTF-8P (7I_}”ä ƒ Ž ”
•

## Sheet: UP_GO_2FC
Category	Term	Count	%	PValue	Genes	List Total	Pop Hits	Pop Total	Fold Enrichment	Bonferroni	Benjamini	FDR
SP_PIR_KEYWORDS	epidermolysis bullosa	4	7.142857142857142	4.778756172350562E-6	A_32_P157945, A_23_P201636, A_23_P218047, A_23_P160968, A_23_P210176	56	12	19235	114.4940476190476	5.732877186380714E-4	5.732877186380714E-4	0.005485550953965301
INTERPRO	IPR015497:Epidermal growth factor receptor ligand	3	5.357142857142857	8.777875035704725E-5	A_23_P213944, A_23_P259071, A_24_P140608, A_23_P377291	51	5	16659	195.98823529411763	0.012821142468297686	0.012821142468297686	0.10440599634990999
SP_PIR_KEYWORDS	glycoprotein	26	46.42857142857143	1.3078100270941113E-4	A_23_P259071, A_23_P14083, A_24_P379413, A_24_P182461, A_23_P81507, A_23_P148345, A_23_P42257, A_23_P76034, A_23_P213944, A_23_P14184, A_23_P24903, A_23_P121120, A_24_P199774, A_23_P72096, A_24_P140608, A_23_P210708, A_23_P8452, A_23_P201636, A_24_P97129, A_24_P158089, A_23_P377291, A_23_P45560, A_24_P114249, A_24_P50890, A_23_P126782, A_23_P59388, A_23_P85585, A_23_P160968, A_23_P210176, A_23_P8…	56	4318	19235	2.0682111427248064	0.015572225913558224	0.007816663067534813	0.15002489799059715
UP_SEQ_FEATURE	glycosylation site:N-linked (GlcNAc...)	25	44.642857142857146	2.0532485271427032E-4	A_23_P259071, A_23_P14083, A_24_P379413, A_24_P182461, A_23_P81507, A_23_P148345, A_23_P42257, A_23_P76034, A_23_P14184, A_23_P24903, A_23_P121120, A_24_P199774, A_23_P72096, A_23_P210708, A_23_P8452, A_23_P201636, A_24_P97129, A_24_P158089, A_23_P377291, A_23_P45560, A_24_P114249, A_24_P50890, A_23_P126782, A_23_P59388, A_23_P85585, A_23_P160968, A_23_P210176, A_23_P86931, A_23_P126917, A_23_P16…	56	4129	19113	2.0665026121855865	0.061673434554709305	0.061673434554709305	0.27539603470503327
GOTERM_BP_FAT	GO:0008544~epidermis development	6	10.714285714285714	3.465363706544941E-4	A_32_P157945, A_23_P201636, A_23_P63254, A_23_P218047, A_23_P41114, A_23_P170233, A_23_P748, A_23_P160968	46	184	13528	9.589792060491494	0.19309003872887254	0.19309003872887254	0.5127613176036938
GOTERM_CC_FAT	GO:0070161~anchoring junction	6	10.714285714285714	3.651574462589356E-4	A_23_P76034, A_23_P23296, A_24_P50890, A_32_P157945, A_24_P97129, A_23_P210176, A_23_P151267, A_23_P16944	47	172	12782	9.48688767936665	0.039378352462847266	0.039378352462847266	0.4117891463050416
SP_PIR_KEYWORDS	transmembrane protein	9	16.071428571428573	4.493066638688587E-4	A_23_P213944, A_23_P76034, A_24_P50890, A_23_P259071, A_23_P126782, A_24_P97129, A_24_P379413, A_23_P24903, A_24_P140608, A_23_P377291, A_23_P210176, A_23_P16944	56	642	19235	4.815170226969292	0.05250054372916535	0.01781569534919647	0.5145610884368379
GOTERM_BP_FAT	GO:0007398~ectoderm development	6	10.714285714285714	4.962396742487689E-4	A_32_P157945, A_23_P201636, A_23_P63254, A_23_P218047, A_23_P41114, A_23_P170233, A_23_P748, A_23_P160968	46	199	13528	8.866943412715752	0.2645322584684491	0.14240584101129106	0.7335142781579318
GOTERM_CC_FAT	GO:0016323~basolateral plasma membrane	6	10.714285714285714	7.767608685159651E-4	A_32_P157945, A_24_P97129, A_23_P59388, A_23_P24903, A_23_P210176, A_23_P151267, A_23_P16944	47	203	12782	8.038151137197358	0.0819256472777753	0.04183803419138754	0.8741021385951453
GOTERM_BP_FAT	GO:0042127~regulation of cell proliferation	10	17.857142857142858	9.727401184101021E-4	A_23_P213944, A_23_P126782, A_23_P63254, A_24_P158089, A_24_P379413, A_23_P218047, A_23_P72096, A_24_P140608, A_23_P748, A_23_P377291, A_23_P7144	46	787	13528	3.7368101209877906	0.4525144331040666	0.18192919967278298	1.4331261097669357
GOTERM_BP_FAT	GO:0030855~epithelial cell differentiation	5	8.928571428571429	0.0010870978516031309	A_32_P157945, A_23_P63254, A_23_P218047, A_23_P41114, A_23_P170233, A_23_P748	46	137	13528	10.73310060298318	0.489966871171301	0.15491655009866667	1.6003438678343196
SP_PIR_KEYWORDS	cell adhesion	7	2012-05-12	0.0012579785189324967	A_23_P76034, A_23_P23296, A_24_P50890, A_23_P201636, A_23_P59388, A_23_P14083, A_23_P81507, A_23_P160968, A_23_P210176	56	422	19235	5.6975710900473935	0.14019740138378778	0.03705897805310021	1.43459339867682
GOTERM_BP_FAT	GO:0030216~keratinocyte differentiation	4	7.142857142857142	0.0013596074854227477	A_32_P157945, A_23_P63254, A_23_P41114, A_23_P170233, A_23_P748	46	66	13528	17.82345191040843	0.5692251320064312	0.15501291408154116	1.9977509446866937
GOTERM_CC_FAT	GO:0009986~cell surface	7	2012-05-12	0.0014571972315808074	A_23_P213944, A_23_P259071, A_23_P126782, A_24_P97129, A_24_P379413, A_24_P140608, A_23_P377291, A_23_P210176, A_23_P16944	47	348	12782	5.470408412814869	0.14820432361354163	0.052065178188122285	1.6340801453080034
GOTERM_MF_FAT	GO:0002020~protease binding	3	5.357142857142857	0.0016082139835406118	A_23_P126782, A_24_P158089, A_23_P41114, A_23_P170233	42	19	12983	48.80827067669173	0.20687086810039068	0.20687086810039068	1.890344630087759
GOTERM_BP_FAT	GO:0009611~response to wounding	8	14.285714285714285	0.0016945159561376406	A_23_P213944, A_32_P157945, A_23_P126782, A_24_P97129, A_24_P158089, A_24_P379413, A_23_P72096, A_24_P140608, A_23_P7144, A_23_P16944	46	530	13528	4.439048400328137	0.6499905327267768	0.16051430785787135	2.484105531680969
GOTERM_BP_FAT	GO:0009913~epidermal cell differentiation	4	7.142857142857142	0.0017475483968900248	A_32_P157945, A_23_P63254, A_23_P41114, A_23_P170233, A_23_P748	46	72	13528	16.33816425120773	0.6613129486090152	0.14330078205942887	2.560912569992624
UP_SEQ_FEATURE	disulfide bond	18	32.142857142857146	0.001781499485061576	A_23_P259071, A_23_P201636, A_24_P379413, A_23_P14083, A_24_P182461, A_23_P81507, A_23_P377291, A_24_P114249, A_23_P76034, A_23_P213944, A_24_P50890, A_23_P14184, A_23_P126782, A_23_P24903, A_23_P121120, A_24_P199774, A_24_P140608, A_23_P85585, A_23_P160968, A_23_P210708, A_23_P210176, A_23_P126917, A_23_P7144	56	2819	19113	2.179306238281052	0.42463885389593514	0.24147436028564928	2.3662114921758515
GOTERM_CC_FAT	GO:0044421~extracellular region part	11	19.642857142857142	0.0018432491664415228	A_23_P259071, A_23_P63254, A_23_P201636, A_24_P379413, A_23_P377291, A_23_P213944, A_23_P59388, A_23_P126782, A_23_P52727, A_23_P72096, A_24_P140608, A_23_P160968, A_23_P7144	47	960	12782	3.1161790780141843	0.1836764575202815	0.049470542657719885	2.0628956440510215
GOTERM_BP_FAT	GO:0007155~cell adhesion	9	16.071428571428573	0.0019400717473477447	A_23_P76034, A_23_P23296, A_24_P50890, A_23_P201636, A_23_P59388, A_23_P14083, A_23_P202881, A_23_P81507, A_23_P160968, A_23_P210708, A_23_P210176, A_24_P201552	46	700	13528	3.7811180124223607	0.6994288679933298	0.1395147933958505	2.8392707883590274
GOTERM_BP_FAT	GO:0022610~biological adhesion	9	16.071428571428573	0.0019575954002670854	A_23_P76034, A_23_P23296, A_24_P50890, A_23_P201636, A_23_P59388, A_23_P14083, A_23_P202881, A_23_P81507, A_23_P160968, A_23_P210708, A_23_P210176, A_24_P201552	46	701	13528	3.775724120821187	0.702677884094673	0.12608400024181554	2.8645703536055556
GOTERM_CC_FAT	GO:0005912~adherens junction	5	8.928571428571429	0.0022848005180575565	A_23_P76034, A_24_P50890, A_32_P157945, A_24_P97129, A_23_P210176, A_23_P151267, A_23_P16944	47	155	12782	8.772820864790665	0.22245644119504293	0.04907788944047009	2.5512689062620053
SP_PIR_KEYWORDS	disulfide bond	18	32.142857142857146	0.002481377035969624	A_23_P259071, A_23_P201636, A_24_P379413, A_23_P14083, A_24_P182461, A_23_P81507, A_23_P377291, A_24_P114249, A_23_P76034, A_23_P213944, A_24_P50890, A_23_P14184, A_23_P126782, A_23_P24903, A_23_P121120, A_24_P199774, A_24_P140608, A_23_P85585, A_23_P160968, A_23_P210708, A_23_P210176, A_23_P126917, A_23_P7144	56	2924	19235	2.1144591557553256	0.2577990797876313	0.057884177462429576	2.8117071931756277
COG_ONTOLOGY	Cell division and chromosome partitioning	4	7.142857142857142	0.0027701471498450645	A_24_P149704, A_32_P157945, A_23_P201636, A_23_P59388, A_23_P160968, A_23_P123848	7	106	1950	10.512129380053906	0.013774210875844517	0.013774210875844517	1.1991781164939264
GOTERM_CC_FAT	GO:0005886~plasma membrane	24	42.857142857142854	0.0027701939668936465	A_24_P329487, A_32_P157945, A_24_P379413, A_23_P14083, A_23_P81507, A_23_P331992, A_23_P151267, A_23_P213944, A_23_P76034, A_23_P24903, A_23_P121120, A_24_P140608, A_23_P210708, A_23_P97725, A_23_P23296, A_23_P201636, A_24_P158089, A_24_P97129, A_23_P253221, A_24_P639505, A_23_P377291, A_23_P161563, A_24_P50890, A_23_P62959, A_23_P59388, A_23_P126782, A_23_P202881, A_23_P160968, A_23_P210176, A_2…	47	3777	12782	1.7280854443749682	0.26298290086138376	0.04958577617820881	3.0855711580029754
GOTERM_CC_FAT	GO:0005615~extracellular space	9	16.071428571428573	0.002787968095825544	A_23_P213944, A_23_P259071, A_23_P201636, A_23_P126782, A_23_P63254, A_24_P379413, A_23_P72096, A_24_P140608, A_23_P160968, A_23_P377291, A_23_P7144	47	685	12782	3.5731635347103587	0.2644264830833143	0.0429236524454657	3.1050854507222003
GOTERM_CC_FAT	GO:0005576~extracellular region	16	28.57142857142857	0.0034023919928868785	A_23_P8452, A_23_P259071, A_23_P201636, A_23_P63254, A_24_P158089, A_24_P379413, A_23_P377291, A_23_P76034, A_23_P213944, A_24_P50890, A_23_P14184, A_23_P126782, A_23_P59388, A_23_P52727, A_24_P199774, A_23_P72096, A_24_P140608, A_23_P85585, A_23_P160968, A_23_P7144	47	2010	12782	2.1648353974806818	0.3126428563059225	0.04578155690369956	3.77746630159036
SP_PIR_KEYWORDS	membrane	29	51.78571428571429	0.0035369040108418773	A_23_P259071, A_24_P379413, A_23_P14083, A_24_P182461, A_23_P81507, A_23_P148345, A_24_P145629, A_23_P147326, A_23_P331992, A_23_P42257, A_23_P76034, A_23_P213944, A_23_P14184, A_23_P24903, A_23_P121120, A_24_P140608, A_23_P210708, A_23_P97725, A_23_P123848, A_23_P8452, A_24_P149704, A_24_P97129, A_23_P253221, A_24_P639505, A_23_P377291, A_23_P45560, A_24_P114249, A_23_P29551, A_23_P161563, A_24_…	56	6256	19235	1.592228603397881	0.3463484300985852	0.06841092937380888	3.985717812978151
GOTERM_BP_FAT	GO:0042060~wound healing	5	8.928571428571429	0.0036513138085138733	A_23_P213944, A_32_P157945, A_23_P126782, A_24_P97129, A_24_P158089, A_24_P140608, A_23_P16944	46	191	13528	7.698611427270658	0.8960972176300913	0.20262481163840906	5.281069782350856
UP_SEQ_FEATURE	topological domain:Cytoplasmic	19	33.92857142857143	0.0049662943996379655	A_23_P14083, A_24_P379413, A_24_P182461, A_23_P81507, A_23_P42257, A_23_P331992, A_23_P213944, A_23_P76034, A_23_P14184, A_23_P121120, A_23_P24903, A_24_P140608, A_23_P210708, A_23_P97725, A_23_P8452, A_24_P97129, A_24_P639505, A_23_P377291, A_23_P45560, A_24_P114249, A_24_P50890, A_23_P126782, A_23_P210176, A_23_P126917, A_23_P16944	56	3374	19113	1.9219821746125836	0.7863437578983239	0.40217804308797644	6.467631290418618
SP_PIR_KEYWORDS	growth factor	4	7.142857142857142	0.006256522556842332	A_23_P213944, A_23_P259071, A_24_P140608, A_23_P377291, A_23_P7144	56	131	19235	10.488004362050162	0.529114914103509	0.10200573678568525	6.9512145089334005
INTERPRO	IPR006209:EGF	4	7.142857142857142	0.006532262345943496	A_23_P213944, A_23_P259071, A_24_P140608, A_23_P81507, A_23_P377291	51	127	16659	10.288096340898564	0.6184039033205366	0.38226535091557035	7.50248017446501
UP_SEQ_FEATURE	transmembrane region	24	42.857142857142854	0.0065493112653780775	A_23_P259071, A_24_P379413, A_23_P14083, A_24_P182461, A_23_P148345, A_23_P81507, A_24_P145629, A_23_P147326, A_23_P42257, A_23_P331992, A_23_P213944, A_23_P76034, A_23_P14184, A_23_P121120, A_23_P24903, A_24_P140608, A_23_P210708, A_23_P97725, A_23_P8452, A_24_P97129, A_24_P639505, A_23_P377291, A_23_P45560, A_24_P114249, A_23_P29551, A_24_P50890, A_23_P126782, A_23_P147331, A_23_P210176, A_23_P…	56	4911	19113	1.667946592198272	0.8695759420973284	0.3990484950772424	8.446380332734748
GOTERM_BP_FAT	GO:0060429~epithelium development	5	8.928571428571429	0.006714522871513069	A_32_P157945, A_23_P63254, A_23_P218047, A_23_P41114, A_23_P170233, A_23_P748	46	227	13528	6.477686266998659	0.9845524704261042	0.3155356683509183	9.509682817188626
GOTERM_CC_FAT	GO:0005913~cell-cell adherens junction	3	5.357142857142857	0.006990573864924652	A_23_P76034, A_24_P50890, A_32_P157945, A_23_P210176	47	35	12782	23.310638297872337	0.5377564969519768	0.08216751651317722	7.6199003462525505
SP_PIR_KEYWORDS	transmembrane	24	42.857142857142854	0.0070939635418223535	A_23_P259071, A_24_P379413, A_23_P14083, A_24_P182461, A_23_P148345, A_23_P81507, A_24_P145629, A_23_P147326, A_23_P42257, A_23_P331992, A_23_P213944, A_23_P76034, A_23_P14184, A_23_P121120, A_23_P24903, A_24_P140608, A_23_P210708, A_23_P97725, A_23_P8452, A_24_P97129, A_24_P639505, A_23_P377291, A_23_P45560, A_24_P114249, A_23_P29551, A_24_P50890, A_23_P126782, A_23_P147331, A_23_P210176, A_23_P…	56	4973	19235	1.6576656803883827	0.5744230241469912	0.1012844305577647	7.847383922529582
SP_PIR_KEYWORDS	signal	18	32.142857142857146	0.007512857817741959	A_23_P259071, A_23_P201636, A_24_P97129, A_24_P158089, A_24_P379413, A_23_P14083, A_24_P182461, A_23_P81507, A_23_P148345, A_23_P377291, A_23_P76034, A_23_P213944, A_24_P50890, A_23_P14184, A_23_P126782, A_24_P199774, A_24_P140608, A_23_P85585, A_23_P160968, A_23_P210708, A_23_P210176, A_23_P126917, A_23_P7144, A_23_P16944	56	3250	19235	1.9023626373626374	0.5954365029543571	0.09565976187989089	8.292691812875507
GOTERM_BP_FAT	GO:0051338~regulation of transferase activity	6	10.714285714285714	0.0075816890415435195	A_23_P63254, A_23_P42168, A_23_P23221, A_23_P139704, A_23_P147331, A_24_P145629, A_23_P147326, A_23_P377291	46	372	13528	4.743338008415147	0.9910037426230148	0.324686928672143	10.674390598399143
UP_SEQ_FEATURE	signal peptide	18	32.142857142857146	0.008008803597131645	A_23_P259071, A_23_P201636, A_24_P97129, A_24_P158089, A_24_P379413, A_23_P14083, A_24_P182461, A_23_P81507, A_23_P148345, A_23_P377291, A_23_P76034, A_23_P213944, A_24_P50890, A_23_P14184, A_23_P126782, A_24_P199774, A_24_P140608, A_23_P85585, A_23_P160968, A_23_P210708, A_23_P210176, A_23_P126917, A_23_P7144, A_23_P16944	56	3250	19113	1.8902967032967033	0.9173156028196748	0.3925861183959689	10.236327072756213
UP_SEQ_FEATURE	topological domain:Extracellular	16	28.57142857142857	0.008309987198914164	A_24_P97129, A_24_P379413, A_23_P14083, A_24_P182461, A_23_P81507, A_23_P377291, A_23_P45560, A_23_P42257, A_23_P76034, A_23_P213944, A_24_P50890, A_23_P14184, A_23_P126782, A_23_P24903, A_23_P121120, A_24_P140608, A_23_P210708, A_23_P210176, A_23_P126917, A_23_P16944	56	2719	19113	2.008406451951873	0.9247439789375447	0.3502341601658958	10.601648445882638
SP_PIR_KEYWORDS	cytoskeleton	7	2012-05-12	0.009362057625262304	A_32_P157945, A_23_P202520, A_23_P59388, A_24_P179585, A_23_P218047, A_23_P424, A_23_P210176, A_23_P151267	56	636	19235	3.780463836477988	0.6765590955431483	0.1067366937363119	10.235113942951003
GOTERM_CC_FAT	GO:0030054~cell junction	7	2012-05-12	0.010176271784772095	A_23_P76034, A_23_P23296, A_24_P50890, A_32_P157945, A_24_P97129, A_23_P59388, A_23_P210176, A_23_P151267, A_23_P16944	47	518	12782	3.6751006325474407	0.6753879304005199	0.10641377289066334	10.913560677532608
INTERPRO	IPR013032:EGF-like region, conserved site	5	8.928571428571429	0.011447399678111243	A_23_P213944, A_23_P259071, A_23_P201636, A_24_P140608, A_23_P81507, A_23_P160968, A_23_P377291	51	293	16659	5.574181891186509	0.8159363306347548	0.4311610075352599	12.803741793276513
UP_SEQ_FEATURE	region of interest:Globular 2	2	3.571428571428571	0.011461796902618435	A_32_P157945, A_23_P59388	56	4	19113	170.6517857142857	0.971947478779762	0.3998197502118299	14.342967293234189
UP_SEQ_FEATURE	region of interest:Central fibrous rod domain	2	3.571428571428571	0.011461796902618435	A_32_P157945, A_23_P59388	56	4	19113	170.6517857142857	0.971947478779762	0.3998197502118299	14.342967293234189
UP_SEQ_FEATURE	region of interest:Globular 1	2	3.571428571428571	0.011461796902618435	A_32_P157945, A_23_P59388	56	4	19113	170.6517857142857	0.971947478779762	0.3998197502118299	14.342967293234189
GOTERM_MF_FAT	GO:0030247~polysaccharide binding	4	7.142857142857142	0.012549338081713395	A_23_P213944, A_23_P201636, A_23_P52727, A_24_P199774, A_24_P140608, A_23_P85585, A_23_P160968	42	154	12983	8.029066171923315	0.8377374268576281	0.5971817120060562	13.907047731281386
GOTERM_MF_FAT	GO:0001871~pattern binding	4	7.142857142857142	0.012549338081713395	A_23_P213944, A_23_P201636, A_23_P52727, A_24_P199774, A_24_P140608, A_23_P85585, A_23_P160968	42	154	12983	8.029066171923315	0.8377374268576281	0.5971817120060562	13.907047731281386
GOTERM_BP_FAT	GO:0006915~apoptosis	7	2012-05-12	0.0140912250986513	A_23_P62959, A_23_P126782, A_23_P63254, A_23_P23221, A_23_P253221, A_23_P72096, A_23_P42257, A_24_P302685	46	602	13528	3.419615773508595	0.9998469134267121	0.4912157916421267	18.98137380197198
GOTERM_MF_FAT	GO:0008083~growth factor activity	4	7.142857142857142	0.014135857903662135	A_23_P213944, A_23_P259071, A_24_P140608, A_23_P377291, A_23_P7144	42	161	12983	7.679976338361431	0.871276398102953	0.4950836959970877	15.532965044776503
UP_SEQ_FEATURE	repeat:Plectin 10	2	3.571428571428571	0.014307032193022722	A_32_P157945, A_23_P59388	56	5	19113	136.52142857142857	0.9885207360961438	0.4278772005281871	17.595376424535836
UP_SEQ_FEATURE	repeat:Plectin 9	2	3.571428571428571	0.014307032193022722	A_32_P157945, A_23_P59388	56	5	19113	136.52142857142857	0.9885207360961438	0.4278772005281871	17.595376424535836
UP_SEQ_FEATURE	repeat:Plectin 11	2	3.571428571428571	0.014307032193022722	A_32_P157945, A_23_P59388	56	5	19113	136.52142857142857	0.9885207360961438	0.4278772005281871	17.595376424535836
UP_SEQ_FEATURE	repeat:Plectin 8	2	3.571428571428571	0.014307032193022722	A_32_P157945, A_23_P59388	56	5	19113	136.52142857142857	0.9885207360961438	0.4278772005281871	17.595376424535836
GOTERM_BP_FAT	GO:0008283~cell proliferation	6	10.714285714285714	0.014391832506715392	A_23_P259071, A_23_P63254, A_23_P72096, A_23_P748, A_23_P377291, A_23_P7144	46	436	13528	4.047068209014758	0.9998732471254765	0.47320718360209335	19.347001624426973
GOTERM_BP_FAT	GO:0007010~cytoskeleton organization	6	10.714285714285714	0.014391832506715392	A_23_P202520, A_23_P59388, A_23_P23221, A_24_P179585, A_23_P424, A_23_P7144, A_23_P151267	46	436	13528	4.047068209014758	0.9998732471254765	0.47320718360209335	19.347001624426973
GOTERM_BP_FAT	GO:0012501~programmed cell death	7	2012-05-12	0.015069385560488693	A_23_P62959, A_23_P126782, A_23_P63254, A_23_P23221, A_23_P253221, A_23_P72096, A_23_P42257, A_24_P302685	46	611	13528	3.3692450010673882	0.9999171887849243	0.4655924188258146	20.165471804940317
GOTERM_BP_FAT	GO:0042981~regulation of apoptosis	8	14.285714285714285	0.01604831224588507	A_23_P62959, A_23_P126782, A_23_P63254, A_24_P379413, A_23_P14083, A_23_P253221, A_23_P72096, A_23_P42257, A_24_P302685	46	804	13528	2.926238373350638	0.9999552527114268	0.46522275410455616	21.334323491505714
GOTERM_BP_FAT	GO:0043067~regulation of programmed cell death	8	14.285714285714285	0.01686483881185249	A_23_P62959, A_23_P126782, A_23_P63254, A_24_P379413, A_23_P14083, A_23_P253221, A_23_P72096, A_23_P42257, A_24_P302685	46	812	13528	2.897408438637824	0.9999732336885269	0.46168730824686677	22.297039024527166
UP_SEQ_FEATURE	repeat:Plectin 6	2	3.571428571428571	0.017144226731360852	A_32_P157945, A_23_P59388	56	6	19113	113.76785714285714	0.9953028347108451	0.4487925311064135	20.724451973119496
UP_SEQ_FEATURE	repeat:Plectin 5	2	3.571428571428571	0.017144226731360852	A_32_P157945, A_23_P59388	56	6	19113	113.76785714285714	0.9953028347108451	0.4487925311064135	20.724451973119496
UP_SEQ_FEATURE	repeat:Plectin 7	2	3.571428571428571	0.017144226731360852	A_32_P157945, A_23_P59388	56	6	19113	113.76785714285714	0.9953028347108451	0.4487925311064135	20.724451973119496
UP_SEQ_FEATURE	repeat:Plectin 3	2	3.571428571428571	0.017144226731360852	A_32_P157945, A_23_P59388	56	6	19113	113.76785714285714	0.9953028347108451	0.4487925311064135	20.724451973119496
UP_SEQ_FEATURE	repeat:Plectin 4	2	3.571428571428571	0.017144226731360852	A_32_P157945, A_23_P59388	56	6	19113	113.76785714285714	0.9953028347108451	0.4487925311064135	20.724451973119496
GOTERM_BP_FAT	GO:0010941~regulation of cell death	8	14.285714285714285	0.01717859048357121	A_23_P62959, A_23_P126782, A_23_P63254, A_24_P379413, A_23_P14083, A_23_P253221, A_23_P72096, A_23_P42257, A_24_P302685	46	815	13528	2.8867431315017336	0.9999780323985975	0.44892571396773695	22.664033124994386
GOTERM_BP_FAT	GO:0045765~regulation of angiogenesis	3	5.357142857142857	0.018581759307916203	A_23_P126782, A_24_P158089, A_23_P72096	46	63	13528	14.004140786749481	0.9999909279860463	0.4572298132843692	24.28562139885846
GOTERM_BP_FAT	GO:0042325~regulation of phosphorylation	6	10.714285714285714	0.018680484162015707	A_23_P63254, A_23_P42168, A_23_P23221, A_23_P139704, A_24_P379413, A_23_P377291	46	466	13528	3.786527337189774	0.9999914756785527	0.4421300212134033	24.398511436984236
UP_SEQ_FEATURE	repeat:Plectin 2	2	3.571428571428571	0.01997340282110824	A_32_P157945, A_23_P59388	56	7	19113	97.51530612244896	0.9980780711527406	0.4649754251957766	23.73486473304419
UP_SEQ_FEATURE	repeat:Plectin 1	2	3.571428571428571	0.01997340282110824	A_32_P157945, A_23_P59388	56	7	19113	97.51530612244896	0.9980780711527406	0.4649754251957766	23.73486473304419
SP_PIR_KEYWORDS	Secreted	11	19.642857142857142	0.020158108725134186	A_24_P158089, A_23_P63254, A_23_P201636, A_24_P379413, A_23_P377291, A_23_P76034, A_23_P213944, A_24_P50890, A_23_P14184, A_24_P199774, A_23_P72096, A_24_P140608, A_23_P85585, A_23_P160968, A_23_P7144	56	1689	19235	2.237006258986721	0.9131598921535864	0.19920743512285166	20.845263774580538
UP_SEQ_FEATURE	domain:EGF-like	3	5.357142857142857	0.020226364752521254	A_23_P213944, A_23_P259071, A_24_P140608, A_23_P377291	56	76	19113	13.47250939849624	0.9982258834821045	0.43777847707743156	23.998811938246668
INTERPRO	IPR000742:EGF-like, type 3	4	7.142857142857142	0.020416105425262922	A_23_P213944, A_23_P259071, A_24_P140608, A_23_P81507, A_23_P377291	51	194	16659	6.734990903577926	0.9517918431992679	0.5314239017835252	21.765871835029984
GOTERM_BP_FAT	GO:0007242~intracellular signaling cascade	10	17.857142857142858	0.02069975802320792	A_23_P161563, A_23_P62959, A_23_P63254, A_23_P42168, A_24_P179585, A_23_P139704, A_23_P24903, A_23_P253221, A_23_P377291, A_23_P424, A_23_P7144, A_24_P302685	46	1256	13528	2.3414566602049294	0.9999976181277512	0.46019834394371273	26.673357259792763
INTERPRO	IPR001101:Plectin repeat	2	3.571428571428571	0.020825150732328084	A_32_P157945, A_23_P59388	51	7	16659	93.32773109243698	0.9546625883220284	0.4613690004645896	22.1537378438452
GOTERM_BP_FAT	GO:0051174~regulation of phosphorus metabolic process	6	10.714285714285714	0.021795519278614662	A_23_P63254, A_23_P42168, A_23_P23221, A_23_P139704, A_24_P379413, A_23_P377291	46	485	13528	3.6381891528462575	0.9999988088896772	0.46207083593511544	27.88092397920976
GOTERM_BP_FAT	GO:0019220~regulation of phosphate metabolic process	6	10.714285714285714	0.021795519278614662	A_23_P63254, A_23_P42168, A_23_P23221, A_23_P139704, A_24_P379413, A_23_P377291	46	485	13528	3.6381891528462575	0.9999988088896772	0.46207083593511544	27.88092397920976
INTERPRO	IPR006210:EGF-like	4	7.142857142857142	0.02239132135806199	A_23_P213944, A_23_P259071, A_24_P140608, A_23_P81507, A_23_P377291	51	201	16659	6.500438981562775	0.9641687380080484	0.4258257866336721	23.622590019905378
INTERPRO	IPR013151:Immunoglobulin	4	7.142857142857142	0.022681757936763376	A_23_P76034, A_24_P50890, A_24_P379413, A_23_P14083, A_24_P182461, A_23_P126917	51	202	16659	6.468258590564939	0.9657001077828732	0.3823305694998934	23.892172668547197
GOTERM_BP_FAT	GO:0044092~negative regulation of molecular function	5	8.928571428571429	0.02456753807816317	A_23_P63254, A_23_P42168, A_23_P23221, A_23_P139704, A_23_P41114, A_23_P170233	46	334	13528	4.402499349127831	0.9999997943779656	0.4880071478537287	30.8534924368995
GOTERM_MF_FAT	GO:0030246~carbohydrate binding	5	8.928571428571429	0.024897578255863	A_23_P213944, A_23_P201636, A_23_P52727, A_24_P199774, A_24_P140608, A_23_P85585, A_23_P160968, A_24_P114249	42	354	12983	4.366088243206887	0.9735007338932328	0.5965325889117629	25.840716802416342
SP_PIR_KEYWORDS	alternative splicing	30	53.57142857142857	0.025982562592962537	A_32_P157945, A_24_P379413, A_24_P182461, A_23_P148345, A_23_P35456, A_23_P424, A_23_P151267, A_23_P76034, A_23_P14184, A_23_P139704, A_24_P199774, A_23_P210708, A_23_P123848, A_23_P8452, A_23_P23296, A_23_P76901, A_24_P149704, A_23_P63254, A_23_P202520, A_23_P201636, A_23_P253221, A_23_P377291, A_32_P311737, A_24_P114249, A_23_P162037, A_23_P29551, A_24_P50890, A_23_P59388, A_24_P179585, A_23_P5…	56	7488	19235	1.37613038003663	0.957537277863267	0.23145850769971854	26.081383633708555
UP_SEQ_FEATURE	splice variant	30	53.57142857142857	0.0268503597879133	A_32_P157945, A_24_P379413, A_24_P182461, A_23_P148345, A_23_P35456, A_23_P424, A_23_P151267, A_23_P76034, A_23_P14184, A_23_P139704, A_24_P199774, A_23_P210708, A_23_P123848, A_23_P8452, A_23_P23296, A_23_P76901, A_24_P149704, A_23_P63254, A_23_P202520, A_23_P201636, A_23_P253221, A_23_P377291, A_32_P311737, A_24_P114249, A_23_P162037, A_23_P29551, A_24_P50890, A_23_P59388, A_24_P179585, A_23_P5…	56	7458	19113	1.3729025399379382	0.9997833871637302	0.5049599349611154	30.616775407149287
GOTERM_BP_FAT	GO:0045859~regulation of protein kinase activity	5	8.928571428571429	0.02725904852779035	A_23_P63254, A_23_P42168, A_23_P23221, A_23_P139704, A_23_P377291	46	345	13528	4.2621298046628855	0.9999999628236643	0.5097385174220378	33.63005198536035
SP_PIR_KEYWORDS	egf-like domain	4	7.142857142857142	0.02807524570673693	A_23_P213944, A_23_P259071, A_24_P140608, A_23_P81507, A_23_P377291	56	230	19235	5.97360248447205	0.967196724166799	0.2311532447974166	27.884083650870515
GOTERM_BP_FAT	GO:0043549~regulation of kinase activity	5	8.928571428571429	0.030391018337193668	A_23_P63254, A_23_P42168, A_23_P23221, A_23_P139704, A_23_P377291	46	357	13528	4.118864937279259	0.9999999949497388	0.5342717805178647	36.7299938427579
SMART	SM00250:PLEC	2	3.571428571428571	0.030445682620505704	A_32_P157945, A_23_P59388	41	7	9079	63.268292682926834	0.8116802764233071	0.8116802764233071	26.132510941059405
GOTERM_BP_FAT	GO:0008219~cell death	7	2012-05-12	0.030743272651081247	A_23_P62959, A_23_P126782, A_23_P63254, A_23_P23221, A_23_P253221, A_23_P72096, A_23_P42257, A_24_P302685	46	719	13528	2.863155348612203	0.9999999959669643	0.5245118536349949	37.07006804767809
GOTERM_CC_FAT	GO:0005911~cell-cell junction	4	7.142857142857142	0.03075613751976203	A_23_P76034, A_23_P23296, A_24_P50890, A_32_P157945, A_23_P210176	47	190	12782	5.72541993281075	0.9678162565458067	0.26830414271234426	29.738515034786385
UP_SEQ_FEATURE	domain:PH	4	7.142857142857142	0.030798844149932326	A_23_P76901, A_24_P149704, A_23_P62959, A_23_P253221, A_32_P311737, A_24_P302685, A_23_P123848	56	237	19113	5.760397830018083	0.999938579089092	0.5257314491692084	34.303625773573586
GOTERM_BP_FAT	GO:0006916~anti-apoptosis	4	7.142857142857142	0.030919707766205604	A_23_P126782, A_23_P14083, A_23_P72096, A_23_P42257	46	206	13528	5.7104263402279445	0.9999999963967663	0.5132735978933359	37.23976099561498
GOTERM_BP_FAT	GO:0008285~negative regulation of cell proliferation	5	8.928571428571429	0.03148080239951159	A_23_P63254, A_23_P218047, A_23_P72096, A_23_P748, A_23_P7144	46	361	13528	4.073226544622425	0.9999999974823429	0.5069479888745031	37.77658221870459
GOTERM_BP_FAT	GO:0016265~death	7	2012-05-12	0.03165935598844763	A_23_P62959, A_23_P126782, A_23_P63254, A_23_P23221, A_23_P253221, A_23_P72096, A_23_P42257, A_24_P302685	46	724	13528	2.8433821763151577	0.9999999977538873	0.4967619145304486	37.94651124131065
GOTERM_BP_FAT	GO:0052547~regulation of peptidase activity	3	5.357142857142857	0.033144392078176696	A_23_P126782, A_23_P63254, A_23_P41114, A_23_P170233	46	86	13528	10.258847320525783	0.9999999991313534	0.5011598083832416	39.34314171850517
GOTERM_BP_FAT	GO:0030030~cell projection organization	5	8.928571428571429	0.033443360021349317	A_23_P76034, A_24_P50890, A_23_P59388, A_23_P202881, A_23_P210176, A_24_P201552, A_23_P151267	46	368	13528	3.9957466918714557	0.9999999992826947	0.4929827777453648	39.62074294579726
UP_SEQ_FEATURE	compositionally biased region:Ser-rich	5	8.928571428571429	0.03378221116199143	A_23_P76901, A_23_P52727, A_23_P218047, A_23_P35456, A_32_P311737, A_23_P29551	56	425	19113	4.015336134453782	0.9999763811380046	0.5327831492439543	36.96811625991408
GOTERM_BP_FAT	GO:0006469~negative regulation of protein kinase activity	3	5.357142857142857	0.033853674718831384	A_23_P63254, A_23_P23221, A_23_P139704	46	87	13528	10.140929535232384	0.9999999994484828	0.4863423974995489	39.999804640997475
KEGG_PATHWAY	hsa04115:p53 signaling pathway	3	5.357142857142857	0.03426698711759411	A_23_P63254, A_24_P158089, A_23_P23221	23	68	5085	9.75383631713555	0.7341914461565118	0.7341914461565118	27.02936077367407
GOTERM_BP_FAT	GO:0033043~regulation of organelle organization	4	7.142857142857142	0.03527363476584022	A_23_P59388, A_23_P72096, A_23_P377291, A_23_P151267	46	217	13528	5.420957723903026	0.9999999997780948	0.4901298144378775	41.29454810012888
GOTERM_BP_FAT	GO:0030335~positive regulation of cell migration	3	5.357142857142857	0.035290050408293014	A_23_P213944, A_23_P126782, A_24_P379413, A_24_P140608	46	89	13528	9.91304347826087	0.9999999997804199	0.480088760946643	41.30936263663821
GOTERM_BP_FAT	GO:0043616~keratinocyte proliferation	2	3.571428571428571	0.036001311307869766	A_23_P63254, A_23_P748	46	11	13528	53.4703557312253	0.9999999998609028	0.4771458939050548	41.94791251821945
GOTERM_BP_FAT	GO:0033673~negative regulation of kinase activity	3	5.357142857142857	0.036017052654118864	A_23_P63254, A_23_P23221, A_23_P139704	46	90	13528	9.802898550724638	0.9999999998623017	0.4677920623587838	41.961971090839434
GOTERM_BP_FAT	GO:0051348~negative regulation of transferase activity	3	5.357142857142857	0.04049964262614722	A_23_P63254, A_23_P23221, A_23_P139704	46	96	13528	9.190217391304348	0.9999999999923097	0.4992510368481513	45.83870254188499
GOTERM_MF_FAT	GO:0008201~heparin binding	3	5.357142857142857	0.04182773087703205	A_23_P213944, A_23_P201636, A_23_P52727, A_24_P140608, A_23_P160968	42	103	12983	9.003467406380027	0.9978724584305253	0.707870368495138	39.74800098931581
GOTERM_BP_FAT	GO:0002526~acute inflammatory response	3	5.357142857142857	0.042038711558117496	A_23_P126782, A_24_P379413, A_23_P72096	46	98	13528	9.002661934338953	0.999999999997153	0.5032154553915604	47.11307804496199
GOTERM_BP_FAT	GO:0051272~positive regulation of cell motion	3	5.357142857142857	0.042038711558117496	A_23_P213944, A_23_P126782, A_24_P379413, A_24_P140608	46	98	13528	9.002661934338953	0.999999999997153	0.5032154553915604	47.11307804496199
GOTERM_BP_FAT	GO:0040017~positive regulation of locomotion	3	5.357142857142857	0.042038711558117496	A_23_P213944, A_23_P126782, A_24_P379413, A_24_P140608	46	98	13528	9.002661934338953	0.999999999997153	0.5032154553915604	47.11307804496199
GOTERM_CC_FAT	GO:0044459~plasma membrane part	14	25.0	0.04294143433997818	A_23_P23296, A_23_P201636, A_32_P157945, A_24_P97129, A_24_P379413, A_23_P253221, A_23_P151267, A_23_P76034, A_23_P213944, A_23_P161563, A_24_P50890, A_23_P126782, A_23_P59388, A_23_P24903, A_24_P140608, A_23_P160968, A_23_P210176, A_24_P302685, A_23_P16944	47	2203	12782	1.7282815503037443	0.9919972988386404	0.331240881523705	39.097014311416615
GOTERM_MF_FAT	GO:0005154~epidermal growth factor receptor binding	2	3.571428571428571	0.04333675803515487	A_23_P213944, A_24_P140608, A_23_P377291	42	14	12983	44.15986394557823	0.9983044579185559	0.6546828916704304	40.86358034065811
SP_PIR_KEYWORDS	cytoplasm	16	28.57142857142857	0.043625552190775484	A_32_P157945, A_23_P63254, A_23_P202520, A_24_P149704, A_23_P42168, A_23_P253221, A_23_P41114, A_23_P148345, A_23_P170233, A_23_P748, A_23_P35456, A_23_P424, A_23_P151267, A_23_P62959, A_23_P59388, A_23_P139704, A_24_P179585, A_23_P202881, A_24_P201552, A_24_P302685, A_23_P123848	56	3332	19235	1.649374035328417	0.9952646105054302	0.31773360755749724	40.07305279292199
SP_PIR_KEYWORDS	cell membrane	12	21.428571428571427	0.043939342879202765	A_24_P379413, A_23_P14083, A_23_P253221, A_23_P81507, A_23_P377291, A_23_P76034, A_23_P213944, A_23_P161563, A_24_P50890, A_23_P24903, A_23_P121120, A_23_P202881, A_24_P140608, A_23_P210176, A_24_P201552, A_24_P302685	56	2194	19235	1.8786625862742543	0.9954474614962758	0.301954751632339	40.29837500715468
SP_PIR_KEYWORDS	Immunoglobulin domain	5	8.928571428571429	0.045191242409526364	A_23_P76034, A_24_P50890, A_24_P379413, A_23_P14083, A_24_P182461, A_23_P210708, A_23_P126917	56	470	19235	3.654065349544073	0.9961098419269103	0.29307563068421383	41.1896441168755
GOTERM_BP_FAT	GO:0007050~cell cycle arrest	3	5.357142857142857	0.045981245466025854	A_23_P59388, A_23_P23221, A_23_P748	46	103	13528	8.565639510341917	0.9999999999997783	0.5262693259318045	50.25115122336415
GOTERM_BP_FAT	GO:0010627~regulation of protein kinase cascade	4	7.142857142857142	0.04964376829050727	A_23_P62959, A_23_P126782, A_23_P42168, A_24_P379413	46	249	13528	4.724288458180548	0.9999999999999795	0.5452293219148181	53.009942292761046
INTERPRO	IPR001849:Pleckstrin homology	4	7.142857142857142	0.05029515309097685	A_23_P76901, A_24_P149704, A_23_P62959, A_23_P253221, A_32_P311737, A_24_P302685, A_23_P123848	51	277	16659	4.71692503716288	0.9994923876175884	0.6125715349481755	45.88633740331706
KEGG_PATHWAY	hsa04512:ECM-receptor interaction	3	5.357142857142857	0.050310614571262756	A_23_P201636, A_24_P97129, A_23_P160968, A_23_P210176, A_23_P16944	23	84	5085	7.895962732919255	0.8593628066067084	0.6249837424946865	37.28130888084138
KEGG_PATHWAY	hsa04640:Hematopoietic cell lineage	3	5.357142857142857	0.05247774618970935	A_24_P379413, A_23_P72096, A_23_P210176	23	86	5085	7.712335692618806	0.8710569579153923	0.4947969419875017	38.562937209396054
KEGG_PATHWAY	hsa04012:ErbB signaling pathway	3	5.357142857142857	0.05357394662826748	A_23_P213944, A_23_P259071, A_24_P140608, A_23_P377291	23	87	5085	7.623688155922039	0.8766059807983989	0.40731555738456726	39.20230921288337
GOTERM_CC_FAT	GO:0005856~cytoskeleton	10	17.857142857142858	0.054839938132645	A_23_P23296, A_23_P202520, A_32_P157945, A_23_P41114, A_23_P170233, A_23_P35456, A_23_P424, A_23_P151267, A_23_P59388, A_24_P179585, A_23_P218047, A_23_P202881, A_24_P201552	47	1381	12782	1.9692791224367172	0.9979788905816185	0.37950586775082806	47.124623576842865
GOTERM_BP_FAT	GO:0051896~regulation of protein kinase B signaling cascade	2	3.571428571428571	0.05510098761906877	A_23_P62959, A_23_P126782	46	17	13528	34.59846547314578	0.9999999999999994	0.5750092271252623	56.85702865215612
SMART	SM00181:EGF	4	7.142857142857142	0.05806875251642553	A_23_P213944, A_23_P259071, A_24_P140608, A_23_P81507, A_23_P377291	41	201	9079	4.406746754034704	0.9604599662945851	0.8011532406464341	44.34837838057959
GOTERM_CC_FAT	GO:0030055~cell-substrate junction	3	5.357142857142857	0.06137015777008791	A_24_P97129, A_23_P59388, A_23_P151267, A_23_P16944	47	112	12782	7.284574468085106	0.9990572873014851	0.39202707411760507	51.10838365690237
INTERPRO	IPR007110:Immunoglobulin-like	5	8.928571428571429	0.06293085890340869	A_23_P76034, A_24_P50890, A_24_P379413, A_23_P14083, A_24_P182461, A_23_P210708, A_23_P126917	51	501	16659	3.259950686861571	0.9999291352064361	0.6541110203939987	53.859221661134214
INTERPRO	IPR002286:P2 purinoceptor	2	3.571428571428571	0.0640296154194386	A_23_P24903, A_23_P121120	51	22	16659	29.695187165775398	0.999940361080266	0.6219467491932149	54.49893460071926
GOTERM_BP_FAT	GO:0043086~negative regulation of catalytic activity	4	7.142857142857142	0.06422626171290129	A_23_P63254, A_23_P23221, A_23_P139704, A_23_P41114, A_23_P170233	46	277	13528	4.246743054465547	1.0	0.6240645467014589	62.640684161839175
SP_PIR_KEYWORDS	ectodermal dysplasia	2	3.571428571428571	0.06645338534197519	A_23_P76034, A_23_P23296, A_24_P50890	56	24	19235	28.6235119047619	0.9997391919407923	0.3845463475569786	54.58685174808584
GOTERM_BP_FAT	GO:0010466~negative regulation of peptidase activity	2	3.571428571428571	0.06762801658677435	A_23_P63254, A_23_P41114, A_23_P170233	46	21	13528	28.008281573498966	1.0	0.635056071952858	64.60518327287092
GOTERM_CC_FAT	GO:0030057~desmosome	2	3.571428571428571	0.06961777772674654	A_23_P23296, A_32_P157945	47	20	12782	27.19574468085106	0.9996429291774914	0.41090732272926056	55.7484263386813
GOTERM_BP_FAT	GO:0007156~homophilic cell adhesion	3	5.357142857142857	0.07034111986886028	A_23_P76034, A_24_P50890, A_23_P14083, A_23_P81507	46	131	13528	6.734815798207766	1.0	0.6415975617177546	66.1024681525264
GOTERM_BP_FAT	GO:0007157~heterophilic cell adhesion	2	3.571428571428571	0.07073431252645657	A_23_P76034, A_24_P50890, A_23_P14083	46	22	13528	26.73517786561265	1.0	0.635458779066477	66.31449308535042
GOTERM_MF_FAT	GO:0005539~glycosaminoglycan binding	3	5.357142857142857	0.07206605795715001	A_23_P213944, A_23_P201636, A_23_P52727, A_24_P140608, A_23_P160968	42	140	12983	6.623979591836734	0.9999789885155199	0.7853259578395357	58.8053751709109
GOTERM_CC_FAT	GO:0015629~actin cytoskeleton	4	7.142857142857142	0.07222122811725479	A_23_P202520, A_23_P59388, A_23_P35456, A_23_P151267	47	269	12782	4.043976904215771	0.9997376461435236	0.40271657112316117	57.12747450286189
UP_SEQ_FEATURE	repeat:Spectrin 2	2	3.571428571428571	0.07223346752348583	A_32_P157945, A_23_P59388	56	26	19113	26.25412087912088	0.9999999999194626	0.7876430352055495	63.465131749698415
UP_SEQ_FEATURE	repeat:Spectrin 1	2	3.571428571428571	0.07223346752348583	A_32_P157945, A_23_P59388	56	26	19113	26.25412087912088	0.9999999999194626	0.7876430352055495	63.465131749698415
GOTERM_BP_FAT	GO:0006928~cell motion	5	8.928571428571429	0.07230370718744	A_23_P213944, A_23_P76034, A_24_P50890, A_24_P379413, A_24_P140608, A_23_P202881, A_23_P210176, A_24_P201552	46	475	13528	3.0956521739130434	1.0	0.6357532183773151	67.14851352301288
GOTERM_MF_FAT	GO:0008092~cytoskeletal protein binding	5	8.928571428571429	0.07350748176182728	A_23_P202520, A_24_P97129, A_23_P59388, A_23_P202881, A_24_P201552, A_23_P151267, A_23_P16944	42	504	12983	3.066657218442933	0.9999832028350085	0.74698020558927	59.5577623823331
GOTERM_CC_FAT	GO:0001533~cornified envelope	2	3.571428571428571	0.07631298571600734	A_32_P157945, A_23_P41114, A_23_P170233	47	22	12782	24.723404255319146	0.9998386636632258	0.4016911552219258	59.215886781931104
INTERPRO	IPR003599:Immunoglobulin subtype	4	7.142857142857142	0.07642015810986474	A_23_P76034, A_24_P50890, A_23_P14083, A_24_P182461, A_23_P210708, A_23_P126917	51	330	16659	3.9593582887700536	0.9999915910169827	0.6543687172012018	61.17165400412799
SP_PIR_KEYWORDS	receptor	9	16.071428571428573	0.07956937075985901	A_23_P213944, A_23_P76034, A_24_P50890, A_24_P379413, A_23_P24903, A_23_P121120, A_24_P140608, A_23_P210708, A_23_P210176, A_23_P45560, A_23_P162037	56	1583	19235	1.9528359353848934	0.9999522550465212	0.4246390070054207	61.39515684071299
GOTERM_BP_FAT	GO:0043405~regulation of MAP kinase activity	3	5.357142857142857	0.07987311616913363	A_23_P42168, A_23_P139704, A_23_P377291	46	141	13528	6.257169287696577	1.0	0.6659074594189361	70.9075442341467
GOTERM_BP_FAT	GO:0051785~positive regulation of nuclear division	2	3.571428571428571	0.07999261077289198	A_23_P72096, A_23_P377291	46	25	13528	23.52695652173913	1.0	0.658760859605785	70.96353261760216
GOTERM_BP_FAT	GO:0045840~positive regulation of mitosis	2	3.571428571428571	0.07999261077289198	A_23_P72096, A_23_P377291	46	25	13528	23.52695652173913	1.0	0.658760859605785	70.96353261760216
GOTERM_MF_FAT	GO:0019899~enzyme binding	5	8.928571428571429	0.08174341129045287	A_23_P126782, A_24_P158089, A_24_P379413, A_23_P41114, A_23_P170233, A_23_P202881, A_24_P201552	42	523	12983	2.955249021214604	0.9999953567329722	0.7444800280517097	63.620707585818046
GOTERM_BP_FAT	GO:0045766~positive regulation of angiogenesis	2	3.571428571428571	0.08305862073332866	A_23_P126782, A_23_P72096	46	26	13528	22.622073578595316	1.0	0.6655939379582851	72.36618670011448
GOTERM_BP_FAT	GO:0018149~peptide cross-linking	2	3.571428571428571	0.08305862073332866	A_32_P157945, A_23_P41114, A_23_P170233	46	26	13528	22.622073578595316	1.0	0.6655939379582851	72.36618670011448
INTERPRO	IPR013783:Immunoglobulin-like fold	5	8.928571428571429	0.083660930017495	A_23_P76034, A_24_P50890, A_24_P379413, A_23_P14083, A_24_P182461, A_23_P210708, A_23_P126917	51	553	16659	2.9534092117859805	0.999997355996739	0.65708340805194	64.64326820674458
GOTERM_CC_FAT	GO:0048471~perinuclear region of cytoplasm	4	7.142857142857142	0.08467972043422875	A_23_P201636, A_24_P639505, A_23_P148345, A_23_P160968, A_23_P97725, A_24_P114249, A_23_P331992	47	288	12782	3.7771867612293146	0.9999407021014708	0.41767042125692333	63.20039756437665
GOTERM_BP_FAT	GO:0000226~microtubule cytoskeleton organization	3	5.357142857142857	0.08577669905032517	A_23_P59388, A_23_P23221, A_24_P179585, A_23_P424	46	147	13528	6.0017746228926345	1.0	0.6705213324455919	73.55656851125687
SP_PIR_KEYWORDS	ubl conjugation	5	8.928571428571429	0.08708827505206382	A_23_P59388, A_23_P202881, A_23_P148345, A_23_P748, A_24_P201552, A_23_P162037	56	588	19235	2.9207665208940723	0.9999821575620521	0.43755956354483094	64.86424725884754
GOTERM_MF_FAT	GO:0045028~purinergic nucleotide receptor activity, G-protein coupled	2	3.571428571428571	0.08773560398087209	A_23_P24903, A_23_P121120	42	29	12983	21.31855500821018	0.9999981912253177	0.7334746962037471	66.33798551096977
GOTERM_MF_FAT	GO:0001608~nucleotide receptor activity, G-protein coupled	2	3.571428571428571	0.08773560398087209	A_23_P24903, A_23_P121120	42	29	12983	21.31855500821018	0.9999981912253177	0.7334746962037471	66.33798551096977
INTERPRO	IPR018159:Spectrin/alpha-actinin	2	3.571428571428571	0.0890496103671867	A_32_P157945, A_23_P59388	51	31	16659	21.074003795066414	0.999998888972746	0.6516796692881006	67.03973102605826
GOTERM_BP_FAT	GO:0007173~epidermal growth factor receptor signaling pathway	2	3.571428571428571	0.08916069815619683	A_23_P213944, A_23_P259071, A_24_P140608	46	28	13528	21.00621118012422	1.0	0.6780901069043771	74.97177131358018
GOTERM_CC_FAT	GO:0000267~cell fraction	8	14.285714285714285	0.09060072427070508	A_23_P161563, A_23_P76034, A_24_P50890, A_23_P201636, A_24_P158089, A_23_P139704, A_24_P639505, A_23_P160968, A_23_P45560, A_23_P97725, A_24_P114249, A_23_P331992	47	1083	12782	2.0089192746704385	0.9999709593429345	0.42295342829975024	65.80211635686955
GOTERM_BP_FAT	GO:0050921~positive regulation of chemotaxis	2	3.571428571428571	0.09219682916296779	A_23_P126782, A_24_P379413	46	29	13528	20.281859070464765	1.0	0.6838162076196912	76.18106337952977
GOTERM_BP_FAT	GO:0043588~skin development	2	3.571428571428571	0.09219682916296779	A_23_P63254, A_23_P748	46	29	13528	20.281859070464765	1.0	0.6838162076196912	76.18106337952977
GOTERM_BP_FAT	GO:0006954~inflammatory response	4	7.142857142857142	0.09325640681188878	A_23_P126782, A_24_P379413, A_23_P72096, A_23_P7144	46	325	13528	3.6195317725752503	1.0	0.681249410672065	76.59010548585027
GOTERM_BP_FAT	GO:0043085~positive regulation of catalytic activity	5	8.928571428571429	0.09350716905759128	A_23_P126782, A_23_P42168, A_23_P24903, A_23_P147331, A_24_P145629, A_23_P147326, A_23_P377291	46	520	13528	2.827759197324415	1.0	0.6754591300677546	76.685946994706
SP_PIR_KEYWORDS	cytokine	3	5.357142857142857	0.09464433264936557	A_23_P259071, A_23_P72096, A_23_P7144	56	181	19235	5.693074191002368	0.9999934187718875	0.4492996567083867	68.06154128466393
SP_PIR_KEYWORDS	phosphoprotein	27	48.214285714285715	0.09481220912668967	A_24_P329487, A_32_P157945, A_24_P182461, A_23_P81507, A_23_P35456, A_23_P424, A_23_P331992, A_23_P151267, A_23_P76034, A_23_P139704, A_23_P210708, A_24_P289178, A_23_P97725, A_23_P123848, A_23_P23296, A_23_P76901, A_24_P149704, A_23_P63254, A_24_P97129, A_23_P202520, A_23_P201636, A_24_P639505, A_32_P311737, A_23_P162037, A_23_P29551, A_24_P50890, A_23_P59388, A_24_P179585, A_23_P218047, A_23_P5…	56	7263	19235	1.276885289431758	0.999993563607655	0.434031187178062	68.129458352496
UP_SEQ_FEATURE	lipid moiety-binding region:S-palmitoyl cysteine	3	5.357142857142857	0.09566234873402991	A_23_P161563, A_23_P126782, A_23_P377291	56	181	19113	5.656965272296764	0.999999999999971	0.8574702181401455	74.08639254607718
GOTERM_BP_FAT	GO:0051726~regulation of cell cycle	4	7.142857142857142	0.09721648572155295	A_23_P63254, A_23_P23221, A_23_P72096, A_23_P377291	46	331	13528	3.553920924734008	1.0	0.6836893384588656	78.0615877375164
GOTERM_BP_FAT	GO:0032101~regulation of response to external stimulus	3	5.357142857142857	0.09796436066659846	A_23_P126782, A_24_P158089, A_24_P379413	46	159	13528	5.548810500410172	1.0	0.6800648665930176	78.32961008837961
GOTERM_BP_FAT	GO:0050920~regulation of chemotaxis	2	3.571428571428571	0.09823943388666029	A_23_P126782, A_24_P379413	46	31	13528	18.97335203366059	1.0	0.6746831031245869	78.42741994548413
GOTERM_BP_FAT	GO:0048661~positive regulation of smooth muscle cell proliferation	2	3.571428571428571	0.09823943388666029	A_23_P213944, A_24_P379413, A_24_P140608	46	31	13528	18.97335203366059	1.0	0.6746831031245869	78.42741994548413

## Sheet: DOWN_CLUSTER_2FC
Annotation Cluster 1	Enrichment Score: 1.8746565471484624
Category	Term	Count	%	PValue	Genes	List Total	Pop Hits	Pop Total	Fold Enrichment	Bonferroni	Benjamini	FDR
GOTERM_BP_FAT	GO:0001822~kidney development	4	2012-05-12	7.998530226200397E-4	A_23_P54144, A_23_P205959, A_23_P97871, A_24_P917280, A_32_P7316, A_23_P127891, A_24_P170667, A_32_P18440	27	96	13528	20.87654320987654	0.3881733379270781	0.3881733379270781	1.1785255479930479
GOTERM_BP_FAT	GO:0001655~urogenital system development	4	2012-05-12	0.0011868409447954816	A_23_P54144, A_23_P205959, A_23_P97871, A_24_P917280, A_32_P7316, A_23_P127891, A_24_P170667, A_32_P18440	27	110	13528	18.219528619528617	0.517682718026238	0.3055093362947475	1.744063241668281
GOTERM_BP_FAT	GO:0007423~sensory organ development	3	9.375	0.07109224284691446	A_23_P54144, A_23_P205959, A_24_P917280, A_32_P7316, A_23_P127891	27	229	13528	6.563803978651141	1.0	0.940986941116227	66.46592137649465
GOTERM_BP_FAT	GO:0010941~regulation of cell death	3	9.375	0.47005522519052373	A_23_P54144, A_23_P205959, A_24_P917280, A_32_P7316, A_23_P127891	27	815	13528	1.8443081117927742	1.0	0.9999965486658537	99.99179196029722
Annotation Cluster 2	Enrichment Score: 1.8247598765319062
Category	Term	Count	%	PValue	Genes	List Total	Pop Hits	Pop Total	Fold Enrichment	Bonferroni	Benjamini	FDR
GOTERM_BP_FAT	GO:0034754~cellular hormone metabolic process	3	9.375	0.0056820544527955005	A_23_P97173, A_23_P205959, A_23_P60599, A_24_P917280, A_24_P222872	27	59	13528	25.476459510357817	0.9697642676541263	0.6884650105102312	8.0959053831563
GOTERM_BP_FAT	GO:0042445~hormone metabolic process	3	9.375	0.017488212132414527	A_23_P97173, A_23_P205959, A_23_P60599, A_24_P917280, A_24_P222872	27	106	13528	14.180293501048215	0.9999802580276669	0.8854281019719811	23.00235030407587
GOTERM_BP_FAT	GO:0010817~regulation of hormone levels	3	9.375	0.033765218650335264	A_23_P97173, A_23_P205959, A_23_P60599, A_24_P917280, A_24_P222872	27	151	13528	9.954378219278881	0.9999999993069616	0.9283700472756727	39.88444230181572
Annotation Cluster 3	Enrichment Score: 0.9228774454349958
Category	Term	Count	%	PValue	Genes	List Total	Pop Hits	Pop Total	Fold Enrichment	Bonferroni	Benjamini	FDR
GOTERM_BP_FAT	GO:0006928~cell motion	4	2012-05-12	0.06153485927585226	A_23_P363344, A_23_P209669, A_23_P97871, A_32_P7316, A_23_P127891, A_24_P170667, A_32_P18440	27	475	13528	4.219259259259259	1.0	0.9501932974613923	60.974263367059656
GOTERM_BP_FAT	GO:0030030~cell projection organization	3	9.375	0.15678038326946286	A_23_P363344, A_23_P209669, A_32_P7316, A_23_P127891	27	368	13528	4.084541062801932	1.0	0.9970231631146246	92.00630053277776
GOTERM_BP_FAT	GO:0032989~cellular component morphogenesis	3	9.375	0.17658537425880622	A_23_P363344, A_23_P209669, A_32_P7316, A_23_P127891	27	397	13528	3.7861740834033024	1.0	0.996589265515656	94.37896014136598
Annotation Cluster 4	Enrichment Score: 0.6984350324640517
Category	Term	Count	%	PValue	Genes	List Total	Pop Hits	Pop Total	Fold Enrichment	Bonferroni	Benjamini	FDR
GOTERM_BP_FAT	GO:0007584~response to nutrient	3	9.375	0.029384595976315837	A_24_P192485, A_23_P54144, A_23_P71530, A_23_P60599, A_24_P222872	27	140	13528	10.736507936507937	0.999999988857871	0.926910902844277	35.71748989174415
GOTERM_BP_FAT	GO:0048545~response to steroid hormone stimulus	3	9.375	0.05212080704603732	A_24_P192485, A_23_P54144, A_23_P71530, A_23_P60599, A_24_P222872	27	192	13528	7.828703703703703	0.9999999999999947	0.9626204909936034	54.75448239944549
GOTERM_BP_FAT	GO:0031667~response to nutrient levels	3	9.375	0.0545604078458659	A_24_P192485, A_23_P54144, A_23_P71530, A_23_P60599, A_24_P222872	27	197	13528	7.630005640157925	0.9999999999999989	0.9563562361682235	56.4494565077255
GOTERM_BP_FAT	GO:0009991~response to extracellular stimulus	3	9.375	0.0662890917445848	A_24_P192485, A_23_P54144, A_23_P71530, A_23_P60599, A_24_P222872	27	220	13528	6.8323232323232315	1.0	0.9396474571631199	63.803083383332314
GOTERM_CC_FAT	GO:0005578~proteinaceous extracellular matrix	3	9.375	0.088329962082152	A_24_P192485, A_32_P97169, A_23_P54144, A_23_P71530	21	320	12782	5.706249999999999	0.9998840974933787	0.7260145205288484	64.0316149874067
GOTERM_CC_FAT	GO:0031012~extracellular matrix	3	9.375	0.10036226075908397	A_24_P192485, A_32_P97169, A_23_P54144, A_23_P71530	21	345	12782	5.292753623188405	0.9999684767329071	0.7262658997632226	68.94573549767291
GOTERM_BP_FAT	GO:0009725~response to hormone stimulus	3	9.375	0.15610589604128072	A_24_P192485, A_23_P54144, A_23_P71530, A_23_P60599, A_24_P222872	27	367	13528	4.095670602482591	1.0	0.9978238226375096	91.91104087445727
GOTERM_BP_FAT	GO:0010033~response to organic substance	4	2012-05-12	0.15873019124434123	A_24_P192485, A_23_P54144, A_23_P71530, A_23_P2492, A_23_P60599, A_24_P222872	27	721	13528	2.779678430163867	1.0	0.9962483262330615	92.27582722910614
GOTERM_BP_FAT	GO:0009719~response to endogenous stimulus	3	9.375	0.18212401799333605	A_24_P192485, A_23_P54144, A_23_P71530, A_23_P60599, A_24_P222872	27	405	13528	3.7113854595336075	1.0	0.9963424839780256	94.9138452284105
GOTERM_CC_FAT	GO:0005576~extracellular region	6	18.75	0.19565797750701863	A_24_P192485, A_32_P97169, A_23_P54144, A_23_P71530, A_23_P2492, A_32_P7316, A_23_P127891, A_23_P349321	21	2010	12782	1.816915422885572	0.9999999994590036	0.8562648044988472	90.9957339001482
GOTERM_BP_FAT	GO:0030182~neuron differentiation	3	9.375	0.20525002475515985	A_23_P54144, A_23_P209669, A_32_P7316, A_23_P127891	27	438	13528	3.431760527650938	1.0	0.9978293552808005	96.67471082790496
SP_PIR_KEYWORDS	disease mutation	5	15.625	0.2333272145734286	A_23_P363344, A_24_P192485, A_23_P54144, A_23_P71530, A_23_P60599, A_32_P7316, A_23_P127891, A_24_P222872	31	1591	19235	1.9499807384278502	0.9999999999999983	0.9997969880904192	95.42976804296211
SP_PIR_KEYWORDS	Secreted	5	15.625	0.2674545867280025	A_24_P192485, A_32_P97169, A_23_P54144, A_23_P71530, A_32_P7316, A_23_P127891, A_23_P349321	31	1689	19235	1.836837983918715	1.0	0.9966239935893766	97.30673629628845
SP_PIR_KEYWORDS	disulfide bond	7	21.875	0.3004212413975226	A_24_P192485, A_23_P54144, A_23_P71530, A_23_P209669, A_23_P2492, A_32_P7316, A_23_P127891, A_23_P74391, A_23_P349321	31	2924	19235	1.4854265036847445	1.0	0.9937879942331928	98.42225727491385
SP_PIR_KEYWORDS	glycoprotein	9	28.125	0.3555757343766954	A_24_P192485, A_32_P97169, A_23_P54144, A_23_P71530, A_23_P209669, A_23_P2492, A_23_P60599, A_32_P7316, A_23_P127891, A_23_P74391, A_24_P222872, A_23_P349321	31	4318	19235	1.293273468899879	1.0	0.9939819656086378	99.3920751895921
SP_PIR_KEYWORDS	signal	7	21.875	0.3967870179337858	A_24_P192485, A_32_P97169, A_23_P54144, A_23_P71530, A_23_P209669, A_23_P2492, A_23_P60599, A_32_P7316, A_23_P127891, A_24_P222872	31	3250	19235	1.336426799007444	1.0	0.993105853021487	99.71781543439351
UP_SEQ_FEATURE	signal peptide	7	21.875	0.4030231269319142	A_24_P192485, A_32_P97169, A_23_P54144, A_23_P71530, A_23_P209669, A_23_P2492, A_23_P60599, A_32_P7316, A_23_P127891, A_24_P222872	31	3250	19113	1.3279503722084367	1.0	0.999999999930272	99.76559514775441
GOTERM_CC_FAT	GO:0044421~extracellular region part	3	9.375	0.4495354358851328	A_24_P192485, A_32_P97169, A_23_P54144, A_23_P71530	21	960	12782	1.9020833333333331	1.0	0.9463494847881607	99.86410083765055
UP_SEQ_FEATURE	disulfide bond	6	18.75	0.459963067921652	A_24_P192485, A_23_P54144, A_23_P71530, A_23_P209669, A_23_P2492, A_32_P7316, A_23_P127891, A_23_P74391	31	2819	19113	1.312270423050956	1.0	0.9999999992012742	99.92773621341341
UP_SEQ_FEATURE	glycosylation site:N-linked (GlcNAc...)	8	25.0	0.47957127262087695	A_24_P192485, A_23_P54144, A_23_P71530, A_23_P209669, A_23_P2492, A_23_P60599, A_32_P7316, A_23_P127891, A_23_P74391, A_24_P222872, A_23_P349321	31	4129	19113	1.1945718325924422	1.0	0.9999999807235832	99.9531869809254
UP_SEQ_FEATURE	mutagenesis site	4	2012-05-12	0.6366031655206967	A_24_P192485, A_23_P154500, A_23_P71530, A_32_P7316, A_23_P127891, A_23_P349321	31	2045	19113	1.2059626153482137	1.0	0.999999999891531	99.99930925619864
SP_PIR_KEYWORDS	receptor	3	9.375	0.7196129288250053	A_24_P192485, A_23_P71530, A_23_P209669, A_23_P74391	31	1583	19235	1.1759012084038067	1.0	0.9998096149968911	99.99996139616327
Annotation Cluster 5	Enrichment Score: 0.6635023999002772
Category	Term	Count	%	PValue	Genes	List Total	Pop Hits	Pop Total	Fold Enrichment	Bonferroni	Benjamini	FDR
GOTERM_BP_FAT	GO:0007276~gamete generation	3	9.375	0.1752054132891701	A_23_P154500, A_23_P213620, A_23_P54144	27	395	13528	3.80534458509142	1.0	0.9972971862534449	94.23776282003593
GOTERM_BP_FAT	GO:0019953~sexual reproduction	3	9.375	0.21944336850137441	A_23_P154500, A_23_P213620, A_23_P54144	27	458	13528	3.2819019893255703	1.0	0.9982325531816487	97.45387958165637
GOTERM_BP_FAT	GO:0048609~reproductive process in a multicellular organism	3	9.375	0.24019292419446384	A_23_P154500, A_23_P213620, A_23_P54144	27	487	13528	3.0864704540269217	1.0	0.998824902574528	98.29188416832766
GOTERM_BP_FAT	GO:0032504~multicellular organism reproduction	3	9.375	0.24019292419446384	A_23_P154500, A_23_P213620, A_23_P54144	27	487	13528	3.0864704540269217	1.0	0.998824902574528	98.29188416832766
Annotation Cluster 6	Enrichment Score: 0.6135056434260919
Category	Term	Count	%	PValue	Genes	List Total	Pop Hits	Pop Total	Fold Enrichment	Bonferroni	Benjamini	FDR
GOTERM_CC_FAT	GO:0005624~membrane fraction	5	15.625	0.034245020435895265	A_23_P90762, A_23_P97173, A_23_P209669, A_23_P60599, A_23_P200710, A_24_P222872, A_24_P19544	21	809	12782	3.7618459002884217	0.9671177370307472	0.9671177370307472	31.97441122230189
GOTERM_CC_FAT	GO:0005626~insoluble fraction	5	15.625	0.03843549745176107	A_23_P90762, A_23_P97173, A_23_P209669, A_23_P60599, A_23_P200710, A_24_P222872, A_24_P19544	21	839	12782	3.6273341279300757	0.9785273624235457	0.8534645518092828	35.1678253344162
GOTERM_CC_FAT	GO:0005792~microsome	3	9.375	0.05224890952634631	A_23_P97173, A_23_P60599, A_23_P200710, A_24_P222872	21	237	12782	7.70464135021097	0.9947995527705934	0.826747212310086	44.75330608512961
GOTERM_CC_FAT	GO:0042598~vesicular fraction	3	9.375	0.055030191377841216	A_23_P97173, A_23_P60599, A_23_P200710, A_24_P222872	21	244	12782	7.483606557377049	0.996100962119467	0.7501154738921567	46.51974749900207
GOTERM_CC_FAT	GO:0005783~endoplasmic reticulum	5	15.625	0.0583116529530746	A_23_P97173, A_23_P60599, A_23_P200710, A_23_P501831, A_24_P222872, A_23_P349321	21	960	12782	3.1701388888888884	0.9972272849887899	0.6919784891646237	48.53771465875428
GOTERM_CC_FAT	GO:0000267~cell fraction	5	15.625	0.08340090599575359	A_23_P90762, A_23_P97173, A_23_P209669, A_23_P60599, A_23_P200710, A_24_P222872, A_24_P19544	21	1083	12782	2.81009541397353	0.9998033999986082	0.7588629634080934	61.82194248949753
SP_PIR_KEYWORDS	endoplasmic reticulum	4	2012-05-12	0.09840224595396978	A_23_P97173, A_23_P60599, A_23_P200710, A_24_P222872, A_23_P349321	31	713	19235	3.4809754331991134	0.9999982556199523	0.9879622024027223	69.97043890998565
GOTERM_CC_FAT	GO:0005886~plasma membrane	8	25.0	0.37472183965893646	A_23_P90762, A_23_P363344, A_32_P97169, A_23_P209669, A_23_P60599, A_23_P200710, A_23_P74391, A_23_P20494, A_24_P222872, A_24_P19544	21	3777	12782	1.2892066013591035	1.0	0.9224231407280286	99.44389071346576
GOTERM_CC_FAT	GO:0044459~plasma membrane part	5	15.625	0.4609821074482379	A_23_P90762, A_23_P363344, A_32_P97169, A_23_P60599, A_23_P74391, A_24_P222872, A_24_P19544	21	2203	12782	1.381449538508095	1.0	0.9440910270069962	99.89227721502735
SP_PIR_KEYWORDS	membrane	11	34.375	0.5307558604487311	A_23_P86021, A_32_P97169, A_23_P97173, A_23_P213620, A_23_P209669, A_23_P60599, A_23_P200710, A_23_P74391, A_23_P501831, A_23_P20494, A_24_P222872, A_23_P349321	31	6256	19235	1.0910042488243545	1.0	0.9976493343614816	99.98472975377315
GOTERM_CC_FAT	GO:0005887~integral to plasma membrane	3	9.375	0.566776949679032	A_32_P97169, A_23_P60599, A_23_P74391, A_24_P222872	21	1188	12782	1.537037037037037	1.0	0.9671472153737679	99.9903820906108
GOTERM_CC_FAT	GO:0031226~intrinsic to plasma membrane	3	9.375	0.5795466908428607	A_32_P97169, A_23_P60599, A_23_P74391, A_24_P222872	21	1215	12782	1.502880658436214	1.0	0.966505486226159	99.99309112953108
GOTERM_CC_FAT	GO:0016021~integral to membrane	7	21.875	0.8994204621323152	A_32_P97169, A_23_P97173, A_23_P209669, A_23_P60599, A_23_P74391, A_23_P501831, A_24_P222872, A_23_P349321	21	5297	12782	0.804354666163237	1.0	0.9996773113237715	99.99999999906537
UP_SEQ_FEATURE	transmembrane region	6	18.75	0.9159924766961605	A_23_P97173, A_23_P209669, A_23_P60599, A_23_P74391, A_23_P501831, A_24_P222872, A_23_P349321	31	4911	19113	0.7532662029282519	1.0	1.0	99.99999999997642
SP_PIR_KEYWORDS	transmembrane	6	18.75	0.9188982070474669	A_23_P97173, A_23_P209669, A_23_P60599, A_23_P74391, A_23_P501831, A_24_P222872, A_23_P349321	31	4973	19235	0.7486232104979793	1.0	0.9999897030014046	99.99999999997861
GOTERM_CC_FAT	GO:0031224~intrinsic to membrane	7	21.875	0.9207470924588208	A_32_P97169, A_23_P97173, A_23_P209669, A_23_P60599, A_23_P74391, A_23_P501831, A_24_P222872, A_23_P349321	21	5485	12782	0.7767851716803403	1.0	0.9998097035486323	99.99999999993297
UP_SEQ_FEATURE	topological domain:Cytoplasmic	3	9.375	0.9781688454532887	A_23_P209669, A_23_P74391, A_23_P349321	31	3374	19113	0.5482054419947606	1.0	1.0	100.0
Annotation Cluster 7	Enrichment Score: 0.5922863884950847
Category	Term	Count	%	PValue	Genes	List Total	Pop Hits	Pop Total	Fold Enrichment	Bonferroni	Benjamini	FDR
GOTERM_CC_FAT	GO:0031966~mitochondrial membrane	3	9.375	0.1251952619676822	A_23_P97173, A_23_P213620, A_23_P120860	21	394	12782	4.634517766497462	0.9999979709609637	0.7669351866801131	77.21205872723178
GOTERM_CC_FAT	GO:0005740~mitochondrial envelope	3	9.375	0.13841173781121285	A_23_P97173, A_23_P213620, A_23_P120860	21	419	12782	4.35799522673031	0.9999995435661697	0.7677595936914683	80.74237817821682
GOTERM_CC_FAT	GO:0044429~mitochondrial part	3	9.375	0.23815740442316677	A_23_P97173, A_23_P213620, A_23_P120860	21	595	12782	3.06890756302521	0.9999999999973528	0.8713393509439918	95.05949435086673
GOTERM_CC_FAT	GO:0031967~organelle envelope	3	9.375	0.252870426099168	A_23_P97173, A_23_P213620, A_23_P120860	21	620	12782	2.9451612903225803	0.9999999999996084	0.8700514334816865	96.01778060970987
GOTERM_CC_FAT	GO:0031975~envelope	3	9.375	0.25404992318773084	A_23_P97173, A_23_P213620, A_23_P120860	21	622	12782	2.935691318327974	0.9999999999996646	0.8526431084438798	96.08674465298148
GOTERM_CC_FAT	GO:0005739~mitochondrion	3	9.375	0.5168433387642701	A_23_P97173, A_23_P213620, A_23_P120860	21	1087	12782	1.6798528058877644	1.0	0.9608478596011282	99.96786881123846
GOTERM_CC_FAT	GO:0031090~organelle membrane	3	9.375	0.5214279967253297	A_23_P97173, A_23_P213620, A_23_P120860	21	1096	12782	1.666058394160584	1.0	0.956719014348419	99.97108369360792
Annotation Cluster 8	Enrichment Score: 0.46476558538129076
Category	Term	Count	%	PValue	Genes	List Total	Pop Hits	Pop Total	Fold Enrichment	Bonferroni	Benjamini	FDR
SP_PIR_KEYWORDS	cytoplasm	8	25.0	0.2543749697037756	A_23_P90762, A_23_P363344, A_23_P86021, A_23_P154500, A_23_P213620, A_23_P205959, A_23_P200710, A_24_P917280, A_23_P20494, A_24_P19544	31	3332	19235	1.4897571931998606	1.0	0.9994548396600071	96.69220889520564
GOTERM_CC_FAT	GO:0005856~cytoskeleton	4	2012-05-12	0.3690560325210468	A_23_P90762, A_23_P363344, A_23_P213620, A_23_P20494, A_24_P19544	21	1381	12782	1.7629736905623943	1.0	0.9296918380745214	99.38556389988071
GOTERM_CC_FAT	GO:0043232~intracellular non-membrane-bounded organelle	6	18.75	0.3838711621530271	A_23_P90762, A_23_P363344, A_23_P154500, A_23_P213620, A_32_P179526, A_23_P20494, A_23_P40866, A_24_P19544	21	2596	12782	1.4067796610169492	1.0	0.9177477239359436	99.52752851485836
GOTERM_CC_FAT	GO:0043228~non-membrane-bounded organelle	6	18.75	0.3838711621530271	A_23_P90762, A_23_P363344, A_23_P154500, A_23_P213620, A_32_P179526, A_23_P20494, A_23_P40866, A_24_P19544	21	2596	12782	1.4067796610169492	1.0	0.9177477239359436	99.52752851485836
Annotation Cluster 9	Enrichment Score: 0.3883632662848865
Category	Term	Count	%	PValue	Genes	List Total	Pop Hits	Pop Total	Fold Enrichment	Bonferroni	Benjamini	FDR
SP_PIR_KEYWORDS	transferase	7	21.875	0.018886118127469907	A_23_P90762, A_23_P154500, A_23_P104493, A_23_P60599, A_23_P200710, A_23_P145957, A_24_P940166, A_24_P222872, A_23_P349321, A_24_P19544	31	1394	19235	3.115772666265562	0.9128864242390347	0.9128864242390347	19.86266645924868
SP_PIR_KEYWORDS	kinase	4	2012-05-12	0.09069077632969183	A_23_P90762, A_23_P104493, A_23_P200710, A_23_P145957, A_24_P940166, A_24_P19544	31	688	19235	3.607464366091523	0.9999948109919824	0.9977220605764047	66.84843102537047
SP_PIR_KEYWORDS	atp-binding	4	2012-05-12	0.34230867909976614	A_23_P90762, A_23_P104493, A_23_P200710, A_23_P145957, A_24_P940166, A_24_P19544	31	1326	19235	1.8717462170972607	1.0	0.9953152866917854	99.2297521944694
SP_PIR_KEYWORDS	nucleotide-binding	4	2012-05-12	0.4962777741095453	A_23_P90762, A_23_P104493, A_23_P200710, A_23_P145957, A_24_P940166, A_24_P19544	31	1686	19235	1.4720851031263154	1.0	0.9981068897910685	99.9652106177125
GOTERM_MF_FAT	GO:0005524~ATP binding	4	2012-05-12	0.5806958068193135	A_23_P90762, A_23_P104493, A_23_P200710, A_23_P145957, A_24_P940166, A_24_P19544	27	1477	12983	1.3022392738032549	1.0	1.0	99.9931708989095
GOTERM_MF_FAT	GO:0032559~adenyl ribonucleotide binding	4	2012-05-12	0.59030885579362	A_23_P90762, A_23_P104493, A_23_P200710, A_23_P145957, A_24_P940166, A_24_P19544	27	1497	12983	1.2848412875132982	1.0	1.0	99.99471304627806
GOTERM_MF_FAT	GO:0030554~adenyl nucleotide binding	4	2012-05-12	0.6274647156647427	A_23_P90762, A_23_P104493, A_23_P200710, A_23_P145957, A_24_P940166, A_24_P19544	27	1577	12983	1.2196622748303154	1.0	0.9999999999999863	99.99814837662915
GOTERM_MF_FAT	GO:0001883~purine nucleoside binding	4	2012-05-12	0.6381945843271462	A_23_P90762, A_23_P104493, A_23_P200710, A_23_P145957, A_24_P940166, A_24_P19544	27	1601	12983	1.2013787678996923	1.0	0.9999999999803655	99.9986588285595
GOTERM_MF_FAT	GO:0001882~nucleoside binding	4	2012-05-12	0.6430466843723293	A_23_P90762, A_23_P104493, A_23_P200710, A_23_P145957, A_24_P940166, A_24_P19544	27	1612	12983	1.193180773825935	1.0	0.9999999979075188	99.99884448610652
GOTERM_MF_FAT	GO:0032553~ribonucleotide binding	4	2012-05-12	0.7326360932492341	A_23_P90762, A_23_P104493, A_23_P200710, A_23_P145957, A_24_P940166, A_24_P19544	27	1836	12983	1.0476075203744049	1.0	0.9999999994527805	99.99995238920486
GOTERM_MF_FAT	GO:0032555~purine ribonucleotide binding	4	2012-05-12	0.7326360932492341	A_23_P90762, A_23_P104493, A_23_P200710, A_23_P145957, A_24_P940166, A_24_P19544	27	1836	12983	1.0476075203744049	1.0	0.9999999994527805	99.99995238920486
GOTERM_MF_FAT	GO:0017076~purine nucleotide binding	4	2012-05-12	0.7610158627560902	A_23_P90762, A_23_P104493, A_23_P200710, A_23_P145957, A_24_P940166, A_24_P19544	27	1918	12983	1.0028192947900976	1.0	0.9999999975679558	99.99998619942355
GOTERM_MF_FAT	GO:0000166~nucleotide binding	4	2012-05-12	0.8520120464179177	A_23_P90762, A_23_P104493, A_23_P200710, A_23_P145957, A_24_P940166, A_24_P19544	27	2245	12983	0.8567516291347026	1.0	0.9999999988600543	99.99999993035232
Annotation Cluster 10	Enrichment Score: 0.15779733219723596
Category	Term	Count	%	PValue	Genes	List Total	Pop Hits	Pop Total	Fold Enrichment	Bonferroni	Benjamini	FDR
GOTERM_BP_FAT	GO:0010629~negative regulation of gene expression	3	9.375	0.2524214680094566	A_23_P154500, A_23_P54144, A_23_P97871, A_24_P170667, A_32_P18440	27	504	13528	2.9823633156966487	1.0	0.9989616177801944	98.6568726899014
GOTERM_BP_FAT	GO:0006357~regulation of transcription from RNA polymerase II promoter	3	9.375	0.41110561593099126	A_23_P415401, A_23_P154500, A_23_P54144	27	727	13528	2.0675531101941003	1.0	0.9999864750102239	99.96083424076916
GOTERM_BP_FAT	GO:0010605~negative regulation of macromolecule metabolic process	3	9.375	0.4159021009532501	A_23_P154500, A_23_P54144, A_23_P97871, A_24_P170667, A_32_P18440	27	734	13528	2.0478353012412955	1.0	0.9999833758474183	99.9653036297181
SP_PIR_KEYWORDS	nucleus	8	25.0	0.5149918235469035	A_23_P90762, A_23_P415401, A_23_P86021, A_23_P154500, A_32_P179526, A_23_P200710, A_23_P97871, A_24_P170667, A_23_P20494, A_23_P40866, A_24_P19544, A_32_P18440	31	4283	19235	1.1589705738365481	1.0	0.9979184253989098	99.97758701500665
SP_PIR_KEYWORDS	dna-binding	4	2012-05-12	0.5680765924380502	A_23_P415401, A_23_P154500, A_32_P179526, A_23_P97871, A_24_P170667, A_23_P40866, A_32_P18440	31	1868	19235	1.3286592526075844	1.0	0.9982018445881634	99.99416746084952
GOTERM_BP_FAT	GO:0006355~regulation of transcription, DNA-dependent	4	2012-05-12	0.6809823003339098	A_23_P415401, A_23_P154500, A_23_P54144, A_23_P97871, A_24_P170667, A_32_P18440	27	1773	13528	1.130371205949322	1.0	0.9999999996983898	99.99999554764959
GOTERM_BP_FAT	GO:0051252~regulation of RNA metabolic process	4	2012-05-12	0.6963819600536774	A_23_P415401, A_23_P154500, A_23_P54144, A_23_P97871, A_24_P170667, A_32_P18440	27	1813	13528	1.1054319625748197	1.0	0.9999999997665706	99.99999786086649
SP_PIR_KEYWORDS	metal-binding	5	15.625	0.7023430190505716	A_23_P415401, A_23_P154500, A_23_P2492, A_32_P179526, A_24_P355568, A_23_P40866	31	2972	19235	1.0438826900534015	1.0	0.9998190591960323	99.99992271586471
SP_PIR_KEYWORDS	zinc-finger	3	9.375	0.7621259710840971	A_23_P415401, A_23_P154500, A_32_P179526, A_23_P40866	31	1718	19235	1.083499192609561	1.0	0.9998419892446971	99.99999428111484
GOTERM_BP_FAT	GO:0045449~regulation of transcription	5	15.625	0.7647950442732601	A_23_P415401, A_23_P154500, A_23_P54144, A_32_P179526, A_23_P97871, A_24_P170667, A_23_P40866, A_32_P18440	27	2601	13528	0.9631623164879605	1.0	0.9999999999955428	99.99999995131009
SP_PIR_KEYWORDS	transcription regulation	3	9.375	0.8394558629392423	A_23_P415401, A_32_P179526, A_23_P97871, A_24_P170667, A_23_P40866, A_32_P18440	31	2026	19235	0.918781645065758	1.0	0.9999620719584534	99.99999994052902
GOTERM_MF_FAT	GO:0046914~transition metal ion binding	5	15.625	0.8401050536533583	A_23_P415401, A_23_P154500, A_32_P179526, A_24_P355568, A_23_P501831, A_23_P40866	27	2785	12983	0.8632887824988363	1.0	0.9999999997779268	99.99999983639486
SP_PIR_KEYWORDS	Transcription	3	9.375	0.8487134015616612	A_23_P415401, A_32_P179526, A_23_P97871, A_24_P170667, A_23_P40866, A_32_P18440	31	2071	19235	0.8988177754240588	1.0	0.9999577718122487	99.99999997016329
GOTERM_MF_FAT	GO:0003677~DNA binding	4	2012-05-12	0.8705816604919094	A_23_P415401, A_23_P154500, A_32_P179526, A_23_P97871, A_24_P170667, A_23_P40866, A_32_P18440	27	2331	12983	0.8251426029203807	1.0	0.999999997565782	99.9999999841403
SP_PIR_KEYWORDS	zinc	3	9.375	0.8708184752408548	A_23_P415401, A_23_P154500, A_32_P179526, A_23_P40866	31	2189	19235	0.8503662005039861	1.0	0.9999578913584459	99.99999999523486
GOTERM_MF_FAT	GO:0046872~metal ion binding	7	21.875	0.8827021886244107	A_23_P415401, A_23_P154500, A_23_P126159, A_23_P2492, A_32_P179526, A_24_P355568, A_23_P501831, A_23_P40866	27	4140	12983	0.8130345321166577	1.0	0.999999993793751	99.99999999464194
GOTERM_MF_FAT	GO:0043169~cation binding	7	21.875	0.8888878699962208	A_23_P415401, A_23_P154500, A_23_P126159, A_23_P2492, A_32_P179526, A_24_P355568, A_23_P501831, A_23_P40866	27	4179	12983	0.8054469880265525	1.0	0.9999999806548586	99.99999999705317
GOTERM_MF_FAT	GO:0043167~ion binding	7	21.875	0.8982000720171416	A_23_P415401, A_23_P154500, A_23_P126159, A_23_P2492, A_32_P179526, A_24_P355568, A_23_P501831, A_23_P40866	27	4241	12983	0.7936720025849948	1.0	0.9999999605297761	99.99999999887838
GOTERM_BP_FAT	GO:0006350~transcription	3	9.375	0.928387213642944	A_23_P415401, A_32_P179526, A_23_P97871, A_24_P170667, A_23_P40866, A_32_P18440	27	2101	13528	0.7154265164736369	1.0	1.0	100.0
GOTERM_MF_FAT	GO:0008270~zinc ion binding	3	9.375	0.9595724958623668	A_23_P415401, A_23_P154500, A_32_P179526, A_23_P40866	27	2311	12983	0.6242127025337756	1.0	0.9999999997780467	99.99999999999996

## Sheet: DOWN_GO_2FC
Category	Term	Count	%	PValue	Genes	List Total	Pop Hits	Pop Total	Fold Enrichment	Bonferroni	Benjamini	FDR
GOTERM_BP_FAT	GO:0001822~kidney development	4	2012-05-12	7.998530226200397E-4	A_23_P54144, A_23_P205959, A_23_P97871, A_24_P917280, A_32_P7316, A_23_P127891, A_24_P170667, A_32_P18440	27	96	13528	20.87654320987654	0.3881733379270781	0.3881733379270781	1.1785255479930479
GOTERM_BP_FAT	GO:0001655~urogenital system development	4	2012-05-12	0.0011868409447954816	A_23_P54144, A_23_P205959, A_23_P97871, A_24_P917280, A_32_P7316, A_23_P127891, A_24_P170667, A_32_P18440	27	110	13528	18.219528619528617	0.517682718026238	0.3055093362947475	1.744063241668281
GOTERM_BP_FAT	GO:0034754~cellular hormone metabolic process	3	9.375	0.0056820544527955005	A_23_P97173, A_23_P205959, A_23_P60599, A_24_P917280, A_24_P222872	27	59	13528	25.476459510357817	0.9697642676541263	0.6884650105102312	8.0959053831563
GOTERM_BP_FAT	GO:0042493~response to drug	4	2012-05-12	0.00796124727927475	A_24_P192485, A_23_P205959, A_23_P71530, A_23_P60599, A_24_P917280, A_32_P7316, A_23_P127891, A_24_P222872	27	216	13528	9.27846364883402	0.9926110366526426	0.7068122112136532	11.168134606214009
GOTERM_BP_FAT	GO:0042445~hormone metabolic process	3	9.375	0.017488212132414527	A_23_P97173, A_23_P205959, A_23_P60599, A_24_P917280, A_24_P222872	27	106	13528	14.180293501048215	0.9999802580276669	0.8854281019719811	23.00235030407587
SP_PIR_KEYWORDS	transferase	7	21.875	0.018886118127469907	A_23_P90762, A_23_P154500, A_23_P104493, A_23_P60599, A_23_P200710, A_23_P145957, A_24_P940166, A_24_P222872, A_23_P349321, A_24_P19544	31	1394	19235	3.115772666265562	0.9128864242390347	0.9128864242390347	19.86266645924868
GOTERM_BP_FAT	GO:0008210~estrogen metabolic process	2	2025-06-01	0.019060308916388907	A_23_P97173, A_23_P60599, A_24_P222872	27	10	13528	100.2074074074074	0.9999926145532335	0.8604501217184624	24.807660245247064
GOTERM_BP_FAT	GO:0001501~skeletal system development	4	2012-05-12	0.02261222960884237	A_24_P192485, A_23_P104493, A_23_P54144, A_23_P71530, A_23_P97871, A_24_P170667, A_24_P940166, A_32_P18440	27	319	13528	6.282596075699523	0.9999992036995404	0.8654990719644535	28.742170129590015
GOTERM_BP_FAT	GO:0007584~response to nutrient	3	9.375	0.029384595976315837	A_24_P192485, A_23_P54144, A_23_P71530, A_23_P60599, A_24_P222872	27	140	13528	10.736507936507937	0.999999988857871	0.8986389682476835	35.71748989174415
GOTERM_BP_FAT	GO:0010817~regulation of hormone levels	3	9.375	0.033765218650335264	A_23_P97173, A_23_P205959, A_23_P60599, A_24_P917280, A_24_P222872	27	151	13528	9.954378219278881	0.9999999993069616	0.9039922330640098	39.88444230181572
GOTERM_CC_FAT	GO:0005624~membrane fraction	5	15.625	0.034245020435895265	A_23_P90762, A_23_P97173, A_23_P209669, A_23_P60599, A_23_P200710, A_24_P222872, A_24_P19544	21	809	12782	3.7618459002884217	0.9671177370307472	0.9671177370307472	31.97441122230189
GOTERM_CC_FAT	GO:0005626~insoluble fraction	5	15.625	0.03843549745176107	A_23_P90762, A_23_P97173, A_23_P209669, A_23_P60599, A_23_P200710, A_24_P222872, A_24_P19544	21	839	12782	3.6273341279300757	0.9785273624235457	0.8534645518092828	35.1678253344162
GOTERM_BP_FAT	GO:0048729~tissue morphogenesis	3	9.375	0.04643639957003589	A_23_P363344, A_23_P54144, A_23_P205959, A_24_P917280	27	180	13528	8.350617283950617	0.9999999999997907	0.9460403136934125	50.56352135512314
GOTERM_BP_FAT	GO:0048545~response to steroid hormone stimulus	3	9.375	0.05212080704603732	A_24_P192485, A_23_P54144, A_23_P71530, A_23_P60599, A_24_P222872	27	192	13528	7.828703703703703	0.9999999999999947	0.9496042195835636	54.75448239944549
GOTERM_CC_FAT	GO:0005792~microsome	3	9.375	0.05224890952634631	A_23_P97173, A_23_P60599, A_23_P200710, A_24_P222872	21	237	12782	7.70464135021097	0.9947995527705934	0.826747212310086	44.75330608512961
GOTERM_BP_FAT	GO:0021983~pituitary gland development	2	2025-06-01	0.05249206821602719	A_23_P54144, A_23_P205959, A_24_P917280	27	28	13528	35.788359788359784	0.9999999999999958	0.9366389000822556	55.01633342503214
GOTERM_BP_FAT	GO:0031667~response to nutrient levels	3	9.375	0.0545604078458659	A_24_P192485, A_23_P54144, A_23_P71530, A_23_P60599, A_24_P222872	27	197	13528	7.630005640157925	0.9999999999999989	0.929341415018832	56.4494565077255
GOTERM_CC_FAT	GO:0042598~vesicular fraction	3	9.375	0.055030191377841216	A_23_P97173, A_23_P60599, A_23_P200710, A_24_P222872	21	244	12782	7.483606557377049	0.996100962119467	0.7501154738921567	46.51974749900207
UP_SEQ_FEATURE	domain:CUB 1	2	2025-06-01	0.055030208563473924	A_23_P209669, A_23_P2492	31	36	19113	34.25268817204301	0.9995462278452637	0.9995462278452637	48.54457359153389
UP_SEQ_FEATURE	domain:CUB 2	2	2025-06-01	0.055030208563473924	A_23_P209669, A_23_P2492	31	36	19113	34.25268817204301	0.9995462278452637	0.9995462278452637	48.54457359153389
GOTERM_CC_FAT	GO:0005783~endoplasmic reticulum	5	15.625	0.0583116529530746	A_23_P97173, A_23_P60599, A_23_P200710, A_23_P501831, A_24_P222872, A_23_P349321	21	960	12782	3.1701388888888884	0.9972272849887899	0.6919784891646237	48.53771465875428
GOTERM_BP_FAT	GO:0010035~response to inorganic substance	3	9.375	0.0585474806170714	A_23_P363344, A_24_P192485, A_23_P71530, A_23_P20494	27	205	13528	7.332249322493224	0.9999999999999999	0.9290628641586144	59.09267382476979
GOTERM_BP_FAT	GO:0006928~cell motion	4	2012-05-12	0.06153485927585226	A_23_P363344, A_23_P209669, A_23_P97871, A_32_P7316, A_23_P127891, A_24_P170667, A_32_P18440	27	475	13528	4.219259259259259	1.0	0.9257010371442459	60.974263367059656
GOTERM_BP_FAT	GO:0007507~heart development	3	9.375	0.06367111190574103	A_23_P363344, A_23_P54144, A_23_P209669	27	215	13528	6.991214470284238	1.0	0.9199123187650209	62.26993823157818
GOTERM_BP_FAT	GO:0001657~ureteric bud development	2	2025-06-01	0.06519511793633792	A_23_P54144, A_32_P7316, A_23_P127891	27	35	13528	28.63068783068783	1.0	0.912398731481954	63.169634895372084
GOTERM_BP_FAT	GO:0009991~response to extracellular stimulus	3	9.375	0.0662890917445848	A_24_P192485, A_23_P54144, A_23_P71530, A_23_P60599, A_24_P222872	27	220	13528	6.8323232323232315	1.0	0.9036364085971205	63.803083383332314
GOTERM_BP_FAT	GO:0001667~ameboidal cell migration	2	2025-06-01	0.06879437814929855	A_23_P209669, A_23_P97871, A_24_P170667, A_32_P18440	27	37	13528	27.083083083083082	1.0	0.9000727862764352	65.21565819077475
GOTERM_BP_FAT	GO:0021536~diencephalon development	2	2025-06-01	0.06879437814929855	A_23_P54144, A_23_P205959, A_24_P917280	27	37	13528	27.083083083083082	1.0	0.9000727862764352	65.21565819077475
SP_PIR_KEYWORDS	alternative promoter usage	2	2025-06-01	0.07081649309885486	A_23_P154500, A_32_P7316, A_23_P127891	31	47	19235	26.40356897735072	0.9999173979110205	0.9909114308618189	57.386023589011224
GOTERM_BP_FAT	GO:0007423~sensory organ development	3	9.375	0.07109224284691446	A_23_P54144, A_23_P205959, A_24_P917280, A_32_P7316, A_23_P127891	27	229	13528	6.563803978651141	1.0	0.8960657943523292	66.46592137649465
UP_SEQ_FEATURE	domain:PX	2	2025-06-01	0.07125288977526333	A_24_P98109, A_23_P8513, A_23_P200710	31	47	19113	26.236101578586133	0.9999569417213067	0.9934381192716286	58.009729853848825
SMART	SM00312:PX	2	2025-06-01	0.07157589593559383	A_24_P98109, A_23_P8513, A_23_P200710	15	48	9079	25.219444444444445	0.8438074983550579	0.8438074983550579	45.258156629080496
SMART	SM00042:CUB	2	2025-06-01	0.07588745611366257	A_23_P209669, A_23_P2492	15	51	9079	23.735947712418298	0.8609658024219282	0.6271271026501499	47.286943561411256
INTERPRO	IPR001683:Phox-like	2	2025-06-01	0.08033844625379646	A_24_P98109, A_23_P8513, A_23_P200710	30	48	16659	23.1375	0.9996189035177288	0.9996189035177288	60.097183210941196
GOTERM_BP_FAT	GO:0001656~metanephros development	2	2025-06-01	0.08128714831064417	A_23_P54144, A_32_P7316, A_23_P127891	27	44	13528	22.77441077441077	1.0	0.9161607774625993	71.52413299129958
GOTERM_BP_FAT	GO:0048593~camera-type eye morphogenesis	2	2025-06-01	0.08128714831064417	A_23_P54144, A_23_P205959, A_24_P917280	27	44	13528	22.77441077441077	1.0	0.9161607774625993	71.52413299129958
GOTERM_BP_FAT	GO:0050768~negative regulation of neurogenesis	2	2025-06-01	0.08305862073259458	A_23_P54144, A_32_P7316, A_23_P127891	27	45	13528	22.268312757201645	1.0	0.9110824467462864	72.32688755781838
GOTERM_CC_FAT	GO:0000267~cell fraction	5	15.625	0.08340090599575359	A_23_P90762, A_23_P97173, A_23_P209669, A_23_P60599, A_23_P200710, A_24_P222872, A_24_P19544	21	1083	12782	2.81009541397353	0.9998033999986082	0.7588629634080934	61.82194248949753
INTERPRO	IPR000859:CUB	2	2025-06-01	0.08514705211533637	A_23_P209669, A_23_P2492	30	51	16659	21.776470588235295	0.9997671793854987	0.9847415395763125	62.32719341466012
GOTERM_CC_FAT	GO:0005578~proteinaceous extracellular matrix	3	9.375	0.088329962082152	A_24_P192485, A_32_P97169, A_23_P54144, A_23_P71530	21	320	12782	5.706249999999999	0.9998840974933787	0.7260145205288484	64.0316149874067
GOTERM_BP_FAT	GO:0010721~negative regulation of cell development	2	2025-06-01	0.08835335353484891	A_23_P54144, A_32_P7316, A_23_P127891	27	48	13528	20.87654320987654	1.0	0.9153663148454534	74.60222738860678
KEGG_PATHWAY	hsa00150:Androgen and estrogen metabolism	2	2025-06-01	0.09067287100128572	A_23_P97173, A_23_P60599, A_24_P222872	14	37	5085	19.633204633204635	0.9703075879211339	0.9703075879211339	57.406652582592635
SP_PIR_KEYWORDS	kinase	4	2012-05-12	0.09069077632969183	A_23_P90762, A_23_P104493, A_23_P200710, A_23_P145957, A_24_P940166, A_24_P19544	31	688	19235	3.607464366091523	0.9999948109919824	0.9826874337932221	66.84843102537047
SP_PIR_KEYWORDS	endoplasmic reticulum	4	2012-05-12	0.09840224595396978	A_23_P97173, A_23_P60599, A_23_P200710, A_24_P222872, A_23_P349321	31	713	19235	3.4809754331991134	0.9999982556199523	0.9636578783624277	69.97043890998565
