# Supplementary material for: p63 Attenuates Epithelial to Mesenchymal Potential in an Experimental Prostate Cell Model
Source: PLoS One. 2013 May 1;8(5):e62547. doi: 10.1371/journal.pone.0062547 (PMC3641034; doi:10.1371/journal.pone.0062547)
Supplement: Table S9 — Examples of relevant genes with the p63 consensus binding sites in the regulatory regions. (XLSX) [file pone.0062547.s013.xlsx]

## Sheet: Table S9
seqname	source	feature	position of the 10 kb, start	position of the 10 kb, End	score		frame			strand	to TSS,	to TSS,
CDH1(chr16+:68771194-68869444)	p63scan	misc_feature	5969	5988	8.35286	1	.	ggcatgcac tgccatgtcc		+	-4031	-4012
CDH1(chr16+:68771194-68869444)	p63scan	misc_feature	5417	5436	7.97034	1	.	cacctgcac ggacaggttt		+	-4583	-4564
CDH1(chr16+:68771194-68869444)	p63scan	misc_feature	4268	4287	6.33397	1	.	ggcgtgatg gctcatgttt		+	-5732	-5713
CDH1(chr16+:68771194-68869444)	p63scan	misc_feature	825	844	6.24637	1	.	GATAAGTGT TTACTTGTCT		+	-9175	-9156
CDH1(chr16+:68771194-68869444)	p63scan	misc_feature	475	494	5.7673	1	.	ggcgtggta gtgcatgcct		+	-9525	-9506
CDH3(chr16+:68678150-68732957)	p63scan	misc_feature	7903	7922	7.16007	1	.	tacaggccc gtgccagcaa		+	-2097	-2078
CDH3(chr16+:68678150-68732957)	p63scan	misc_feature	5965	5984	6.83657	1	.	ggcatggtg gttcatgtct		+	-4035	-4016
CDH3(chr16+:68678150-68732957)	p63scan	misc_feature	2051	2070	5.91478	1	.	AGCCTGCCT CAGCATCTTT		+	-7949	-7930
CDH3(chr16+:68678150-68732957)	p63scan	misc_feature	7713	7732	5.75875	1	.	ctccagcct gggcatggca		+	-2287	-2268
CDH3(chr16+:68678150-68732957)	p63scan	misc_feature	8528	8547	5.41197	1	.	GGCGAGCGT AGGCCTGGCC		+	-1472	-1453
FGFR1OP(chr6+:167412815-167454066)	p63scan	misc_feature	8531	8550	8.57732	1	.	GACAGGTAC GTGCACGCCC		+	-1469	-1450
FGFR1OP(chr6+:167412815-167454066)	p63scan	misc_feature	4918	4937	7.49016	1	.	ggcacgcac catcatgtct		+	-5082	-5063
FGFR1OP(chr6+:167412815-167454066)	p63scan	misc_feature	3192	3211	6.97841	1	.	TACCTGCCA CTTCTTGCAC		+	-6808	-6789
FGFR1OP(chr6+:167412815-167454066)	p63scan	misc_feature	8583	8602	6.55449	1	.	AGCATGGGC AGACAGGCCC		+	-1417	-1398
FGFR1OP(chr6+:167412815-167454066)	p63scan	misc_feature	1917	1936	6.47118	1	.	ggcatgagc caccatgcct		+	-8083	-8064
FGFR2(chr10-:123237843-123353481)(123241366-123353481)	p63scan	misc_feature	8112	8131	8.99781	1	.	ggcatggtc gtacatgcct		-	-8112	-8131
FGFR2(chr10-:123237843-123353481)(123241366-123353481)	p63scan	misc_feature	3296	3315	8.37334	1	.	CGCAAGTTA GAACTCGCCT		-	-3296	-3315
FGFR2(chr10-:123237843-123353481)(123241366-123353481)	p63scan	misc_feature	9234	9253	8.25967	1	.	ggcatgcac caccatgccc		-	-9234	-9253
FGFR2(chr10-:123237843-123353481)(123241366-123353481)	p63scan	misc_feature	584	603	7.49372	1	.	CACCAGTTT ACACTTGTCA		-	-584	-603
FGFR2(chr10-:123237843-123353481)(123241366-123353481)	p63scan	misc_feature	4954	4973	7.28644	1	.	CGCAGGACA TTGCATGTTT		-	-4954	-4973
FGFR2(chr10-:123237843-123353772)	p63scan	misc_feature	7821	7840	8.99781	1	.	ggcatggtc gtacatgcct		-	-7821	-7840
FGFR2(chr10-:123237843-123353772)	p63scan	misc_feature	3005	3024	8.37334	1	.	CGCAAGTTA GAACTCGCCT		-	-3005	-3024
FGFR2(chr10-:123237843-123353772)	p63scan	misc_feature	8943	8962	8.25967	1	.	ggcatgcac caccatgccc		-	-8943	-8962
FGFR2(chr10-:123237843-123353772)	p63scan	misc_feature	293	312	7.49372	1	.	CACCAGTTT ACACTTGTCA		-	-293	-312
FGFR2(chr10-:123237843-123353772)	p63scan	misc_feature	4663	4682	7.28644	1	.	CGCAGGACA TTGCATGTTT		-	-4663	-4682
FGFR2(chr10-:123237843-123356159)	p63scan	misc_feature	9508	9527	10.4147	1	.	tgcaagtct aggcaagtta		-	-9508	-9527
FGFR2(chr10-:123237843-123356159)	p63scan	misc_feature	5434	5453	8.99781	1	.	ggcatggtc gtacatgcct		-	-5434	-5453
FGFR2(chr10-:123237843-123356159)	p63scan	misc_feature	618	637	8.37334	1	.	CGCAAGTTA GAACTCGCCT		-	-618	-637
FGFR2(chr10-:123237843-123356159)	p63scan	misc_feature	6556	6575	8.25967	1	.	ggcatgcac caccatgccc		-	-6556	-6575
FGFR2(chr10-:123237843-123356159)	p63scan	misc_feature	2276	2295	7.28644	1	.	CGCAGGACA TTGCATGTTT		-	-2276	-2295
FGFR2(chr10-:123241366-123357972)(123237843-123357972)	p63scan	misc_feature	7695	7714	10.4147	1	.	tgcaagtct aggcaagtta		-	-7695	-7714
FGFR2(chr10-:123241366-123357972)(123237843-123357972)	p63scan	misc_feature	3621	3640	8.99781	1	.	ggcatggtc gtacatgcct		-	-3621	-3640
FGFR2(chr10-:123241366-123357972)(123237843-123357972)	p63scan	misc_feature	4743	4762	8.25967	1	.	ggcatgcac caccatgccc		-	-4743	-4762
FGFR2(chr10-:123241366-123357972)(123237843-123357972)	p63scan	misc_feature	463	482	7.28644	1	.	CGCAGGACA TTGCATGTTT		-	-463	-482
FGFR2(chr10-:123241366-123357972)(123237843-123357972)	p63scan	misc_feature	8026	8045	7.26722	1	.	GGCATGTCA TTTCTTGGCT		-	-8026	-8045
GJB2(chr13-:20761603-20767114)	p63scan	misc_feature	1324	1343	8.80568	1	.	GACAAGTCA GATCTGGCCT		-	-1324	-1343
GJB2(chr13-:20761603-20767114)	p63scan	misc_feature	2982	3001	7.03987	1	.	TTCAAGTGA CTGCTTGCCA		-	-2982	-3001
GJB2(chr13-:20761603-20767114)	p63scan	misc_feature	905	924	6.26654	1	.	GCCAAGCCC CTTCCTGCTC		-	-905	-924
GJB2(chr13-:20761603-20767114)	p63scan	misc_feature	5503	5522	5.85799	1	.	TACGTGATA TTGCATGTAG		-	-5503	-5522
GJB2(chr13-:20761603-20767114)	p63scan	misc_feature	6976	6995	5.41191	1	.	TCTATGTCT CAACCTGCTT		-	-6976	-6995
hsa-mir-203a(chr14+:104583742-104583851)	p63scan	misc_feature	3846	3865	9.26934	1	.	tgcatgtgt gttcatgtat		+	-6154	-6135
hsa-mir-203a(chr14+:104583742-104583851)	p63scan	misc_feature	6788	6807	8.76181	1	.	AGCAGGTGC CAACCTGCCA		+	-3212	-3193
hsa-mir-203a(chr14+:104583742-104583851)	p63scan	misc_feature	338	357	8.61312	1	.	AGCAAGCCC TGGCTGGTGT		+	-9662	-9643
hsa-mir-203a(chr14+:104583742-104583851)	p63scan	misc_feature	3860	3879	6.78381	1	.	tgtatgttt gcgcatgtgt		+	-6140	-6121
hsa-mir-203a(chr14+:104583742-104583851)	p63scan	misc_feature	1422	1441	6.52502	1	.	GGCCGGTCA GCTCATGTAA		+	-8578	-8559
hsa-mir-203b(chr14-:104583755-104583840)	p63scan	misc_feature	9429	9448	9.02082	1	.	ctcatgctg aggcctgtcc		-	-9429	-9448
hsa-mir-203b(chr14-:104583755-104583840)	p63scan	misc_feature	2290	2309	7.51624	1	.	AACAGGCCC CTACTTGGTC		-	-2290	-2309
hsa-mir-203b(chr14-:104583755-104583840)	p63scan	misc_feature	3449	3468	5.32846	1	.	accatgtcc tcacacgaca		-	-3449	-3468
hsa-mir-203b(chr14-:104583755-104583840)	p63scan	misc_feature	3502	3521	5.06724	1	.	aactcgccc cctcatgccc		-	-3502	-3521
hsa-mir-203b(chr14-:104583755-104583840)	p63scan	misc_feature	2123	2142	4.83665	1	.	GACATGATG CAGCACACTT		-	-2123	-2142
hsa-mir-205(chr1+:209605478-209605587)	p63scan	misc_feature	1777	1796	10.6294	1	.	GGCAGGCTT CAACTTGCAT		+	-8223	-8204
hsa-mir-205(chr1+:209605478-209605587)	p63scan	misc_feature	460	479	8.28136	1	.	TGCCTGCCT CTACAAGCTC		+	-9540	-9521
hsa-mir-205(chr1+:209605478-209605587)	p63scan	misc_feature	7999	8018	6.8741	1	.	AGCGAGCCC ATGCATGGTT		+	-2001	-1982
hsa-mir-205(chr1+:209605478-209605587)	p63scan	misc_feature	9059	9078	6.54243	1	.	GGCATGTCT GAACACAACA		+	-941	-922
hsa-mir-205(chr1+:209605478-209605587)	p63scan	misc_feature	8937	8956	6.39588	1	.	TTCGGGTCA GAACAAGCCC		+	-1063	-1044
ITGB4(chr17+:73717515-73753899)	p63scan	misc_feature	9909	9928	6.10209	1	.	CTCCTGCCC CGACAGGTGC		+	-91	-72
ITGB4(chr17+:73717515-73753899)	p63scan	misc_feature	535	554	6.07957	1	.	ggcatgagc caccatgctc		+	-9465	-9446
ITGB4(chr17+:73717515-73753899)	p63scan	misc_feature	8228	8247	5.74429	1	.	CACTTGTGC TGGCCTGACA		+	-1772	-1753
ITGB4(chr17+:73717515-73753899)	p63scan	misc_feature	6521	6540	5.59988	1	.	CCCCAGTCT GAACATGTGG		+	-3479	-3460
ITGB4(chr17+:73717515-73753899)	p63scan	misc_feature	6825	6844	4.90729	1	.	ggcatggtg gtgcgtgcct		+	-3175	-3156
ITGB4(chr17+:73720775-73753899)	p63scan	misc_feature	7459	7478	8.4388	1	.	GCCAAGCAC AGGCCTGCCT		+	-2541	-2522
ITGB4(chr17+:73720775-73753899)	p63scan	misc_feature	8683	8702	7.57614	1	.	TCCAGGCCT GTACCTGCCT		+	-1317	-1298
ITGB4(chr17+:73720775-73753899)	p63scan	misc_feature	8687	8706	7.32311	1	.	GGCCTGTAC CTGCCTGTGT		+	-1313	-1294
ITGB4(chr17+:73720775-73753899)	p63scan	misc_feature	9211	9230	6.77529	1	.	GGGATGTCC AGTCCTGCCC		+	-789	-770
ITGB4(chr17+:73720775-73753899)	p63scan	misc_feature	6649	6668	6.10209	1	.	CTCCTGCCC CGACAGGTGC		+	-3351	-3332
KRT14(chr17-:39738530-39743147)	p63scan	misc_feature	5952	5971	7.25304	1	.	tgcgggtcc taacaggcca		-	-5952	-5971
KRT14(chr17-:39738530-39743147)	p63scan	misc_feature	5962	5981	7.11616	1	.	aacaggcca cagctggtag		-	-5962	-5981
KRT14(chr17-:39738530-39743147)	p63scan	misc_feature	1409	1428	5.47141	1	.	GACAGGCCC CAACAGCCCC		-	-1409	-1428
KRT14(chr17-:39738530-39743147)	p63scan	misc_feature	8249	8268	5.45127	1	.	CTCAAGGCT GGGCCTGCCC		-	-8249	-8268
KRT14(chr17-:39738530-39743147)	p63scan	misc_feature	3723	3742	5.25888	1	.	AGCGTGACA CGTCAAGTCA		-	-3723	-3742
KRT16P2(chr17-:16733796-16736147)	p63scan	misc_feature	4058	4077	8.71938	1	.	GCCATGCCT TGGCTTGCAG		-	-4058	-4077
KRT16P2(chr17-:16733796-16736147)	p63scan	misc_feature	1447	1466	6.90544	1	.	tccttgcct aagcctgttc		-	-1447	-1466
KRT16P2(chr17-:16733796-16736147)	p63scan	misc_feature	2854	2873	6.61354	1	.	ggcatgttt ctgcgagcac		-	-2854	-2873
KRT16P2(chr17-:16733796-16736147)	p63scan	misc_feature	1875	1894	4.96749	1	.	AGCCTGCCT CTGCCTGGGC		-	-1875	-1894
KRT16P2(chr17-:16733796-16736147)	p63scan	misc_feature	1142	1161	4.92652	1	.	ACCCTGTAG AAACAGGACT		-	-1142	-1161
KRT17(chr17-:39775691-39780882)	p63scan	misc_feature	5161	5180	8.20938	1	.	CACAGGACA GGGCATGTAA		-	-5161	-5180
KRT17(chr17-:39775691-39780882)	p63scan	misc_feature	2726	2745	7.17622	1	.	TGCCTGCTC CTTCATGTGT		-	-2726	-2745
KRT17(chr17-:39775691-39780882)	p63scan	misc_feature	4217	4236	6.80117	1	.	GACTTGTAg agacctggat		-	-4217	-4236
KRT17(chr17-:39775691-39780882)	p63scan	misc_feature	4410	4429	6.73732	1	.	CACGTGTAC ACACCTGCTT		-	-4410	-4429
KRT17(chr17-:39775691-39780882)	p63scan	misc_feature	4207	4226	6.48227	1	.	CCCAAGACC AGACTTGTAg		-	-4207	-4226
KRT5(chr12-:52908358-52914243)	p63scan	misc_feature	4303	4322	9.06172	1	.	AGCAGGCCC CTGCAAGTCT		-	-4303	-4322
KRT5(chr12-:52908358-52914243)	p63scan	misc_feature	1109	1128	8.72838	1	.	GGCTAGCCA GAGCAGGCCT		-	-1109	-1128
KRT5(chr12-:52908358-52914243)	p63scan	misc_feature	5858	5877	8.34177	1	.	AGCAAGAGC CTACTTGTCT		-	-5858	-5877
KRT5(chr12-:52908358-52914243)	p63scan	misc_feature	3631	3650	6.80255	1	.	AGCCAGCGG AATCTTGCCC		-	-3631	-3650
KRT5(chr12-:52908358-52914243)	p63scan	misc_feature	2455	2474	6.66047	1	.	GGCTTGGTG GGACATGTTG		-	-2455	-2474
LAMC2(chr1+:183155173-183210406)(183155173-183214262)	p63scan	misc_feature	7527	7546	6.84697	1	.	GTCAAGCCT GAGCCAGACA		+	-2473	-2454
LAMC2(chr1+:183155173-183210406)(183155173-183214262)	p63scan	misc_feature	8056	8075	6.69161	1	.	tgcctgtgt tttcttgtct		+	-1944	-1925
LAMC2(chr1+:183155173-183210406)(183155173-183214262)	p63scan	misc_feature	3583	3602	5.90319	1	.	TCCAAGCAT AAGCATGGTT		+	-6417	-6398
LAMC2(chr1+:183155173-183210406)(183155173-183214262)	p63scan	misc_feature	8618	8637	4.97755	1	.	AGTTTGCAG CAACCTGTCT		+	-1382	-1363
