# Supplementary material for: p63 Attenuates Epithelial to Mesenchymal Potential in an Experimental Prostate Cell Model
Source: PLoS One. 2013 May 1;8(5):e62547. doi: 10.1371/journal.pone.0062547 (PMC3641034; doi:10.1371/journal.pone.0062547)
Supplement: Table S10 — Relative enrichment of GO-terms related cell adhesion in EPT1 ΔNp63α compared to EPT1, using specific search for terms for different cell adhesion complexes. P-values are nominal and calculated by Fischer’s exact test. (XLSX) [file pone.0062547.s014.xlsx]

## Sheet: Table S10
Table S10
CELL ADHESION GROUP	GENE ONTOLOGY	DIFFERENTIALLY EXPRESSED GENES	GENES IN GROUP IN DATASET	P VALUE
Biological adhesion	GO:0022610	62	708	<0.0001
Cell junction	GO:0030054	45	616	<0.0001
Gap junction	GO:0005921	5	29	0.0002
Desmosome	GO:0030057	5	22	<0.0001
Adherens junctions	GO:0005912	11	74	<0.0001
Cell-cell junction	GO:0005911	14	157	<0.0001
Focal adhesion	GO:0005925	7	122	0.005
Tight Junction	GO:0005923	2	91	0.445
Cell-matrix adhesion	GO:0007160	6	96	0.006
Hemisdesmosome	GO:0030056	1	8	0.136
