# Supplementary material for: p63 Attenuates Epithelial to Mesenchymal Potential in an Experimental Prostate Cell Model
Source: PLoS One. 2013 May 1;8(5):e62547. doi: 10.1371/journal.pone.0062547 (PMC3641034; doi:10.1371/journal.pone.0062547)
Supplement: Table S11 — Relative enrichment of GO-terms related cell adhesion in EPT2 ΔNp63α compared to EPT2, using specific search for terms for different cell adhesion complexes. P-values are nominal and calculated by Fischer’s exact test. (XLSX) [file pone.0062547.s015.xlsx]

## Sheet: Table S11
Table S11
CELL ADHESION GROUP	GENE ONTOLOGY	DIFFERENTIALLY EXPRESSED GENES	GENES IN GROUP IN DATASET	P VALUE
Biological adhesion	GO:0022610	97	708	<0.0001
Cell junction	GO:0030054	65	616	<0.0001
Gap junction	GO:0005921	3	29	0.094
Desmosome	GO:0030057	5	22	0.002
Adherens junctions	GO:0005912	11	74	0.0001
Cell-cell junction	GO:0005911	18	157	<0.0001
Focal adhesion	GO:0005925	12	122	0.002
Tight Junction	GO:0005923	6	91	0.114
Cell-matrix adhesion	GO:0007160	8	96	0.026
Hemisdesmosome	GO:0030056	2	8	0.043
