# Supplementary material for: p63 Attenuates Epithelial to Mesenchymal Potential in an Experimental Prostate Cell Model
Source: PLoS One. 2013 May 1;8(5):e62547. doi: 10.1371/journal.pone.0062547 (PMC3641034; doi:10.1371/journal.pone.0062547)
Supplement: Table S12 — Normalized expression values of microRNA in; (A) EP156T, EPT1 and EPT1 ΔNp63α. (B) EPT1B8, EPT1B8 ΔNp63α, EPT1B8 ZEB1 knockdown and EP156T. (XLSX) [file pone.0062547.s016.xlsx]

## Sheet: (A) EP156T-EPT1-EPT1DNp63A
Table S12
		HH04S38	HH04S39	HH04S42
Name	ID	EP156T	EPT1	EPT1-ΔNp63α
hsa-let-7a	MIMAT0000062	4961.58	8820.29	4282.38
hsa-let-7b	MIMAT0000063	1581.82	2930.16	1406.96
hsa-let-7c	MIMAT0000064	1968.33	3824.11	1940.93
hsa-let-7d	MIMAT0000065	2383.66	4051.94	2176.94
hsa-let-7e	MIMAT0000066	622.25	959.288	528.498
hsa-let-7f	MIMAT0000067	978.957	1533.94	835.163
hsa-miR-15a	MIMAT0000068	76.462	206.838	75.7356
hsa-miR-16	MIMAT0000069	1587.64	3571.91	1622.42
hsa-miR-17	MIMAT0000070	456.92	358.464	400.396
hsa-miR-17*	MIMAT0000071	30.9479	19.3698	25.1559
hsa-miR-18a	MIMAT0000072	78.336	31.368	73.3557
hsa-miR-19a	MIMAT0000073	39.0232	42.7842	69.5861
hsa-miR-19b	MIMAT0000074	539.178	516.076	541.588
hsa-miR-20a	MIMAT0000075	393.69	353.763	395.68
hsa-miR-21	MIMAT0000076	2882.43	4142.39	1660.93
hsa-miR-22	MIMAT0000077	3733.72	2353.11	1024.24
hsa-miR-23a	MIMAT0000078	9193.63	9376.96	7712.95
hsa-miR-24-1*	MIMAT0000079	8.75761	7.94051	6.07137
hsa-miR-24	MIMAT0000080	5791.96	4082.55	3813.06
hsa-miR-25	MIMAT0000081	121.062	233.19	177.61
hsa-miR-26a	MIMAT0000082	1413.16	2863.95	1019.79
hsa-miR-26b	MIMAT0000083	112.35	187.301	91.3849
hsa-miR-27a	MIMAT0000084	4091.45	3614.27	3204.5
hsa-miR-28-5p	MIMAT0000085	54.5729	74.8582	52.2185
hsa-miR-29a	MIMAT0000086	1876.88	2240.28	1459.28
hsa-miR-30a	MIMAT0000087	1189.31	596.979	336.9
hsa-miR-30a*	MIMAT0000088	128.901	47.1204	35.8527
hsa-miR-31	MIMAT0000089	8967.48	6833.54	6829.13
hsa-miR-32	MIMAT0000090	5.07401
hsa-miR-33a	MIMAT0000091		5.4732	5.89778
hsa-miR-92a	MIMAT0000092	231.498	159.071	233.891
hsa-miR-93	MIMAT0000093	247.79	176.725	222.508
hsa-miR-95	MIMAT0000094
hsa-miR-96	MIMAT0000095	100.584	6.44552	11.2638
hsa-miR-98	MIMAT0000096	16.3566	18.815	14.0077
hsa-miR-99a	MIMAT0000097	78.19	501.596	238.014
hsa-miR-100	MIMAT0000098	367.443	2683.19	1354.97
hsa-miR-101	MIMAT0000099		7.71317	4.03917
hsa-miR-29b	MIMAT0000100	302.991	256.622	165.728
hsa-miR-103	MIMAT0000101	1134.33	995.447	689.154
hsa-miR-105	MIMAT0000102	4.88403	7.94848	8.51317
hsa-miR-106a	MIMAT0000103	366.643	314.776	401.947
hsa-miR-107	MIMAT0000104	881.736	739.932	614.148
hsa-miR-192	MIMAT0000222	17.5095	17.5566	12.0589
hsa-miR-196a	MIMAT0000226	5.02768	36.6772	6.90837
hsa-miR-197	MIMAT0000227	14.1702	11.4855	12.9391
hsa-miR-198	MIMAT0000228	9.65011		7.2321
hsa-miR-199a-5p	MIMAT0000231	6.23488	4.93203	7.85406
hsa-miR-199a-3p, hsa-miR-199b-3p	MIMAT0000232, MIMAT0004563	9.55523	6.68532	7.99556
hsa-miR-199a-3p, hsa-miR-199b-3p	MIMAT0000232, MIMAT0004563			5.71749
hsa-miR-208a	MIMAT0000241		6.85648	5.05183
hsa-miR-129-5p	MIMAT0000242	25.5434	32.3616	27.3145
hsa-miR-148a	MIMAT0000243	57.793	40.911	6.0254
hsa-miR-30c	MIMAT0000244	696.287	493.323	269.632
hsa-miR-30d	MIMAT0000245	537.49	443.203	303.695
hsa-miR-139-5p	MIMAT0000250	4.62793		15.0488
hsa-miR-147	MIMAT0000251	11.0824	25.2057	17.7981
hsa-miR-7	MIMAT0000252	10.5945	9.73053	12.2676
hsa-miR-10a	MIMAT0000253	64.0616	97.6684	29.159
hsa-miR-10b	MIMAT0000254	33.9238	26.8117	14.3525
hsa-miR-34a	MIMAT0000255	580.995	541.097	190.111
hsa-miR-181a	MIMAT0000256	464.032	589.8	479.093
hsa-miR-181b	MIMAT0000257	122.228	132.691	143.245
hsa-miR-181c	MIMAT0000258	22.2889	29.4677	20.3524
hsa-miR-182	MIMAT0000259	237.049	21.7927	26.8819
hsa-miR-182*	MIMAT0000260	46.4493	46.7823	49.9417
hsa-miR-183	MIMAT0000261	19.9568		7.60477
hsa-miR-187	MIMAT0000262	24.2366	11.9301	17.9745
hsa-miR-199b-5p	MIMAT0000263	6.17636		5.10698
hsa-miR-203	MIMAT0000264	223.65	6.80236	4.2243
hsa-miR-204	MIMAT0000265	7.16202
hsa-miR-205	MIMAT0000266	11149.8		16.4755
hsa-miR-210	MIMAT0000267	446.144	823.13	524.835
hsa-miR-211	MIMAT0000268	4.91497	7.42347	7.60359
hsa-miR-212	MIMAT0000269	7.48098	24.7199	29.3767
hsa-miR-181a*	MIMAT0000270	49.4325	95.0325	110.028
hsa-miR-214	MIMAT0000271	19.4497	16.0935	17.0065
hsa-miR-215	MIMAT0000272	5.08609	9.01732	5.62299
hsa-miR-216a	MIMAT0000273	5.19511		5.30676
hsa-miR-217	MIMAT0000274	5.49521	25.9584	8.27527
hsa-miR-218	MIMAT0000275	19.5433	7.93668	7.15444
hsa-miR-219-5p	MIMAT0000276		19.6895
hsa-miR-220a	MIMAT0000277	4.52498	8.2136	7.13659
hsa-miR-221	MIMAT0000278	1340.41	2197.14	876.629
hsa-miR-222	MIMAT0000279	962.953	1379.38	528.91
hsa-miR-223	MIMAT0000280	6.33709	15.7676	26.7438
hsa-miR-224	MIMAT0000281	196.697	112.056	171.656
hsa-miR-200b	MIMAT0000318	500.239	35.5572	11.6687
hsa-let-7g	MIMAT0000414	448.269	679.149	396.031
hsa-let-7i	MIMAT0000415	370.539	630.438	315.837
hsa-miR-1	MIMAT0000416		7.32656	11.5164
hsa-miR-15b	MIMAT0000417	285.702	628.225	457.918
hsa-miR-23b	MIMAT0000418	4837.12	6963.54	5486.15
hsa-miR-27b	MIMAT0000419	427.542	664.292	399.235
hsa-miR-30b	MIMAT0000420	343.013	549.609	317.156
hsa-miR-122	MIMAT0000421		22.2178	8.85162
hsa-miR-124	MIMAT0000422		4.24509	6.52447
hsa-miR-125b	MIMAT0000423	278.259	1942.46	993.128
hsa-miR-128	MIMAT0000424	49.5783	56.1825	46.0574
hsa-miR-130a	MIMAT0000425	380.323	324.688	302.482
hsa-miR-132	MIMAT0000426	11.2678	14.6749	9.73823
hsa-miR-133a	MIMAT0000427	6.62736	11.9714	12.6729
hsa-miR-135a	MIMAT0000428	9.17719	6.71458	6.34138
hsa-miR-137	MIMAT0000429		7.21283	4.86541
hsa-miR-138	MIMAT0000430	22.2053	34.9872	16.2972
hsa-miR-140-5p	MIMAT0000431	7.60308	42.1844	27.5356
hsa-miR-141	MIMAT0000432	479.627	9.481	6.12236
hsa-miR-142-5p	MIMAT0000433	4.72592		4.80763
hsa-miR-142-3p	MIMAT0000434		5.93171	5.19365
hsa-miR-143	MIMAT0000435	3.96308	5.46754	6.2079
hsa-miR-144	MIMAT0000436			8.02474
hsa-miR-145	MIMAT0000437	3.85949	5.88249	8.13098
hsa-miR-152	MIMAT0000438	66.7112	97.1988	23.568
hsa-miR-153	MIMAT0000439	6.52856	7.86961	9.47831
hsa-miR-191	MIMAT0000440	550.353	718.359	605.387
hsa-miR-9	MIMAT0000441	4.63118		7.20547
hsa-miR-9*	MIMAT0000442	6.35725
hsa-miR-125a-5p	MIMAT0000443	334.229	679.56	360.519
hsa-miR-126*	MIMAT0000444	4.72683	4.68515	4.02932
hsa-miR-126	MIMAT0000445	58.8667	11.2882	14.3437
hsa-miR-127-3p	MIMAT0000446	5.08382		5.14643
hsa-miR-134	MIMAT0000447	7.8651	6.3623	6.28594
hsa-miR-136	MIMAT0000448			3.97588
hsa-miR-146a	MIMAT0000449	13.3244	151.903	118.929
hsa-miR-149	MIMAT0000450	44.0439	31.1145	41.8186
hsa-miR-150	MIMAT0000451	7.47823	5.90972	7.28101
hsa-miR-154	MIMAT0000452	5.27213	6.3016	6.50754
hsa-miR-154*	MIMAT0000453
hsa-miR-184	MIMAT0000454	7.68486	5.88563	4.59517
hsa-miR-185	MIMAT0000455	82.9208	73.925	43.7445
hsa-miR-186	MIMAT0000456	21.4746	21.0493	19.9262
hsa-miR-188-5p	MIMAT0000457	5.43999	5.11774	5.59733
hsa-miR-190	MIMAT0000458		4.55496
hsa-miR-193a-3p	MIMAT0000459	201.473	523.368	330.361
hsa-miR-194	MIMAT0000460	15.3498	8.74566	9.06201
hsa-miR-195	MIMAT0000461	12.7592	16.3438	13.5623
hsa-miR-206	MIMAT0000462	4.77959	5.68181
hsa-miR-320a	MIMAT0000510	272.468	300.576	246.288
hsa-miR-200c	MIMAT0000617	2376.48	30.8302	9.2794
hsa-miR-155	MIMAT0000646		16.5739	60.908
hsa-miR-106b	MIMAT0000680	466.925	359.761	351.457
hsa-miR-29c	MIMAT0000681	32.1607	168.262	51.3227
hsa-miR-200a	MIMAT0000682	405.535	15.363	10.2211
hsa-miR-302a*	MIMAT0000683			5.69676
hsa-miR-302a	MIMAT0000684	4.14997
hsa-miR-34b*	MIMAT0000685	36.9813	16.4802	12.5657
hsa-miR-34c-5p	MIMAT0000686	28.1898	4.57991	6.54554
hsa-miR-299-3p	MIMAT0000687	8.83476	11.3887	9.94164
hsa-miR-301a	MIMAT0000688	85.4934	55.1218	54.9793
hsa-miR-99b	MIMAT0000689	129.855	164.151	99.075
hsa-miR-296-5p	MIMAT0000690	116.926	58.8862	61.2153
hsa-miR-130b	MIMAT0000691	51.0274	57.6698	51.3986
hsa-miR-30e	MIMAT0000692	145.456	178.166	93.2421
hsa-miR-30e*	MIMAT0000693	101.209	68.4774	44.3216
hsa-miR-361-5p	MIMAT0000703	119.257	172.717	110.674
hsa-miR-362-5p	MIMAT0000705	14.3386	8.79621	9.25585
hsa-miR-363	MIMAT0000707	7.73562	10.3921	4.17857
hsa-miR-365	MIMAT0000710	19.41	15.3393	12.2143
hsa-miR-302b*	MIMAT0000714			4.84715
hsa-miR-302b	MIMAT0000715	6.4773	4.22713	4.49486
hsa-miR-302c*	MIMAT0000716	8.25357	5.84433	4.31928
hsa-miR-302c	MIMAT0000717	8.96627	7.90402	9.01016
hsa-miR-302d	MIMAT0000718	8.84026	15.1718	5.4241
hsa-miR-367	MIMAT0000719	4.82881		4.55013
hsa-miR-376c	MIMAT0000720
hsa-miR-369-3p	MIMAT0000721	4.0748	7.08441
hsa-miR-370	MIMAT0000722	24.897	26.6655	39.4865
hsa-miR-371-3p	MIMAT0000723	10.6409		3.93359
hsa-miR-372	MIMAT0000724	12.5745	5.22755	15.1155
hsa-miR-373*	MIMAT0000725	8.48672	8.32938	7.80779
hsa-miR-373	MIMAT0000726		13.0383
hsa-miR-374a	MIMAT0000727	7.86519	20.7732	10.618
hsa-miR-375	MIMAT0000728	3.71248	8.32548	11.1409
hsa-miR-376a	MIMAT0000729	6.56296	9.79212
hsa-miR-377	MIMAT0000730		6.14183	7.25748
hsa-miR-378*	MIMAT0000731	9.73693	18.8506	12.7783
hsa-miR-378	MIMAT0000732	127.614	20.3343	77.6354
hsa-miR-379	MIMAT0000733	6.15525	5.58273	6.54455
hsa-miR-380*	MIMAT0000734	3.90826	12.4762	5.22474
hsa-miR-380	MIMAT0000735	4.1217
hsa-miR-381	MIMAT0000736	39.5338	10.91	63.7447
hsa-miR-382	MIMAT0000737	7.13726	12.8581	8.60625
hsa-miR-383	MIMAT0000738		13.7496	12.6719
hsa-miR-340*	MIMAT0000750	9.02659	11.1614	11.6635
hsa-miR-330-3p	MIMAT0000751	23.5076	44.215	29.2796
hsa-miR-328	MIMAT0000752	26.2633	23.8931	28.745
hsa-miR-342-3p	MIMAT0000753	49.8377	36.171	47.8134
hsa-miR-337-3p	MIMAT0000754	3.91838	13.6984	10.3364
hsa-miR-323-3p	MIMAT0000755	17.2529	30.6182	20.207
hsa-miR-326	MIMAT0000756	11.295	6.66404	26.4404
hsa-miR-151-3p	MIMAT0000757	57.026	89.1025	67.7999
hsa-miR-135b	MIMAT0000758	9.10928	19.2864	14.5544
hsa-miR-148b	MIMAT0000759	35.763	30.2587	17.7545
hsa-miR-331-3p	MIMAT0000760	61.9792	46.1121	22.1385
hsa-miR-324-5p	MIMAT0000761	24.6641	8.21807	12.8588
hsa-miR-324-3p	MIMAT0000762	20.1764	14.5562	19.7153
hsa-miR-338-3p	MIMAT0000763	4.29969	7.43395	4.67059
hsa-miR-339-5p	MIMAT0000764	26.4375	40.6129	42.0921
hsa-miR-335	MIMAT0000765	5.16632	22.2022	5.23084
hsa-miR-133b	MIMAT0000770	6.77962
hsa-miR-325	MIMAT0000771	7.28843	4.82431	10.0649
hsa-miR-345	MIMAT0000772	12.03	11.9024	7.90347
hsa-miR-346	MIMAT0000773	15.9092	14.1219	16.6045
ebv-miR-BHRF1-1	MIMAT0000995	6.13579	12.8165	3.94607
ebv-miR-BHRF1-2*	MIMAT0000996		6.36713
ebv-miR-BHRF1-2	MIMAT0000997			3.76817
ebv-miR-BHRF1-3	MIMAT0000998
ebv-miR-BART1-5p	MIMAT0000999
ebv-miR-BART2-5p	MIMAT0001000		4.75597
hsa-miR-384	MIMAT0001075
hsa-miR-196b	MIMAT0001080	16.1929	58.8223	23.058
hsa-miR-422a	MIMAT0001339	48.295	11.9146	29.2004
hsa-miR-423-3p	MIMAT0001340	77.1134	80.3563	75.1086
hsa-miR-424	MIMAT0001341	145.853	12.4766	66.6066
hsa-miR-425*	MIMAT0001343	23.2675	16.9244	13.5477
hsa-miR-18b	MIMAT0001412	40.17	19.647	38.5278
hsa-miR-20b	MIMAT0001413	228.784	198.507	225.935
hsa-miR-448	MIMAT0001532	4.37775	4.83809	7.11975
hsa-miR-429	MIMAT0001536	18.0098
hsa-miR-449a	MIMAT0001541			3.99941
hsa-miR-450a	MIMAT0001545		4.18923
hcmv-miR-UL22A	MIMAT0001574	5.16016	7.67002
hcmv-miR-UL22A*	MIMAT0001575	3.80356	4.71607
hcmv-miR-UL36	MIMAT0001576
hcmv-miR-UL112	MIMAT0001577	5.57411	5.12188
hcmv-miR-UL148D	MIMAT0001578	12.5633	10.1456	13.5458
hcmv-miR-US5-1	MIMAT0001579
hcmv-miR-US5-2	MIMAT0001580
hcmv-miR-US25-1	MIMAT0001581	3.7641	7.34282	4.95166
hcmv-miR-US25-2-5p	MIMAT0001582	4.02157		6.61736
hcmv-miR-US25-2-3p	MIMAT0001583
hcmv-miR-US33-5p	MIMAT0001584	3.94056		4.33547
hsa-miR-191*	MIMAT0001618	5.24855	5.28797	7.49025
hsa-miR-200a*	MIMAT0001620	15.0461	5.93451
hsa-miR-369-5p	MIMAT0001621
hsa-miR-431	MIMAT0001625		4.29266	7.29272
hsa-miR-433	MIMAT0001627	4.74293		6.51542
hsa-miR-329	MIMAT0001629	3.63803		5.29792
hsa-miR-453	MIMAT0001630	6.12623	4.86436	5.21585
hsa-miR-451	MIMAT0001631	4.45311		4.52576
hsa-miR-452	MIMAT0001635	32.7813	30.2943	47.6882
hsa-miR-452*	MIMAT0001636	4.23303		7.2372
hsa-miR-409-5p	MIMAT0001638
hsa-miR-409-3p	MIMAT0001639	10.9148	8.74832	6.11633
hsa-miR-412	MIMAT0002170	3.96402	6.02414	8.31313
hsa-miR-410	MIMAT0002171	4.8336
hsa-miR-376b	MIMAT0002172
hsa-miR-483-3p	MIMAT0002173	16.6531	10.0044	15.3358
hsa-miR-484	MIMAT0002174	25.3469	53.6805	35.4767
hsa-miR-485-5p	MIMAT0002175	6.56873	5.93395	5.52155
hsa-miR-485-3p	MIMAT0002176	9.37643	12.398	9.76735
hsa-miR-486-5p	MIMAT0002177	18.7016	7.41258	11.4445
hsa-miR-487a	MIMAT0002178	4.04403		5.9036
kshv-miR-K12-10a	MIMAT0002179	86.9855	66.9961	66.0817
kshv-miR-K12-10b	MIMAT0002180	83.2709	61.8142	68.3029
kshv-miR-K12-11	MIMAT0002181	4.26771	9.79355	9.19349
kshv-miR-K12-1	MIMAT0002182		21.7318	20.3101
kshv-miR-K12-2	MIMAT0002183	9.94892	15.3709	8.35861
kshv-miR-K12-9*	MIMAT0002184	3.84882	6.59778	5.49706
kshv-miR-K12-9	MIMAT0002185		4.33187	10.1887
kshv-miR-K12-8	MIMAT0002186		15.6541	16.406
kshv-miR-K12-7	MIMAT0002187		11.5426	28.2298
kshv-miR-K12-6-5p	MIMAT0002188	18.7949	21.7004	15.5112
kshv-miR-K12-6-3p	MIMAT0002189	6.22587	5.63012	9.42196
kshv-miR-K12-5	MIMAT0002190			35.4937
kshv-miR-K12-4-5p	MIMAT0002191		6.51308
kshv-miR-K12-4-3p	MIMAT0002192	16.4291	17.5706
kshv-miR-K12-3	MIMAT0002193	8.24983	4.89727	11.9475
kshv-miR-K12-3*	MIMAT0002194	5.63561
hsa-miR-488*	MIMAT0002804	5.49524
hsa-miR-489	MIMAT0002805	5.87634	4.7897
hsa-miR-490-3p	MIMAT0002806	7.86971	4.68315
hsa-miR-491-5p	MIMAT0002807	15.7134	13.9802	19.949
hsa-miR-511	MIMAT0002808	6.34601	4.80769	3.9763
hsa-miR-146b-5p	MIMAT0002809	8.72461	55.5736	59.0626
hsa-miR-202*	MIMAT0002810	9.05005	9.92198	11.3375
hsa-miR-202	MIMAT0002811	11.3326	15.3289	13.7649
hsa-miR-492	MIMAT0002812	23.5593	10.5015	6.59634
hsa-miR-493*	MIMAT0002813
hsa-miR-432	MIMAT0002814	6.14599	13.4102	5.47779
hsa-miR-432*	MIMAT0002815	5.19867	6.62215	6.60282
hsa-miR-494	MIMAT0002816	177.801	148.065	134.979
hsa-miR-495	MIMAT0002817		6.04209
hsa-miR-496	MIMAT0002818	6.15282		6.04393
hsa-miR-193b	MIMAT0002819	344.571	290.973	281.652
hsa-miR-497	MIMAT0002820	13.9716	11.5766	9.44622
hsa-miR-181d	MIMAT0002821	51.3549	58.5132	58.8142
hsa-miR-512-5p	MIMAT0002822	4.06208		11.1141
hsa-miR-512-3p	MIMAT0002823		5.74981	31.492
hsa-miR-498	MIMAT0002824	6.00467	7.79073	12.8027
hsa-miR-520e	MIMAT0002825	5.54283	5.19837	8.43973
hsa-miR-515-5p	MIMAT0002826	6.51163		5.86127
hsa-miR-515-3p	MIMAT0002827	7.48338	5.53088	10.5987
hsa-miR-519e*	MIMAT0002828	6.19123		6.84072
hsa-miR-519e	MIMAT0002829	8.41569
hsa-miR-520f	MIMAT0002830		10.1641	6.13874
hsa-miR-519c-5p, hsa-miR-523*, hsa-miR-518e*, hsa-miR-522*, hsa-miR-519a*, hsa-miR-519b-5p	MIMAT0002831, MIMAT0005449, MIMAT0005450, MIMAT0005451, MIMAT0005452, MIMAT0005454	5.92749	5.57575	7.16581
hsa-miR-519c-5p, hsa-miR-523*, hsa-miR-518e*, hsa-miR-522*, hsa-miR-519a*, hsa-miR-519b-5p	MIMAT0002831, MIMAT0005449, MIMAT0005450, MIMAT0005451, MIMAT0005452, MIMAT0005454			8.06394
hsa-miR-519c-5p, hsa-miR-523*, hsa-miR-518e*, hsa-miR-522*, hsa-miR-519a*, hsa-miR-519b-5p	MIMAT0002831, MIMAT0005449, MIMAT0005450, MIMAT0005451, MIMAT0005452, MIMAT0005454	5.55956	5.20369	11.1068
hsa-miR-519c-5p, hsa-miR-523*, hsa-miR-518e*, hsa-miR-522*, hsa-miR-519a*, hsa-miR-519b-5p	MIMAT0002831, MIMAT0005449, MIMAT0005450, MIMAT0005451, MIMAT0005452, MIMAT0005454	4.7099	6.43045	7.39276
hsa-miR-519c-5p, hsa-miR-523*, hsa-miR-518e*, hsa-miR-522*, hsa-miR-519a*, hsa-miR-519b-5p	MIMAT0002831, MIMAT0005449, MIMAT0005450, MIMAT0005451, MIMAT0005452, MIMAT0005454		4.42821	11.0004
hsa-miR-519c-5p, hsa-miR-523*, hsa-miR-518e*, hsa-miR-522*, hsa-miR-519a*, hsa-miR-519b-5p	MIMAT0002831, MIMAT0005449, MIMAT0005450, MIMAT0005451, MIMAT0005452, MIMAT0005454	4.63907		8.50532
hsa-miR-519c-3p	MIMAT0002832	3.95593	32.5667
hsa-miR-520a-5p	MIMAT0002833			29.6401
hsa-miR-520a-3p	MIMAT0002834		58.2145	30.536
hsa-miR-526b	MIMAT0002835	10.6218		12.2154
hsa-miR-526b*	MIMAT0002836		9.44426
hsa-miR-519b-3p	MIMAT0002837			10.8875
hsa-miR-525-5p	MIMAT0002838		11.9635	11.885
hsa-miR-525-3p	MIMAT0002839	19.0295		6.11578
hsa-miR-523	MIMAT0002840			8.8837
hsa-miR-518f*	MIMAT0002841		6.74731	14.9123
hsa-miR-518f	MIMAT0002842			6.15554
hsa-miR-520b	MIMAT0002843	15.8932		7.52465
hsa-miR-518b	MIMAT0002844	12.2604	15.267	20.5376
hsa-miR-526a, hsa-miR-520c-5p, hsa-miR-518d-5p	MIMAT0002845, MIMAT0005455, MIMAT0005456		12.2448	19.7734
hsa-miR-526a, hsa-miR-520c-5p, hsa-miR-518d-5p	MIMAT0002845, MIMAT0005455, MIMAT0005456			13.743
hsa-miR-526a, hsa-miR-520c-5p, hsa-miR-518d-5p	MIMAT0002845, MIMAT0005455, MIMAT0005456			11.9214
hsa-miR-520c-3p	MIMAT0002846	5.68467	6.4381	11.5754
hsa-miR-518c*	MIMAT0002847	14.5305	16.4498	13.232
hsa-miR-518c	MIMAT0002848		6.92505	13.0684
hsa-miR-524-5p	MIMAT0002849		29.3504	21.8548
hsa-miR-524-3p	MIMAT0002850	6.11878	29.0539	12.6056
hsa-miR-517*	MIMAT0002851	10.746	33.2787	6.36181
hsa-miR-517a	MIMAT0002852	5.5742	6.82979	59.6383
hsa-miR-519d	MIMAT0002853	9.55383	9.0153	27.1991
hsa-miR-521	MIMAT0002854		8.82098	8.63982
hsa-miR-520d-5p	MIMAT0002855	5.26413	5.47302	10.5725
hsa-miR-520d-3p	MIMAT0002856	4.73088	7.7515	5.98514
hsa-miR-517b	MIMAT0002857	9.73551	11.8291	33.5142
hsa-miR-520g	MIMAT0002858	8.52952	6.47951	15.543
hsa-miR-516b	MIMAT0002859		7.09645	16.3099
hsa-miR-516b*, hsa-miR-516a-3p	MIMAT0002860, MIMAT0006778	3.98086	4.9593	4.12409
hsa-miR-516b*, hsa-miR-516a-3p	MIMAT0002860, MIMAT0006778		22.1336	6.64077
hsa-miR-518e	MIMAT0002861			11.2709
hsa-miR-527, hsa-miR-518a-5p	MIMAT0002862, MIMAT0005457		4.21051	7.90128
hsa-miR-527, hsa-miR-518a-5p	MIMAT0002862, MIMAT0005457			6.59307
hsa-miR-518a-3p	MIMAT0002863	4.40415		5.00085
hsa-miR-518d-3p	MIMAT0002864
hsa-miR-517c	MIMAT0002866			6.28349
hsa-miR-520h	MIMAT0002867			12.383
hsa-miR-522	MIMAT0002868	4.36018	5.74167	4.32879
hsa-miR-519a	MIMAT0002869			5.1894
hsa-miR-499-5p	MIMAT0002870	3.67346	5.05705
hsa-miR-500*	MIMAT0002871	10.4396	6.50684	10.9616
hsa-miR-501-5p	MIMAT0002872	5.69108	6.96894	9.91434
hsa-miR-502-5p	MIMAT0002873	5.4325	4.60535	5.75401
hsa-miR-503	MIMAT0002874	69.1449	7.35988	20.7271
hsa-miR-504	MIMAT0002875	5.94627		4.42045
hsa-miR-505	MIMAT0002876	8.01812	10.5932	4.69918
hsa-miR-513a-5p	MIMAT0002877	16.6539	6.90909	9.14899
hsa-miR-506	MIMAT0002878	8.0436	10.149
hsa-miR-507	MIMAT0002879	3.94499
hsa-miR-508-3p	MIMAT0002880	4.68177		4.46151
hsa-miR-509-3p	MIMAT0002881	5.30672	9.54284	5.48615
hsa-miR-510	MIMAT0002882
hsa-miR-514	MIMAT0002883	5.39598	4.18291	12.8999
hsa-miR-532-5p	MIMAT0002888	13.8289	15.2145	9.22703
hsa-miR-299-5p	MIMAT0002890	4.08629		5.34063
hsa-miR-18a*	MIMAT0002891	7.4884	7.91891	7.55711
hsa-miR-455-5p	MIMAT0003150	27.6133	5.10527	40.2788
hsa-miR-493	MIMAT0003161	4.16496	5.28034	5.94016
hsa-miR-539	MIMAT0003163
hsa-miR-544	MIMAT0003164
hsa-miR-545	MIMAT0003165	4.0906
hsa-miR-487b	MIMAT0003180	19.2312	28.4094	26.1162
hsa-miR-551a	MIMAT0003214	6.73002	6.38291	4.04223
hsa-miR-552	MIMAT0003215		5.00403
hsa-miR-553	MIMAT0003216	3.60926	4.95446
hsa-miR-554	MIMAT0003217	4.56749		5.82752
hsa-miR-92b	MIMAT0003218	78.778	102.198	135.554
hsa-miR-555	MIMAT0003219	4.0482
hsa-miR-556-5p	MIMAT0003220	4.34153		7.7526
hsa-miR-557	MIMAT0003221	23.6637	16.2907	19.3387
hsa-miR-558	MIMAT0003222			6.29276
hsa-miR-559	MIMAT0003223	3.71891
hsa-miR-561	MIMAT0003225			4.68188
hsa-miR-562	MIMAT0003226
hsa-miR-563	MIMAT0003227			3.93888
hsa-miR-564	MIMAT0003228	16.1616	16.7802	19.0985
hsa-miR-566	MIMAT0003230	10.6767	8.5204	9.50392
hsa-miR-567	MIMAT0003231	3.83546		4.39814
hsa-miR-568	MIMAT0003232		4.26568
hsa-miR-551b	MIMAT0003233	6.60108		6.26348
hsa-miR-569	MIMAT0003234
hsa-miR-570	MIMAT0003235	4.13617		8.10407
hsa-miR-571	MIMAT0003236	5.87165
hsa-miR-572	MIMAT0003237	8.01028	6.96295	8.36079
hsa-miR-573	MIMAT0003238
hsa-miR-574-3p	MIMAT0003239	60.5071	124.486	52.5051
hsa-miR-575	MIMAT0003240	28.8008	16.1064	20.8787
hsa-miR-576-5p	MIMAT0003241	3.8731
hsa-miR-577	MIMAT0003242		5.82297	5.54604
hsa-miR-578	MIMAT0003243	7.61431	6.25322
hsa-miR-579	MIMAT0003244	4.17387
hsa-miR-580	MIMAT0003245	5.70118		4.86713
hsa-miR-581	MIMAT0003246
hsa-miR-582-5p	MIMAT0003247	9.00018	8.70461	4.82643
hsa-miR-583	MIMAT0003248	3.85435
hsa-miR-584	MIMAT0003249	34.9018	17.5767	20.096
hsa-miR-585	MIMAT0003250			8.66776
hsa-miR-548a-3p	MIMAT0003251	15.564	53.5201	9.15224
hsa-miR-586	MIMAT0003252	8.95601		27.8879
hsa-miR-587	MIMAT0003253		8.12007	20.7948
hsa-miR-548b-3p	MIMAT0003254		12.1008	9.63259
hsa-miR-588	MIMAT0003255	12.9598		6.757
hsa-miR-589*	MIMAT0003256	4.9931	4.81599	6.6805
hsa-miR-550*	MIMAT0003257	7.58873	6.99453	5.0786
hsa-miR-590-5p	MIMAT0003258	3.93614	7.80351	6.2481
hsa-miR-591	MIMAT0003259	11.6678	5.78091
hsa-miR-592	MIMAT0003260		8.35747	5.83938
hsa-miR-593*	MIMAT0003261	12.0087	9.4052	9.27653
hsa-miR-595	MIMAT0003263	15.2863	27.1877	20.6409
hsa-miR-596	MIMAT0003264	6.60768	19.4841
hsa-miR-597	MIMAT0003265	11.0674	7.07476	4.65755
hsa-miR-598	MIMAT0003266	8.72793	4.36661	8.75579
hsa-miR-599	MIMAT0003267		18.5954	6.76659
hsa-miR-600	MIMAT0003268	27.4555
hsa-miR-601	MIMAT0003269	5.94407	9.6313	7.1597
hsa-miR-602	MIMAT0003270
hsa-miR-603	MIMAT0003271		7.79304	11.2332
hsa-miR-604	MIMAT0003272	9.49543	45.0975	30.4458
hsa-miR-605	MIMAT0003273	4.58107	13.2481	11.2097
hsa-miR-606	MIMAT0003274		9.22064	6.70997
hsa-miR-607	MIMAT0003275		18.9958	12.6154
hsa-miR-608	MIMAT0003276	4.7571	8.33827	8.77364
hsa-miR-609	MIMAT0003277	4.24095		4.39064
hsa-miR-610	MIMAT0003278			4.1128
hsa-miR-611	MIMAT0003279	3.6166
hsa-miR-612	MIMAT0003280	34.2173	23.546	31.521
hsa-miR-613	MIMAT0003281	4.02776	6.72738
hsa-miR-614	MIMAT0003282	20.2174	8.91443	16.5348
hsa-miR-615-3p	MIMAT0003283	18.6086	21.497	21.5415
hsa-miR-616*	MIMAT0003284	5.612
hsa-miR-548c-3p	MIMAT0003285			4.24252
hsa-miR-617	MIMAT0003286
hsa-miR-618	MIMAT0003287
hsa-miR-619	MIMAT0003288			4.65888
hsa-miR-620	MIMAT0003289		4.23526
hsa-miR-621	MIMAT0003290			3.92468
hsa-miR-622	MIMAT0003291	13.6602	14.6024	12.8361
hsa-miR-623	MIMAT0003292		5.80835
hsa-miR-624*	MIMAT0003293	8.16486	6.05954	5.63501
hsa-miR-625	MIMAT0003294	10.3965	5.56746	7.66648
hsa-miR-626	MIMAT0003295
hsa-miR-627	MIMAT0003296	4.12179
hsa-miR-628-3p	MIMAT0003297		4.85322
hsa-miR-629*	MIMAT0003298	7.413	5.45107	10.4069
hsa-miR-630	MIMAT0003299	5.65499		4.92265
hsa-miR-631	MIMAT0003300	5.33801	4.96061	5.91029
hsa-miR-33b	MIMAT0003301
hsa-miR-632	MIMAT0003302	10.7654	13.7216	11.8076
hsa-miR-633	MIMAT0003303			6.96892
hsa-miR-634	MIMAT0003304	7.82077		9.48506
hsa-miR-635	MIMAT0003305	3.85793		4.46411
hsa-miR-636	MIMAT0003306	7.50937	8.03137	9.33144
hsa-miR-637	MIMAT0003307	15.1314	4.44691	6.18263
hsa-miR-638	MIMAT0003308	337.137	185.427	250.127
hsa-miR-639	MIMAT0003309
hsa-miR-640	MIMAT0003310	3.58172
hsa-miR-641	MIMAT0003311			6.59383
hsa-miR-642	MIMAT0003312	11.5061	7.01716	8.40694
hsa-miR-643	MIMAT0003313	4.14508	5.67967
hsa-miR-644	MIMAT0003314
hsa-miR-645	MIMAT0003315	4.84157
hsa-miR-646	MIMAT0003316
hsa-miR-647	MIMAT0003317	3.81092		4.37851
hsa-miR-648	MIMAT0003318		4.36346	3.95545
hsa-miR-649	MIMAT0003319			3.90485
hsa-miR-650	MIMAT0003320	7.83401	7.88849	4.11367
hsa-miR-651	MIMAT0003321
hsa-miR-652	MIMAT0003322	6.41456	4.78374	8.70984
hsa-miR-548d-3p	MIMAT0003323
hsa-miR-661	MIMAT0003324	10.8145		5.46316
hsa-miR-662	MIMAT0003325		4.27185
hsa-miR-663	MIMAT0003326	587.335	211.767	460.646
hsa-miR-449b	MIMAT0003327			4.91108
hsa-miR-653	MIMAT0003328		4.86154	7.67575
hsa-miR-411	MIMAT0003329		4.77542
hsa-miR-654-5p	MIMAT0003330	7.50495		4.14808
hsa-miR-655	MIMAT0003331			4.76802
hsa-miR-656	MIMAT0003332			6.20084
hsa-miR-549	MIMAT0003333
hsa-miR-657	MIMAT0003335	9.42343	7.90843	9.80064
hsa-miR-658	MIMAT0003336	25.0725	17.7549	19.3961
hsa-miR-659	MIMAT0003337		4.27117
hsa-miR-660	MIMAT0003338	34.2253	18.7929	13.1784
hsa-miR-421	MIMAT0003339	3.58523	5.17278	5.005
hsa-miR-542-5p	MIMAT0003340	6.63749	6.70178	9.61292
hcmv-miR-US4	MIMAT0003341	8.92757	6.17293	6.22154
hcmv-miR-UL70-5p	MIMAT0003342
hcmv-miR-UL70-3p	MIMAT0003343	53.2899	35.7435	52.2681
hsa-miR-363*	MIMAT0003385	4.83158		6.29819
hsa-miR-376a*	MIMAT0003386	5.40003		4.26701
hsa-miR-542-3p	MIMAT0003389	3.6653		4.98541
ebv-miR-BART1-3p	MIMAT0003390
hsa-miR-425	MIMAT0003393	211.626	153.046	201.578
ebv-miR-BART3*	MIMAT0003410	3.65882
ebv-miR-BART3	MIMAT0003411
ebv-miR-BART4	MIMAT0003412	9.84321	7.9928	9.08652
ebv-miR-BART5	MIMAT0003413	5.22277	4.65823	4.25548
ebv-miR-BART6-5p	MIMAT0003414	4.04754		4.53785
ebv-miR-BART6-3p	MIMAT0003415	4.4222		6.89911
ebv-miR-BART7	MIMAT0003416	5.95703	5.281	4.53603
ebv-miR-BART8	MIMAT0003417
ebv-miR-BART8*	MIMAT0003418
ebv-miR-BART9	MIMAT0003419			3.85408
ebv-miR-BART10	MIMAT0003420
ebv-miR-BART11-5p	MIMAT0003421	4.56978
ebv-miR-BART11-3p	MIMAT0003422	5.31709	5.85805	12.0148
ebv-miR-BART12	MIMAT0003423	9.31686	9.27833	8.38915
ebv-miR-BART13	MIMAT0003424	32.4582	17.2343	25.8935
ebv-miR-BART14*	MIMAT0003425	6.71528	5.86904	4.47309
ebv-miR-BART14	MIMAT0003426		5.61216
kshv-miR-K12-12	MIMAT0003712	11.8266	7.79536	7.56624
ebv-miR-BART15	MIMAT0003713
ebv-miR-BART16	MIMAT0003714		6.07442	4.82144
ebv-miR-BART17-5p	MIMAT0003715
ebv-miR-BART17-3p	MIMAT0003716	12.6645	13.0688	12.4955
ebv-miR-BART18-5p	MIMAT0003717			5.36317
ebv-miR-BART19-3p	MIMAT0003718	7.91121	9.2381	6.35222
ebv-miR-BART20-5p	MIMAT0003719	4.0312
ebv-miR-BART20-3p	MIMAT0003720		7.63029
hsv1-miR-H1	MIMAT0003744	8.13063		8.52638
hsa-miR-758	MIMAT0003879		4.56944	4.47691
hsa-miR-671-5p	MIMAT0003880	40.6988	43.8964	45.2008
hsa-miR-668	MIMAT0003881	10.6341	9.9657	12.4293
hsa-miR-767-5p	MIMAT0003882		8.27213	10.8944
hsa-miR-767-3p	MIMAT0003883	15.4564	42.881	8.8757
hsa-miR-454*	MIMAT0003884	9.54648	4.39655	40.4094
hsa-miR-454	MIMAT0003885		10.525	19.4291
hsa-miR-769-5p	MIMAT0003886	12.1725	38.164	19.982
hsa-miR-769-3p	MIMAT0003887	10.4728	13.467	6.74295
hsa-miR-766	MIMAT0003888	21.6863	16.4715	22.6572
hsa-miR-765	MIMAT0003945		4.3573	21.2554
hsa-miR-770-5p	MIMAT0003948		18.2319	28.4982
hsa-miR-802	MIMAT0004185			5.01659
hsa-miR-675	MIMAT0004284	27.4415	9.3903	25.1407
hsa-miR-297	MIMAT0004450	3.86502	5.46279	7.36309
hiv1-miR-N367	MIMAT0004478
hiv1-miR-H1	MIMAT0004480	138.356	122.417	155.265
hsa-let-7a*	MIMAT0004481		8.78357
hsa-let-7b*	MIMAT0004482	17.0986	10.96	12.7092
hsa-let-7c*	MIMAT0004483		5.22314	7.86937
hsa-let-7d*	MIMAT0004484	7.09255	6.69462	10.9459
hsa-let-7e*	MIMAT0004485		14.8561	10.7583
hsa-let-7f-1*	MIMAT0004486	4.89681	8.80102	6.71889
hsa-let-7f-2*	MIMAT0004487		6.30651
hsa-miR-15a*	MIMAT0004488	6.59249	9.45607	9.64696
hsa-miR-16-1*	MIMAT0004489	4.93724	50.0486	16.5346
hsa-miR-19a*	MIMAT0004490	6.44971		4.71898
hsa-miR-19b-1*	MIMAT0004491	8.42387	19.2341	12.8203
hsa-miR-19b-2*	MIMAT0004492		10.0184	9.15035
hsa-miR-20a*	MIMAT0004493	10.2412	14.0079	8.15699
hsa-miR-21*	MIMAT0004494	96.9647	150.838	120.716
hsa-miR-22*	MIMAT0004495	106.689	79.4716	25.8476
hsa-miR-23a*	MIMAT0004496	10.726	7.07793	11.5255
hsa-miR-24-2*	MIMAT0004497	80.2894	45.271	53.9086
hsa-miR-25*	MIMAT0004498	8.48159	8.05896	9.63772
hsa-miR-26a-1*	MIMAT0004499			6.29233
hsa-miR-26b*	MIMAT0004500	20.9943	19.8456	20.212
hsa-miR-27a*	MIMAT0004501	18.415	16.3452	22.5392
hsa-miR-28-3p	MIMAT0004502	24.5883	28.7121	24.5904
hsa-miR-29a*	MIMAT0004503	4.58267		6.86226
hsa-miR-31*	MIMAT0004504	384.045	329.004	345.791
hsa-miR-32*	MIMAT0004505			4.92277
hsa-miR-33a*	MIMAT0004506	6.53693	5.8371	8.73427
hsa-miR-92a-1*	MIMAT0004507
hsa-miR-92a-2*	MIMAT0004508	11.1398		9.88387
hsa-miR-93*	MIMAT0004509			8.39125
hsa-miR-96*	MIMAT0004510		5.50475	7.38337
hsa-miR-99a*	MIMAT0004511			3.73553
hsa-miR-100*	MIMAT0004512		5.03777	4.51602
hsa-miR-101*	MIMAT0004513
hsa-miR-29b-1*	MIMAT0004514	24.1828	14.621	22.1063
hsa-miR-29b-2*	MIMAT0004515	6.32311	10.805	9.68199
hsa-miR-105*	MIMAT0004516		4.49049
hsa-miR-106a*	MIMAT0004517
hsa-miR-16-2*	MIMAT0004518	9.57792	14.8358	10.059
hsa-miR-192*	MIMAT0004543		5.99314	5.14123
hsa-miR-129*	MIMAT0004548		4.29663
hsa-miR-148a*	MIMAT0004549	5.61008		6.50341
hsa-miR-30c-2*	MIMAT0004550	9.00293	8.64324	7.21215
hsa-miR-30d*	MIMAT0004551	6.64871	4.71692
hsa-miR-139-3p	MIMAT0004552	11.8867	7.013	6.7376
hsa-miR-7-1*	MIMAT0004553	9.10944	6.59944	8.80068
hsa-miR-7-2*	MIMAT0004554	5.49913
hsa-miR-10a*	MIMAT0004555	5.27004	5.39802	5.92414
hsa-miR-10b*	MIMAT0004556	5.07782	6.75566
hsa-miR-34a*	MIMAT0004557	25.6036	9.86827	8.3846
hsa-miR-181a-2*	MIMAT0004558	32.6621	27.4004	28.7938
hsa-miR-181c*	MIMAT0004559		7.83896
hsa-miR-183*	MIMAT0004560	10.5468
hsa-miR-187*	MIMAT0004561	485.996	545.366	471.029
hsa-miR-196a*	MIMAT0004562
hsa-miR-214*	MIMAT0004564	8.86038	6.32986	7.01963
hsa-miR-218-1*	MIMAT0004565		4.91225
hsa-miR-218-2*	MIMAT0004566	6.60879
hsa-miR-219-1-3p	MIMAT0004567
hsa-miR-221*	MIMAT0004568	39.3974	55.0695	23.1258
hsa-miR-222*	MIMAT0004569	25.707	17.7699	13.5156
hsa-miR-223*	MIMAT0004570
hsa-miR-200b*	MIMAT0004571	10.7321		5.25283
hsa-let-7g*	MIMAT0004584	5.27876		6.35685
hsa-let-7i*	MIMAT0004585	3.82185	5.90012	7.44111
hsa-miR-15b*	MIMAT0004586	5.13449
hsa-miR-23b*	MIMAT0004587	4.05556	6.30096
hsa-miR-27b*	MIMAT0004588	11.2169	8.19164	9.28245
hsa-miR-30b*	MIMAT0004589	5.75203	5.0878	6.62703
hsa-miR-122*	MIMAT0004590	4.8283
hsa-miR-124*	MIMAT0004591
hsa-miR-125b-1*	MIMAT0004592	5.12621	13.7503	13.1339
hsa-miR-130a*	MIMAT0004593	7.96437	5.19403
hsa-miR-132*	MIMAT0004594	4.74918		5.38326
hsa-miR-135a*	MIMAT0004595	7.72992	7.27137	5.86093
hsa-miR-138-2*	MIMAT0004596	8.49894	11.1762	16.2172
hsa-miR-140-3p	MIMAT0004597	19.7326	105.705	88.5242
hsa-miR-141*	MIMAT0004598	15.446		7.14792
hsa-miR-143*	MIMAT0004599	8.53823	5.52256	5.85721
hsa-miR-144*	MIMAT0004600	5.06292	4.39521	4.75945
hsa-miR-145*	MIMAT0004601	5.3707
hsa-miR-125a-3p	MIMAT0004602	200.445	222.375	206.96
hsa-miR-125b-2*	MIMAT0004603		5.39638
hsa-miR-127-5p	MIMAT0004604			7.48941
hsa-miR-129-3p	MIMAT0004605	4.42092	4.36212	4.29494
hsa-miR-136*	MIMAT0004606	11.1953	16.6492	11.5491
hsa-miR-138-1*	MIMAT0004607	9.55057	8.09314	15.3887
hsa-miR-146a*	MIMAT0004608			13.4163
hsa-miR-149*	MIMAT0004609	156.863	143.589	201.864
hsa-miR-150*	MIMAT0004610	20.2762	25.011	9.45533
hsa-miR-185*	MIMAT0004611	8.77233	11.7869	12.3959
hsa-miR-186*	MIMAT0004612		6.43594	44.6388
hsa-miR-188-3p	MIMAT0004613			17.7721
hsa-miR-193a-5p	MIMAT0004614	21.6916	46.5608	25.0696
hsa-miR-195*	MIMAT0004615	5.28714	9.3761	6.17568
hsa-miR-200c*	MIMAT0004657	13.7293	6.73362	5.42428
hsa-miR-155*	MIMAT0004658		4.46471	6.60007
hsa-miR-194*	MIMAT0004671	23.7756	6.07583	5.97362
hsa-miR-106b*	MIMAT0004672	13.2351	10.714	17.2541
hsa-miR-29c*	MIMAT0004673	5.73345	34.3844	12.3105
hsa-miR-30c-1*	MIMAT0004674	10.5184	18.8873	9.00268
hsa-miR-219-2-3p	MIMAT0004675	14.8181	25.6213	9.2492
hsa-miR-34b	MIMAT0004676	10.5085	5.47508	7.50662
hsa-miR-34c-3p	MIMAT0004677	5.39929	7.21832	8.0798
hsa-miR-99b*	MIMAT0004678	14.9748	38.67	20.8055
hsa-miR-296-3p	MIMAT0004679	14.5209	7.13486	10.8728
hsa-miR-130b*	MIMAT0004680	12.2388	8.07384	13.3422
hsa-miR-26a-2*	MIMAT0004681			9.20822
hsa-miR-361-3p	MIMAT0004682	38.7799	44.7902	22.5143
hsa-miR-362-3p	MIMAT0004683	9.81544	8.40368	5.69235
hsa-miR-302d*	MIMAT0004685		4.33736	3.72386
hsa-miR-367*	MIMAT0004686	3.70861
hsa-miR-371-5p	MIMAT0004687	18.8795	10.0653	11.8276
hsa-miR-374a*	MIMAT0004688
hsa-miR-377*	MIMAT0004689	5.26569	6.67975	5.8169
hsa-miR-379*	MIMAT0004690		5.49661	3.77135
hsa-miR-340	MIMAT0004692
hsa-miR-330-5p	MIMAT0004693	26.9167	20.3746	26.1979
hsa-miR-342-5p	MIMAT0004694	4.94472		8.8848
hsa-miR-337-5p	MIMAT0004695	4.12224
hsa-miR-323-5p	MIMAT0004696	8.00008	6.39014	12.5701
hsa-miR-151-5p	MIMAT0004697	296.007	325.943	253.221
hsa-miR-135b*	MIMAT0004698		5.22247
hsa-miR-148b*	MIMAT0004699			3.81555
hsa-miR-331-5p	MIMAT0004700	5.30221		4.66145
hsa-miR-338-5p	MIMAT0004701		11.1836	5.17693
hsa-miR-339-3p	MIMAT0004702	10.864	18.9832	15.1075
hsa-miR-335*	MIMAT0004703			6.70449
ebv-miR-BART2-3p	MIMAT0004744
hsa-miR-423-5p	MIMAT0004748	25.7125	32.8683	28.055
hsa-miR-424*	MIMAT0004749	7.42541		7.00984
hsa-miR-18b*	MIMAT0004751	6.31657	6.06952
hsa-miR-20b*	MIMAT0004752
hcmv-miR-UL36*	MIMAT0004754	4.75894		4.74219
hcmv-miR-US25-1*	MIMAT0004755
hcmv-miR-US33-3p	MIMAT0004756		7.0642
hsa-miR-431*	MIMAT0004757	7.93422
hsa-miR-483-5p	MIMAT0004761	7.29645	5.61964	4.96501
hsa-miR-486-3p	MIMAT0004762	30.6291	18.3448	23.6696
hsa-miR-488	MIMAT0004763		5.00003	6.36064
hsa-miR-490-5p	MIMAT0004764
hsa-miR-491-3p	MIMAT0004765	3.69352	4.35049	6.23613
hsa-miR-146b-3p	MIMAT0004766	8.42722	12.7876	12.4123
hsa-miR-193b*	MIMAT0004767	18.7733	18.8521	16.3868
hsa-miR-497*	MIMAT0004768
hsa-miR-516a-5p	MIMAT0004770	3.9618		3.71035
hsa-miR-499-3p	MIMAT0004772
hsa-miR-500	MIMAT0004773	9.85959	6.42905	7.32528
hsa-miR-501-3p	MIMAT0004774	8.48903	5.52547	9.56142
hsa-miR-502-3p	MIMAT0004775	9.10362	7.0366	6.12002
hsa-miR-505*	MIMAT0004776	5.59743	7.90536	8.96007
hsa-miR-513a-3p	MIMAT0004777
hsa-miR-508-5p	MIMAT0004778	6.42597		6.02187
hsa-miR-509-5p	MIMAT0004779
hsa-miR-532-3p	MIMAT0004780	8.71068	6.99346	8.39785
hsa-miR-455-3p	MIMAT0004784	95.6775	16.2096	194.898
hsa-miR-545*	MIMAT0004785			3.74024
hsa-miR-92b*	MIMAT0004792	42.9426	27.4361	34.8666
hsa-miR-556-3p	MIMAT0004793
hsa-miR-551b*	MIMAT0004794	3.73545
hsa-miR-574-5p	MIMAT0004795	50.4272	37.2038	32.7535
hsa-miR-576-3p	MIMAT0004796	4.19808
hsa-miR-582-3p	MIMAT0004797	3.93001	8.39056
hsa-miR-548b-5p	MIMAT0004798			5.7935
hsa-miR-589	MIMAT0004799	5.01195	7.77541
hsa-miR-550	MIMAT0004800	11.1657	12.6401	14.3744
hsa-miR-590-3p	MIMAT0004801
hsa-miR-593	MIMAT0004802	27.9615	32.1378	40.2131
hsa-miR-548a-5p	MIMAT0004803
hsa-miR-615-5p	MIMAT0004804	16.8251	23.1155	20.8858
hsa-miR-616	MIMAT0004805			4.31032
hsa-miR-548c-5p	MIMAT0004806	4.92758
hsa-miR-624	MIMAT0004807			5.16713
hsa-miR-625*	MIMAT0004808	24.359	15.1012	19.4458
hsa-miR-628-5p	MIMAT0004809		6.73286
hsa-miR-629	MIMAT0004810	9.47703	12.2086	17.8928
hsa-miR-33b*	MIMAT0004811	5.7615		6.00194
hsa-miR-548d-5p	MIMAT0004812
hsa-miR-411*	MIMAT0004813
hsa-miR-654-3p	MIMAT0004814	6.57171	4.50261	6.36156
ebv-miR-BART7*	MIMAT0004815
ebv-miR-BART9*	MIMAT0004816	5.70392		4.51504
ebv-miR-BART10*	MIMAT0004817	5.19837		4.43633
ebv-miR-BART13*	MIMAT0004818	9.96218	7.14051	7.53045
hsa-miR-671-3p	MIMAT0004819	10.9786	9.11299	10.8604
ebv-miR-BART18-3p	MIMAT0004835			4.71393
ebv-miR-BART19-5p	MIMAT0004836	4.30163		8.55633
hsa-miR-298	MIMAT0004901	8.01084	4.60452	8.05698
hsa-miR-891a	MIMAT0004902	6.61601
hsa-miR-300	MIMAT0004903	4.10165	6.83121	4.00311
hsa-miR-886-5p	MIMAT0004905	20.8288	13.1695	22.1633
hsa-miR-886-3p	MIMAT0004906	24.0458	5.06013	6.52806
hsa-miR-892a	MIMAT0004907		8.95191	10.6701
hsa-miR-220b	MIMAT0004908	34.6645	39.0636	36.6766
hsa-miR-450b-5p	MIMAT0004909		26.8935	10.6396
hsa-miR-450b-3p	MIMAT0004910	9.65244	26.7475
hsa-miR-874	MIMAT0004911	32.5067	30.2491	46.651
hsa-miR-890	MIMAT0004912			26.8696
hsa-miR-891b	MIMAT0004913		10.3743	13.331
hsa-miR-220c	MIMAT0004915	9.30554	10.0962	4.76978
hsa-miR-888	MIMAT0004916	10.3166	6.76028	33.6869
hsa-miR-888*	MIMAT0004917		10.1317	15.2274
hsa-miR-892b	MIMAT0004918	4.97244	21.7433	9.35312
hsa-miR-541*	MIMAT0004919	11.2096	5.50475	5.09416
hsa-miR-541	MIMAT0004920	6.15106	8.17359	9.04678
hsa-miR-889	MIMAT0004921		5.5249	9.3327
hsa-miR-875-5p	MIMAT0004922		19.8898	4.1739
hsa-miR-875-3p	MIMAT0004923	9.41737		4.65659
hsa-miR-876-5p	MIMAT0004924		8.65507	8.4384
hsa-miR-876-3p	MIMAT0004925			12.8326
hsa-miR-708	MIMAT0004926	44.5236	17.7161	10.8836
hsa-miR-708*	MIMAT0004927	14.6711
hsa-miR-147b	MIMAT0004928		12.1352	4.12527
hsa-miR-190b	MIMAT0004929		18.8492	12.2343
hsa-miR-744	MIMAT0004945	60.1058	78.2174	80.5442
hsa-miR-744*	MIMAT0004946	9.39277		5.47205
hsa-miR-885-5p	MIMAT0004947	7.52348	6.50037	9.516
hsa-miR-885-3p	MIMAT0004948	4.18758	4.26984	5.03779
hsa-miR-877	MIMAT0004949	3.72508		11.0718
hsa-miR-877*	MIMAT0004950	18.2075	14.3009	14.8281
hsa-miR-887	MIMAT0004951	19.6248	16.6502	13.1951
hsa-miR-665	MIMAT0004952	25.4754	9.86213	14.907
hsa-miR-873	MIMAT0004953			5.13786
hsa-miR-543	MIMAT0004954
hsa-miR-374b	MIMAT0004955	3.78847	7.63994
hsa-miR-374b*	MIMAT0004956	4.35659		8.32199
hsa-miR-760	MIMAT0004957	26.8269	15.3162	21.7244
hsa-miR-301b	MIMAT0004958	8.72991		9.60747
hsa-miR-216b	MIMAT0004959	7.02897
hsa-miR-208b	MIMAT0004960	6.19561		4.77292
hsa-miR-920	MIMAT0004970	4.8527	8.20254	5.50915
hsa-miR-921	MIMAT0004971		4.88283	3.87708
hsa-miR-922	MIMAT0004972		4.71192
hsa-miR-924	MIMAT0004974
hsa-miR-509-3-5p	MIMAT0004975			4.80904
hsa-miR-933	MIMAT0004976	8.73768		6.01493
hsa-miR-934	MIMAT0004977	6.24959
hsa-miR-935	MIMAT0004978		6.91458	5.12967
hsa-miR-936	MIMAT0004979	5.10283
hsa-miR-937	MIMAT0004980	6.37758	5.51025	5.22265
hsa-miR-938	MIMAT0004981
hsa-miR-939	MIMAT0004982	15.477	11.2389	19.3912
hsa-miR-940	MIMAT0004983	53.9125	39.7435	31.8968
hsa-miR-941	MIMAT0004984	6.55799	4.25754
hsa-miR-942	MIMAT0004985	7.87304	6.60087	6.24167
hsa-miR-943	MIMAT0004986	7.92712		7.01319
hsa-miR-944	MIMAT0004987	6.01048
hsa-miR-1224-5p	MIMAT0005458	6.32988	5.08623	7.15661
hsa-miR-1224-3p	MIMAT0005459	13.6656	8.05523	13.5051
hsa-miR-1225-5p	MIMAT0005572	16.5694	6.76104	15.494
hsa-miR-1225-3p	MIMAT0005573	6.07381	6.29271	6.29463
hsa-miR-1226*	MIMAT0005576		4.83362	6.91991
hsa-miR-1226	MIMAT0005577	17.0492	15.7081	11.2972
hsa-miR-1227	MIMAT0005580	5.59866		5.78803
hsa-miR-1228*	MIMAT0005582	427.195	276.97	312.834
hsa-miR-1228	MIMAT0005583	32.869	21.3891	23.8731
hsa-miR-1229	MIMAT0005584	19.3536	12.732	20.8366
hsa-miR-1231	MIMAT0005586	7.75743	9.75464	6.23069
hsa-miR-1233	MIMAT0005588	17.6261	15.499	17.7172
hsa-miR-1234	MIMAT0005589	11.1514	7.24584	8.43476
hsa-miR-1236	MIMAT0005591	14.0419	11.1834	21.5605
hsa-miR-1237	MIMAT0005592	13.3188	10.1345	15.5511
hsa-miR-1238	MIMAT0005593	22.477	19.0761	23.9134
hsa-miR-513b	MIMAT0005788	5.45463
hsa-miR-513c	MIMAT0005789			4.54661
hsa-miR-1264	MIMAT0005791	4.60768	5.03377	5.90145
hsa-miR-320b	MIMAT0005792	273.362	300.109	250.389
hsa-miR-320c	MIMAT0005793	237.183	281.302	215.395
hsa-miR-1296	MIMAT0005794	13.8973	9.19247	15.3662
hsa-miR-1323	MIMAT0005795	3.57787		54.7846
hsa-miR-1271	MIMAT0005796	6.35844	7.00784	5.51392
hsa-miR-1301	MIMAT0005797	6.17941
hsa-miR-1185	MIMAT0005798
hsa-miR-1283	MIMAT0005799
hsa-miR-1298	MIMAT0005800	6.56169	4.34701	7.02681
hsa-miR-1178	MIMAT0005823	6.83112	7.09304	3.88917
hsa-miR-1179	MIMAT0005824		4.35929
hsa-miR-1180	MIMAT0005825	7.08914		6.3285
hsa-miR-1181	MIMAT0005826	16.9113	13.7837	18.425
hsa-miR-1182	MIMAT0005827	6.05823	17.466	13.8712
hsa-miR-1183	MIMAT0005828		46.7131	10.2339
hsa-miR-1184	MIMAT0005829	6.07111	35.9488	11.0094
hsa-miR-1200	MIMAT0005863	10.6928	17.9052	5.94645
hsa-miR-1201	MIMAT0005864	119.107	103.838	168.584
hsa-miR-1202	MIMAT0005865	16.5707	15.36	37.9651
hsa-miR-1203	MIMAT0005866	7.38259	38.5391	10.7598
hsa-miR-663b	MIMAT0005867	26.6441	36.4057	17.4561
hsa-miR-1204	MIMAT0005868	10.5676	11.4644	14.4168
hsa-miR-1205	MIMAT0005869	4.27316	13.0521	10.2945
hsa-miR-1206	MIMAT0005870		5.0948
hsa-miR-1207-5p	MIMAT0005871	33.7133	20.8901	30.4882
hsa-miR-1207-3p	MIMAT0005872	8.19522	5.65773	6.35019
hsa-miR-1208	MIMAT0005873			3.80082
hsa-miR-548e	MIMAT0005874		5.65355
hsa-miR-548j	MIMAT0005875	23.4471
hsa-miR-1285	MIMAT0005876	71.1039	51.9808	79.6724
hsa-miR-1286	MIMAT0005877	4.72159	7.04957
hsa-miR-1287	MIMAT0005878	6.47349	22.2281	12.9522
hsa-miR-1289	MIMAT0005879	13.7615	4.48484	4.83131
hsa-miR-1290	MIMAT0005880	63.5054	26.1343	28.6201
hsa-miR-1291	MIMAT0005881	6.65617	13.6409	7.23849
hsa-miR-548k	MIMAT0005882		16.6913
hsa-miR-1293	MIMAT0005883	6.12392		4.00936
hsa-miR-1294	MIMAT0005884			5.43266
hsa-miR-1295	MIMAT0005885
hsa-miR-1297	MIMAT0005886
hsa-miR-1299	MIMAT0005887		4.54261
hsa-miR-548l	MIMAT0005889	3.80871
hsa-miR-1302	MIMAT0005890
hsa-miR-1303	MIMAT0005891	5.53599	4.42263	4.4697
hsa-miR-1304	MIMAT0005892	5.03542	4.57708
hsa-miR-1305	MIMAT0005893
hsa-miR-1243	MIMAT0005894
hsa-miR-548f	MIMAT0005895
hsa-miR-1244	MIMAT0005896			4.93585
hsa-miR-1245	MIMAT0005897			6.8444
hsa-miR-1246	MIMAT0005898	3315.49	1205.47	1117.95
hsa-miR-1247	MIMAT0005899	5.31979	6.27817
hsa-miR-1248	MIMAT0005900		6.88433
hsa-miR-1249	MIMAT0005901	31.0818	19.9999	18.78
hsa-miR-1250	MIMAT0005902
hsa-miR-1251	MIMAT0005903		5.52472
hsa-miR-1253	MIMAT0005904
hsa-miR-1254	MIMAT0005905	6.64337		6.36937
hsa-miR-1255a	MIMAT0005906	4.68516		5.30007
hsa-miR-1256	MIMAT0005907	4.63391
hsa-miR-1257	MIMAT0005908	3.67429	5.94151
hsa-miR-1258	MIMAT0005909
hsa-miR-1259	MIMAT0005910	5.87294
hsa-miR-1260	MIMAT0005911	1001.92	997.021	802.737
hsa-miR-548g	MIMAT0005912
hsa-miR-1261	MIMAT0005913	4.11214
hsa-miR-1262	MIMAT0005914	4.11314
hsa-miR-1263	MIMAT0005915
hsa-miR-548n	MIMAT0005916	3.9065		5.463
hsa-miR-548m	MIMAT0005917		6.48897
hsa-miR-1265	MIMAT0005918
hsa-miR-548o	MIMAT0005919
hsa-miR-1266	MIMAT0005920	7.77716		4.17134
hsa-miR-1267	MIMAT0005921	10.1794	6.32788	4.29398
hsa-miR-1268	MIMAT0005922	227.035	61.8128	149.414
hsa-miR-1269	MIMAT0005923
hsa-miR-1270	MIMAT0005924
hsa-miR-1272	MIMAT0005925		4.17408
hsa-miR-1273	MIMAT0005926
hsa-miR-1274a	MIMAT0005927	1984.57	1059.07	1367.58
hsa-miR-548h	MIMAT0005928	6.08002
hsa-miR-1275	MIMAT0005929	53.3093	44.9412	80.5099
hsa-miR-1276	MIMAT0005930
hsa-miR-302e	MIMAT0005931
hsa-miR-302f	MIMAT0005932		5.24092
hsa-miR-1277	MIMAT0005933			5.73852
hsa-miR-548p	MIMAT0005934
hsa-miR-548i	MIMAT0005935
hsa-miR-1278	MIMAT0005936	5.12163
hsa-miR-1279	MIMAT0005937
hsa-miR-1274b	MIMAT0005938	7756.69	9764.24	8766.5
hsa-miR-1281	MIMAT0005939	19.2222	12.698	20.4538
hsa-miR-1282	MIMAT0005940	3.81
hsa-miR-1284	MIMAT0005941	4.12237		3.68326
hsa-miR-1288	MIMAT0005942		4.58192	5.65527
hsa-miR-1292	MIMAT0005943	5.00069	8.75432	8.84922
hsa-miR-1252	MIMAT0005944			6.04261
hsa-miR-1255b	MIMAT0005945
hsa-miR-1280	MIMAT0005946	11548.4	12485.2	12644.9
hsa-miR-1308	MIMAT0005947	568.011	467.283	1097.1
hsa-miR-664*	MIMAT0005948	6.90959	5.53611	5.6903
hsa-miR-664	MIMAT0005949	75.4224	115.844	75.4752
hsa-miR-1306	MIMAT0005950	10.0995	12.3615	12.6706
hsa-miR-1307	MIMAT0005951	28.5118	27.182	32.7468
hsa-miR-1321	MIMAT0005952	4.48792		4.60022
hsa-miR-1322	MIMAT0005953	4.41162	5.70526	6.67995
hsa-miR-720	MIMAT0005954	9410.44	9575.58	10301.9
hsa-miR-1197	MIMAT0005955			3.72719
hsa-miR-1324	MIMAT0005956	10.7979	4.37594	5.68123
hiv1-miR-TAR-5p	MIMAT0006016			4.02161
hiv1-miR-TAR-3p	MIMAT0006017	4.25849	9.10761	7.94813
hsa-miR-320d	MIMAT0006764	174.186	205.21	180.601
hsa-miR-1825	MIMAT0006765	9.82246	33.3328	14.4294
hsa-miR-1826	MIMAT0006766	12420	17080.6	19635.8
hsa-miR-1827	MIMAT0006767	4.63151	6.59264	20.4323
hsa-miR-1468	MIMAT0006789	8.16307	27.8943	15.3655
hsa-miR-675*	MIMAT0006790	16.3855	24.8353	12.6335
hsa-miR-1469	MIMAT0007347	558.454	111.569	327.476
hsa-miR-1470	MIMAT0007348	3.70254	30.8719	5.82777
hsa-miR-1471	MIMAT0007349	21.101	50.8847	25.8947
hsa-miR-1537	MIMAT0007399	11.6077	27.7467	7.90643
hsa-miR-1538	MIMAT0007400	18.0244	11.7523	13.2294
hsa-miR-1539	MIMAT0007401	9.23902	6.55797	22.5798
hsa-miR-103-as	MIMAT0007402		5.92221	7.61184
hsa-miR-1908	MIMAT0007881	467.671	253.318	476.8
hsa-miR-1909*	MIMAT0007882	15.5084	15.3263	17.7353
hsa-miR-1909	MIMAT0007883	58.3401	53.1775	71.5673
hsa-miR-1910	MIMAT0007884	18.4244	33.8922	23.7226
hsa-miR-1911	MIMAT0007885	8.94262	10.9196	5.55622
hsa-miR-1911*	MIMAT0007886	9.856	9.95024	16.477
hsa-miR-1912	MIMAT0007887			4.11171
hsa-miR-1913	MIMAT0007888	118.143	119.237	88.7465
hsa-miR-1914	MIMAT0007889	3.63692	17.1458	6.17639
hsa-miR-1914*	MIMAT0007890	11.6029	8.54517	16.437
hsa-miR-1915*	MIMAT0007891	13.8392	6.17534	8.75851
hsa-miR-1915	MIMAT0007892	87.0406	54.3925	64.0541
hsv1-miR-H2-5p	MIMAT0008398	11.6128	7.69172	10.7758
hsv1-miR-H2-3p	MIMAT0008399	14.4371	14.3985	18.3033
hsv1-miR-H3	MIMAT0008400	11.676	4.47302
hsv1-miR-H4-5p	MIMAT0008401	8.06108	11.5433	14.2898
hsv1-miR-H4-3p	MIMAT0008402	4.13891	6.49379
hsv1-miR-H5	MIMAT0008403	25.5414	5.13901
hsv1-miR-H6	MIMAT0008404	9.6379	8.34583	10.2697
jcv-miR-J1-5p	MIMAT0009147	4.05648	12.3539	11.4644
jcv-miR-J1-3p	MIMAT0009148	5.97911	28.977	10.5748
bkv-miR-B1-5p	MIMAT0009149	5.48265	12.0374
bkv-miR-B1-3p	MIMAT0009150	5.57717	5.16112	19.3812
hsa-miR-103-2*	MIMAT0009196	9.96811	9.92406	9.25223
hsa-miR-205*	MIMAT0009197	77.4986
hsa-miR-224*	MIMAT0009198	34.9173	35.1882	30.1523
hsa-miR-365*	MIMAT0009199	8.98575	11.7124	6.57347
hsa-miR-196b*	MIMAT0009201	8.87671	14.8	16.3635
hsa-miR-449b*	MIMAT0009203	16.5815	14.2187	13.3871
ebv-miR-BART4*	MIMAT0009204	7.71367	4.74982	7.65873
ebv-miR-BART5*	MIMAT0009205	9.78304	11.4104	6.03544
hsa-miR-2113	MIMAT0009206	6.61232	6.51856	6.25774
hsa-miR-1972	MIMAT0009447	13.0486	10.5945	8.35534
hsa-miR-1973	MIMAT0009448	299.623	279.404	229.05
hsa-miR-1974	MIMAT0009449	63822.2	65428.6	65429.8
hsa-miR-1975	MIMAT0009450	5383.52	6419.48	4763.66
hsa-miR-1976	MIMAT0009451	24.1341	19.0296	19.2691
hsa-miR-1977	MIMAT0009452	83.7499	185.154	110.399
hsa-miR-1978	MIMAT0009453	437.751	443.787	471.1
hsa-miR-1979	MIMAT0009454	4002.13	5914.47	2913.06
hsa-miR-2052	MIMAT0009977	6.48624
hsa-miR-2053	MIMAT0009978
hsa-miR-2054	MIMAT0009979	8.08132		3.96462
ebv-miR-BART21-5p	MIMAT0010130	8.57382	6.1006	4.28197
ebv-miR-BART21-3p	MIMAT0010131	20.2383	22.962	25.3413
ebv-miR-BART22	MIMAT0010132
hsa-miR-2110	MIMAT0010133	4.45413	6.94418
mcv-miR-M1-5p	MIMAT0010150	9.08381	15.6665	14.9268
mcv-miR-M1-3p	MIMAT0010151	4.63887	31.5957	5.1579
hsa-let-7a-2*	MIMAT0010195	23.8204	22.3052	18.5894
hsv2-miR-H3	MIMAT0010202	5.10111	58.4232	10.3227
hsv2-miR-H4-5p	MIMAT0010203	19.8117		32.0434
hsv2-miR-H4-3p	MIMAT0010204	3.75783		12.4498
hsv2-miR-H2	MIMAT0010205	4.46416	21.1425	6.80389
hsa-miR-449c	MIMAT0010251	4.31888		8.91718
hsa-miR-762	MIMAT0010313	2404.08	1284.69	1688.61
hsa-miR-670	MIMAT0010357	13.834	16.5817	11.0563
hsa-miR-761	MIMAT0010364	9.27352	9.70744	6.99849
hsa-miR-764	MIMAT0010367	6.52127	7.63843	7.61151
hsa-miR-759	MIMAT0010497	4.89445	4.35546	3.8338
hsa-miR-2114	MIMAT0011156	3.77946		5.36925
hsa-miR-2114*	MIMAT0011157	10.7528	6.34567	3.97343
hsa-miR-2115	MIMAT0011158	7.85288		4.08681
hsa-miR-2115*	MIMAT0011159	5.22127
hsa-miR-2116	MIMAT0011160
hsa-miR-2116*	MIMAT0011161	9.68036	5.91873	11.7645
hsa-miR-2117	MIMAT0011162
hsa-miR-548q	MIMAT0011163	11.7211	8.60302	9.7095
hsa-miR-2276	MIMAT0011775	5.06559	4.42213
hsa-miR-2277	MIMAT0011777	7.13752	6.58624	4.96723
hsa-miR-2278	MIMAT0011778	18.1216	14.6474	14.7792
hbv-miR-B2RC	MIMAT0012170	39.413	16.2853	27.0227
hbv-miR-B4	MIMAT0012171	157.287	112.417	195.469
hbv-miR-B20	MIMAT0012172	49.6385	45.9003	49.9354
hsv1-miR-H7	MIMAT0012595	9.10792	15.7311	8.22713
hsv1-miR-H7*	MIMAT0012596	18.7557	7.13853	10.5605
hsv1-miR-H8	MIMAT0012597		15.264	18.4057
hsv1-miR-H8*	MIMAT0012598	70.4841	83.7956	44.21
hsa-miR-711	MIMAT0012734	27.8401	19.7283	30.4675
hsa-miR-718	MIMAT0012735	52.9177	18.0739	17.1317
hsa-miR-449c*	MIMAT0013771	7.24477	5.64841	8.13682
		736	696	776
		9.644	11.3995	10.3296

## Sheet: (B) EPT1B8 ZEB1 knockdown
Table S12		c1c4	c2c2	c3c1	c3c3
		EPT1B8 ΔNp63α	EPT1B8 ZEB1KD	EPT1B8	EP156T
Name	ID
hsa-miR-199a-3p, hsa-miR-199b-3p	MIMAT0000232, MIMAT0004563
hsa-miR-3689a-5p, hsa-miR-3689b, hsa-miR-3689e	MIMAT0018117, MIMAT0018180, MIMAT0019009
hsa-miR-3689b*, hsa-miR-3689c	MIMAT0018181, MIMAT0019007
hsa-miR-4520a-5p, hsa-miR-4520b-5p	MIMAT0019235, MIMAT0020299			11.1123
hsa-miR-516b*, hsa-miR-516a-3p	MIMAT0002860, MIMAT0006778
hsa-miR-519c-5p, hsa-miR-523*, hsa-miR-518e*, hsa-miR-522*, hsa-miR-519a*, hsa-miR-519b-5p	MIMAT0002831, MIMAT0005449, MIMAT0005450, MIMAT0005451, MIMAT0005452, MIMAT0005454
hsa-miR-526a, hsa-miR-520c-5p, hsa-miR-518d-5p	MIMAT0002845, MIMAT0005455, MIMAT0005456		11.1084
hsa-miR-527, hsa-miR-518a-5p	MIMAT0002862, MIMAT0005457
hsa-let-7a	MIMAT0000062	125.53	145.596	756.205	363.148
hsa-let-7a*	MIMAT0004481				10.424
hsa-let-7a-2*	MIMAT0010195
hsa-let-7b	MIMAT0000063	71.573	93.8515	315.097	149.31
hsa-let-7b*	MIMAT0004482
hsa-let-7c	MIMAT0000064	96.213	127.066	450.394	172.892
hsa-let-7d	MIMAT0000065	99.7982	144.018	503.852	215.135
hsa-let-7d*	MIMAT0004484
hsa-let-7e	MIMAT0000066	167.42	138.257	447.059	168.463
hsa-let-7e*	MIMAT0004485
hsa-let-7f	MIMAT0000067	285.179	230.172	772.913	310.408
hsa-let-7f-1*	MIMAT0004486
hsa-let-7f-2*	MIMAT0004487
hsa-let-7g	MIMAT0000414	43.5294	23.9104	94.9037	60.1725
hsa-let-7g*	MIMAT0004584
hsa-let-7i	MIMAT0000415	34.0752		86.192	42.0377
hsa-let-7i*	MIMAT0004585
hsa-miR-1	MIMAT0000416
hsa-miR-100	MIMAT0000098	52.3775	36.3235	197.54	37.9825
hsa-miR-100*	MIMAT0004512
hsa-miR-101	MIMAT0000099			11.3376
hsa-miR-101*	MIMAT0004513
hsa-miR-103a	MIMAT0000101	52.0471	43.0575	168.764	56.5611
hsa-miR-103a-2*	MIMAT0009196
hsa-miR-103b	MIMAT0007402
hsa-miR-105	MIMAT0000102
hsa-miR-105*	MIMAT0004516		12.0096
hsa-miR-106a	MIMAT0000103	103.929	119.298	295.201	98.5119
hsa-miR-106a*	MIMAT0004517
hsa-miR-106b	MIMAT0000680	18.811	34.3842	100.108	50.8787
hsa-miR-106b*	MIMAT0004672
hsa-miR-107	MIMAT0000104	57.5142	52.6685	179.792	78.8741
hsa-miR-10a	MIMAT0000253			15.2446
hsa-miR-10a*	MIMAT0004555
hsa-miR-10b	MIMAT0000254
hsa-miR-10b*	MIMAT0004556
hsa-miR-1178	MIMAT0005823
hsa-miR-1179	MIMAT0005824
hsa-miR-1180	MIMAT0005825
hsa-miR-1181	MIMAT0005826				10.4531
hsa-miR-1182	MIMAT0005827				19.3191
hsa-miR-1183	MIMAT0005828
hsa-miR-1184	MIMAT0005829
hsa-miR-1185	MIMAT0005798	12.5722
hsa-miR-1193	MIMAT0015049
hsa-miR-1197	MIMAT0005955
hsa-miR-1200	MIMAT0005863
hsa-miR-1202	MIMAT0005865
hsa-miR-1203	MIMAT0005866
hsa-miR-1204	MIMAT0005868
hsa-miR-1205	MIMAT0005869
hsa-miR-1206	MIMAT0005870
hsa-miR-1207-3p	MIMAT0005872
hsa-miR-1207-5p	MIMAT0005871
hsa-miR-1208	MIMAT0005873
hsa-miR-122	MIMAT0000421
hsa-miR-122*	MIMAT0004590
hsa-miR-1224-3p	MIMAT0005459
hsa-miR-1224-5p	MIMAT0005458
hsa-miR-1225-3p	MIMAT0005573
hsa-miR-1225-5p	MIMAT0005572			20.9202
hsa-miR-1226	MIMAT0005577
hsa-miR-1226*	MIMAT0005576
hsa-miR-1227	MIMAT0005580
hsa-miR-1228	MIMAT0005583			14.9085
hsa-miR-1228*	MIMAT0005582	54.708	28.0255	60.2221	43.8911
hsa-miR-1229	MIMAT0005584			11.3892
hsa-miR-1231	MIMAT0005586
hsa-miR-1233	MIMAT0005588
hsa-miR-1234	MIMAT0005589
hsa-miR-1236	MIMAT0005591
hsa-miR-1237	MIMAT0005592
hsa-miR-1238	MIMAT0005593			11.9987
hsa-miR-124	MIMAT0000422
hsa-miR-124*	MIMAT0004591
hsa-miR-1243	MIMAT0005894
hsa-miR-1244	MIMAT0005896
hsa-miR-1245	MIMAT0005897
hsa-miR-1245b-3p	MIMAT0019951
hsa-miR-1245b-5p	MIMAT0019950
hsa-miR-1246	MIMAT0005898	177.425	270.919	896.609	309.258
hsa-miR-1247	MIMAT0005899	13.1814
hsa-miR-1248	MIMAT0005900			12.4653
hsa-miR-1249	MIMAT0005901
hsa-miR-1250	MIMAT0005902
hsa-miR-1251	MIMAT0005903
hsa-miR-1252	MIMAT0005944
hsa-miR-1253	MIMAT0005904
hsa-miR-1254	MIMAT0005905
hsa-miR-1255a	MIMAT0005906
hsa-miR-1255b	MIMAT0005945
hsa-miR-1256	MIMAT0005907
hsa-miR-1257	MIMAT0005908
hsa-miR-1258	MIMAT0005909
hsa-miR-125a-3p	MIMAT0004602	175.281	124.257	385.188	158.553
hsa-miR-125a-5p	MIMAT0000443	47.0971	31.2692	114.097	36.5954
hsa-miR-125b	MIMAT0000423	99.8857	74.3241	198.651	32.0796
hsa-miR-125b-1*	MIMAT0004592
hsa-miR-125b-2*	MIMAT0004603
hsa-miR-126	MIMAT0000445		11.8076
hsa-miR-126*	MIMAT0000444
hsa-miR-1260	MIMAT0005911	679.554	601.062	1380.45	645.457
hsa-miR-1260b	MIMAT0015041	2450.96	1692.51	4874.67	2795.26
hsa-miR-1261	MIMAT0005913
hsa-miR-1262	MIMAT0005914				13.3162
hsa-miR-1263	MIMAT0005915			13.1164
hsa-miR-1264	MIMAT0005791			16.7615
hsa-miR-1265	MIMAT0005918
hsa-miR-1266	MIMAT0005920
hsa-miR-1267	MIMAT0005921
hsa-miR-1268	MIMAT0005922	31.6655	12.6368	42.505	32.3941
hsa-miR-1268b	MIMAT0018925	33.794	18.9069	35.854	17.9456
hsa-miR-1269	MIMAT0005923
hsa-miR-1269b	MIMAT0019059
hsa-miR-127-3p	MIMAT0000446
hsa-miR-127-5p	MIMAT0004604
hsa-miR-1270	MIMAT0005924
hsa-miR-1271	MIMAT0005796
hsa-miR-1272	MIMAT0005925
hsa-miR-1273	MIMAT0005926
hsa-miR-1273c	MIMAT0015017
hsa-miR-1273d	MIMAT0015090
hsa-miR-1273e	MIMAT0018079
hsa-miR-1273f	MIMAT0020601
hsa-miR-1273g	MIMAT0020602
hsa-miR-1275	MIMAT0005929		17.725
hsa-miR-1276	MIMAT0005930
hsa-miR-1277	MIMAT0005933
hsa-miR-1278	MIMAT0005936
hsa-miR-1279	MIMAT0005937
hsa-miR-128	MIMAT0000424			15.6163
hsa-miR-1280	MIMAT0005946	1684.04	1705.91	3220.98	1604.1
hsa-miR-1281	MIMAT0005939		12.8155	10.6165
hsa-miR-1282	MIMAT0005940
hsa-miR-1283	MIMAT0005799
hsa-miR-1284	MIMAT0005941
hsa-miR-1285	MIMAT0005876			43.469
hsa-miR-1286	MIMAT0005877				10.1319
hsa-miR-1287	MIMAT0005878
hsa-miR-1288	MIMAT0005942
hsa-miR-1289	MIMAT0005879
hsa-miR-129*	MIMAT0004548
hsa-miR-129-3p	MIMAT0004605			15.9089
hsa-miR-129-5p	MIMAT0000242
hsa-miR-1290	MIMAT0005880	33.779	41.3161	157.043	57.7464
hsa-miR-1291	MIMAT0005881
hsa-miR-1292	MIMAT0005943
hsa-miR-1293	MIMAT0005883
hsa-miR-1294	MIMAT0005884				15.351
hsa-miR-1295	MIMAT0005885
hsa-miR-1296	MIMAT0005794			15.8243
hsa-miR-1297	MIMAT0005886
hsa-miR-1298	MIMAT0005800
hsa-miR-1299	MIMAT0005887
hsa-miR-1301	MIMAT0005797			13.3181
hsa-miR-1302	MIMAT0005890
hsa-miR-1303	MIMAT0005891
hsa-miR-1304	MIMAT0005892
hsa-miR-1305	MIMAT0005893
hsa-miR-1306	MIMAT0005950
hsa-miR-1307	MIMAT0005951
hsa-miR-130a	MIMAT0000425	33.3239	27.7761	92.8344	35.1252
hsa-miR-130a*	MIMAT0004593
hsa-miR-130b	MIMAT0000691	15.3443		38.4545
hsa-miR-130b*	MIMAT0004680
hsa-miR-132	MIMAT0000426
hsa-miR-132*	MIMAT0004594	14.2197
hsa-miR-1321	MIMAT0005952
hsa-miR-1322	MIMAT0005953
hsa-miR-1323	MIMAT0005795
hsa-miR-1324	MIMAT0005956
hsa-miR-133a	MIMAT0000427
hsa-miR-133b	MIMAT0000770
hsa-miR-134	MIMAT0000447
hsa-miR-1343	MIMAT0019776			18.7555	10.4986
hsa-miR-135a	MIMAT0000428
hsa-miR-135a*	MIMAT0004595
hsa-miR-135b	MIMAT0000758
hsa-miR-135b*	MIMAT0004698
hsa-miR-136	MIMAT0000448
hsa-miR-136*	MIMAT0004606
hsa-miR-137	MIMAT0000429
hsa-miR-138	MIMAT0000430			11.9131
hsa-miR-138-1*	MIMAT0004607
hsa-miR-138-2*	MIMAT0004596
hsa-miR-139-3p	MIMAT0004552
hsa-miR-139-5p	MIMAT0000250			13.0335
hsa-miR-140-3p	MIMAT0004597	15.4909		34.4964	10.1709
hsa-miR-140-5p	MIMAT0000431			16.4749
hsa-miR-141	MIMAT0000432		14.3449		99.9537
hsa-miR-141*	MIMAT0004598
hsa-miR-142-3p	MIMAT0000434
hsa-miR-142-5p	MIMAT0000433
hsa-miR-143	MIMAT0000435
hsa-miR-143*	MIMAT0004599
hsa-miR-144	MIMAT0000436
hsa-miR-144*	MIMAT0004600
hsa-miR-145	MIMAT0000437
hsa-miR-145*	MIMAT0004601
hsa-miR-1468	MIMAT0006789
hsa-miR-1469	MIMAT0007347	26.7592		28.1761	25.2252
hsa-miR-146a	MIMAT0000449
hsa-miR-146a*	MIMAT0004608
hsa-miR-146b-3p	MIMAT0004766
hsa-miR-146b-5p	MIMAT0002809
hsa-miR-147	MIMAT0000251
hsa-miR-1470	MIMAT0007348
hsa-miR-1471	MIMAT0007349			19.6494
hsa-miR-147b	MIMAT0004928
hsa-miR-148a	MIMAT0000243				32.7797
hsa-miR-148a*	MIMAT0004549
hsa-miR-148b	MIMAT0000759
hsa-miR-148b*	MIMAT0004699
hsa-miR-149	MIMAT0000450
hsa-miR-149*	MIMAT0004609	21.2486	30.7783	49.9407	22.902
hsa-miR-150	MIMAT0000451
hsa-miR-150*	MIMAT0004610
hsa-miR-151-3p	MIMAT0000757
hsa-miR-151-5p	MIMAT0004697			14.8296	19.5298
hsa-miR-151b	MIMAT0010214		13.3592	26.2284	10.2191
hsa-miR-152	MIMAT0000438
hsa-miR-153	MIMAT0000439
hsa-miR-1537	MIMAT0007399
hsa-miR-1538	MIMAT0007400
hsa-miR-1539	MIMAT0007401
hsa-miR-154	MIMAT0000452
hsa-miR-154*	MIMAT0000453
hsa-miR-155	MIMAT0000646	12.9543		21.4312
hsa-miR-155*	MIMAT0004658
hsa-miR-1587	MIMAT0019077			17.6974
hsa-miR-15a	MIMAT0000068	42.167	31.336	92.2435	25.7402
hsa-miR-15a*	MIMAT0004488
hsa-miR-15b	MIMAT0000417	10.9388		30.1952
hsa-miR-15b*	MIMAT0004586	10.6462
hsa-miR-16	MIMAT0000069	133.365	104.104	299.071	101.476
hsa-miR-16-1*	MIMAT0004489
hsa-miR-16-2*	MIMAT0004518
hsa-miR-17	MIMAT0000070	132.636	131.601	424.919	145.712
hsa-miR-17*	MIMAT0000071			38.4838
hsa-miR-181a	MIMAT0000256	11.1804		17.1629
hsa-miR-181a*	MIMAT0000270
hsa-miR-181a-2*	MIMAT0004558			11.5761
hsa-miR-181b	MIMAT0000257
hsa-miR-181c	MIMAT0000258
hsa-miR-181c*	MIMAT0004559
hsa-miR-181d	MIMAT0002821
hsa-miR-182	MIMAT0000259				11.7158
hsa-miR-182*	MIMAT0000260
hsa-miR-1825	MIMAT0006765
hsa-miR-1827	MIMAT0006767
hsa-miR-183	MIMAT0000261
hsa-miR-183*	MIMAT0004560
hsa-miR-184	MIMAT0000454
hsa-miR-185	MIMAT0000455			12.563
hsa-miR-185*	MIMAT0004611
hsa-miR-186	MIMAT0000456
hsa-miR-186*	MIMAT0004612
hsa-miR-187	MIMAT0000262
hsa-miR-187*	MIMAT0004561	184.406	138.246	328.927	174.316
hsa-miR-188-3p	MIMAT0004613
hsa-miR-188-5p	MIMAT0000457
hsa-miR-18a	MIMAT0000072	25.3825		25.0397	15.2765
hsa-miR-18a*	MIMAT0002891				19.0051
hsa-miR-18b	MIMAT0001412			14.2382
hsa-miR-18b*	MIMAT0004751
hsa-miR-190	MIMAT0000458
hsa-miR-1908	MIMAT0007881	92.7139	22.6191	78.5428	73.0502
hsa-miR-1909	MIMAT0007883			18.5027	20.3428
hsa-miR-1909*	MIMAT0007882		22.4134	12.8843	20.5308
hsa-miR-190b	MIMAT0004929
hsa-miR-191	MIMAT0000440	36.1464	30.0507	116.334
hsa-miR-191*	MIMAT0001618		10.8326
hsa-miR-1910	MIMAT0007884			16.3685
hsa-miR-1911	MIMAT0007885
hsa-miR-1911*	MIMAT0007886
hsa-miR-1912	MIMAT0007887
hsa-miR-1913	MIMAT0007888	28.916	30.3995	29.3198	11.6713
hsa-miR-1914	MIMAT0007889
hsa-miR-1914*	MIMAT0007890		19.5586
hsa-miR-1915	MIMAT0007892	32.0576		24.4535	14.5509
hsa-miR-1915*	MIMAT0007891
hsa-miR-192	MIMAT0000222			15.7306	10.4398
hsa-miR-192*	MIMAT0004543
hsa-miR-193a-3p	MIMAT0000459			18.1769
hsa-miR-193a-5p	MIMAT0004614
hsa-miR-193b	MIMAT0002819			23.878	11.2531
hsa-miR-193b*	MIMAT0004767
hsa-miR-194	MIMAT0000460
hsa-miR-194*	MIMAT0004671	19.5161
hsa-miR-195	MIMAT0000461			15.3296
hsa-miR-195*	MIMAT0004615
hsa-miR-196a	MIMAT0000226
hsa-miR-196a*	MIMAT0004562
hsa-miR-196b	MIMAT0001080			10.584
hsa-miR-196b*	MIMAT0009201
hsa-miR-197	MIMAT0000227
hsa-miR-1972	MIMAT0009447
hsa-miR-1973	MIMAT0009448	35.464	17.6324	71.5797	34.4995
hsa-miR-1976	MIMAT0009451
hsa-miR-198	MIMAT0000228
hsa-miR-199a-5p	MIMAT0000231
hsa-miR-199b-5p	MIMAT0000263
hsa-miR-19a	MIMAT0000073	53.5121		86.2973	38.2509
hsa-miR-19a*	MIMAT0004490			25.8136
hsa-miR-19b	MIMAT0000074	145.707	88.7302	312.852	143.791
hsa-miR-19b-1*	MIMAT0004491			23.9838
hsa-miR-19b-2*	MIMAT0004492
hsa-miR-200a	MIMAT0000682				41.7203
hsa-miR-200a*	MIMAT0001620
hsa-miR-200b	MIMAT0000318			12.6148	67.2152
hsa-miR-200b*	MIMAT0004571	12.5234
hsa-miR-200c	MIMAT0000617		23.6973		178.884
hsa-miR-200c*	MIMAT0004657
hsa-miR-202	MIMAT0002811
hsa-miR-202*	MIMAT0002810
hsa-miR-203	MIMAT0000264
hsa-miR-204	MIMAT0000265			15.4323
hsa-miR-205	MIMAT0000266				471.842
hsa-miR-205*	MIMAT0009197				19.9449
hsa-miR-2052	MIMAT0009977
hsa-miR-2053	MIMAT0009978	10.9811
hsa-miR-2054	MIMAT0009979
hsa-miR-206	MIMAT0000462	11.6367
hsa-miR-208a	MIMAT0000241
hsa-miR-208b	MIMAT0004960
hsa-miR-20a	MIMAT0000075	144.745	72.3671	358.086	168.799
hsa-miR-20a*	MIMAT0004493			18.472
hsa-miR-20b	MIMAT0001413	130.686	150.45	280.001	116.641
hsa-miR-20b*	MIMAT0004752
hsa-miR-21	MIMAT0000076	2111.27	1141.09	4102.51	2149.06
hsa-miR-21*	MIMAT0004494			17.3335
hsa-miR-210	MIMAT0000267				11.949
hsa-miR-211	MIMAT0000268
hsa-miR-2110	MIMAT0010133
hsa-miR-2113	MIMAT0009206
hsa-miR-2114	MIMAT0011156
hsa-miR-2114*	MIMAT0011157
hsa-miR-2115	MIMAT0011158
hsa-miR-2115*	MIMAT0011159		11.5641
hsa-miR-2116	MIMAT0011160
hsa-miR-2116*	MIMAT0011161
hsa-miR-2117	MIMAT0011162
hsa-miR-212	MIMAT0000269
hsa-miR-214	MIMAT0000271
hsa-miR-214*	MIMAT0004564
hsa-miR-215	MIMAT0000272
hsa-miR-216a	MIMAT0000273
hsa-miR-216b	MIMAT0004959
hsa-miR-217	MIMAT0000274
hsa-miR-218	MIMAT0000275
hsa-miR-218-1*	MIMAT0004565
hsa-miR-218-2*	MIMAT0004566
hsa-miR-219-1-3p	MIMAT0004567
hsa-miR-219-2-3p	MIMAT0004675
hsa-miR-219-5p	MIMAT0000276
hsa-miR-22	MIMAT0000077	55.2721	57.6519	240.209	222.851
hsa-miR-22*	MIMAT0004495			13.8676	22.0468
hsa-miR-221	MIMAT0000278	136.985	102.884	388.895	123.298
hsa-miR-221*	MIMAT0004568
hsa-miR-222	MIMAT0000279	63.3051	51.0182	179.622	64.1571
hsa-miR-222*	MIMAT0004569		19.3765	50.026
hsa-miR-223	MIMAT0000280
hsa-miR-223*	MIMAT0004570
hsa-miR-224	MIMAT0000281			36.3434
hsa-miR-224*	MIMAT0009198	27.6847
hsa-miR-2276	MIMAT0011775
hsa-miR-2277-3p	MIMAT0011777
hsa-miR-2277-5p	MIMAT0017352
hsa-miR-2278	MIMAT0011778
hsa-miR-2355-3p	MIMAT0017950
hsa-miR-2355-5p	MIMAT0016895
hsa-miR-2392	MIMAT0019043	26.422	13.6055	44.5052	14.8002
hsa-miR-23a	MIMAT0000078	379.851	236.728	776.545	487.887
hsa-miR-23a*	MIMAT0004496		12.9671
hsa-miR-23b	MIMAT0000418	195.437	282.321	700.297	367.661
hsa-miR-23b*	MIMAT0004587
hsa-miR-23c	MIMAT0018000	17.5113		48.5221
hsa-miR-24	MIMAT0000080	68.0992	95.2313	228.052	170.206
hsa-miR-24-1*	MIMAT0000079
hsa-miR-24-2*	MIMAT0004497			16.3652
hsa-miR-2467-3p	MIMAT0019953
hsa-miR-2467-5p	MIMAT0019952
hsa-miR-25	MIMAT0000081	14.6751		43.1454
hsa-miR-25*	MIMAT0004498
hsa-miR-2681	MIMAT0013516
hsa-miR-2681*	MIMAT0013515
hsa-miR-2682	MIMAT0013517
hsa-miR-2682*	MIMAT0013518				15.3382
hsa-miR-26a	MIMAT0000082	26.5543	33.5621	130.669	53.784
hsa-miR-26a-1*	MIMAT0004499
hsa-miR-26a-2*	MIMAT0004681
hsa-miR-26b	MIMAT0000083		20.5477	60.4068	30.0548
hsa-miR-26b*	MIMAT0004500
hsa-miR-27a	MIMAT0000084	184.884	106.233	426.894	258.891
hsa-miR-27a*	MIMAT0004501
hsa-miR-27b	MIMAT0000419	46.9544	46.5212	141.277	67.3352
hsa-miR-27b*	MIMAT0004588
hsa-miR-28-3p	MIMAT0004502
hsa-miR-28-5p	MIMAT0000085	12.6712		22.9172	19.8279
hsa-miR-2861	MIMAT0013802	92.9567	46.0109	97.9462	81.3943
hsa-miR-2909	MIMAT0013863
hsa-miR-296-3p	MIMAT0004679
hsa-miR-296-5p	MIMAT0000690			11.682
hsa-miR-2964a-3p	MIMAT0019748
hsa-miR-2964a-5p	MIMAT0019747
hsa-miR-297	MIMAT0004450
hsa-miR-298	MIMAT0004901
hsa-miR-299-3p	MIMAT0000687
hsa-miR-299-5p	MIMAT0002890
hsa-miR-29a	MIMAT0000086	258.37	193.337	458.151	214.265
hsa-miR-29a*	MIMAT0004503
hsa-miR-29b	MIMAT0000100	337.302	239.861	755.782	428.57
hsa-miR-29b-1*	MIMAT0004514
hsa-miR-29b-2*	MIMAT0004515
hsa-miR-29c	MIMAT0000681	42.989	35.8094	106.056	52.7346
hsa-miR-29c*	MIMAT0004673
hsa-miR-300	MIMAT0004903	11.4695
hsa-miR-301a	MIMAT0000688
hsa-miR-301b	MIMAT0004958
hsa-miR-302a	MIMAT0000684
hsa-miR-302a*	MIMAT0000683
hsa-miR-302b	MIMAT0000715
hsa-miR-302b*	MIMAT0000714
hsa-miR-302c	MIMAT0000717
hsa-miR-302c*	MIMAT0000716
hsa-miR-302d	MIMAT0000718
hsa-miR-302d*	MIMAT0004685
hsa-miR-302e	MIMAT0005931
hsa-miR-302f	MIMAT0005932
hsa-miR-3064-3p	MIMAT0019865	15.4692
hsa-miR-3064-5p	MIMAT0019864
hsa-miR-3065-3p	MIMAT0015378
hsa-miR-3065-5p	MIMAT0015066
hsa-miR-3074-3p	MIMAT0015027
hsa-miR-3074-5p	MIMAT0019208
hsa-miR-30a	MIMAT0000087	43.0888	44.5436	114.406	45.2772
hsa-miR-30a*	MIMAT0000088			41.6429	12.7365
hsa-miR-30b	MIMAT0000420	28.8435	21.7092	105.802	22.5849
hsa-miR-30b*	MIMAT0004589				10.0994
hsa-miR-30c	MIMAT0000244	37.9749	22.901	76.7349	38.1729
hsa-miR-30c-1*	MIMAT0004674		13.4577
hsa-miR-30c-2*	MIMAT0004550
hsa-miR-30d	MIMAT0000245	26.0963	19.136	64.5539	48.3846
hsa-miR-30d*	MIMAT0004551
hsa-miR-30e	MIMAT0000692	22.9308	21.5156	64.1751	22.6231
hsa-miR-30e*	MIMAT0000693			32.9674	11.5773
hsa-miR-31	MIMAT0000089	134.81	93.483	354.035	296.825
hsa-miR-31*	MIMAT0004504	34.9536	34.2325	35.9207	55.9648
hsa-miR-3115	MIMAT0014977
hsa-miR-3116	MIMAT0014978
hsa-miR-3117-3p	MIMAT0014979			15.3077
hsa-miR-3117-5p	MIMAT0019197
hsa-miR-3118	MIMAT0014980
hsa-miR-3119	MIMAT0014981
hsa-miR-3120-3p	MIMAT0014982
hsa-miR-3120-5p	MIMAT0019198
hsa-miR-3121-3p	MIMAT0014983
hsa-miR-3121-5p	MIMAT0019199
hsa-miR-3122	MIMAT0014984
hsa-miR-3123	MIMAT0014985
hsa-miR-3124-3p	MIMAT0019200
hsa-miR-3124-5p	MIMAT0014986
hsa-miR-3125	MIMAT0014988
hsa-miR-3126-3p	MIMAT0015377
hsa-miR-3126-5p	MIMAT0014989
hsa-miR-3127-3p	MIMAT0019201	16.8908
hsa-miR-3127-5p	MIMAT0014990			14.1444
hsa-miR-3128	MIMAT0014991
hsa-miR-3129-3p	MIMAT0019202
hsa-miR-3129-5p	MIMAT0014992
hsa-miR-3130-3p	MIMAT0014994
hsa-miR-3130-5p	MIMAT0014995
hsa-miR-3131	MIMAT0014996
hsa-miR-3132	MIMAT0014997
hsa-miR-3133	MIMAT0014998
hsa-miR-3134	MIMAT0015000
hsa-miR-3135	MIMAT0015001
hsa-miR-3135b	MIMAT0018985			22.6824
hsa-miR-3136-3p	MIMAT0019203
hsa-miR-3136-5p	MIMAT0015003
hsa-miR-3137	MIMAT0015005
hsa-miR-3138	MIMAT0015006
hsa-miR-3139	MIMAT0015007
hsa-miR-3140-3p	MIMAT0015008
hsa-miR-3140-5p	MIMAT0019204
hsa-miR-3141	MIMAT0015010	11.617			16.5005
hsa-miR-3142	MIMAT0015011
hsa-miR-3143	MIMAT0015012			13.3911
hsa-miR-3144-3p	MIMAT0015015			19.1069	12.4153
hsa-miR-3144-5p	MIMAT0015014
hsa-miR-3145-3p	MIMAT0015016			11.3
hsa-miR-3145-5p	MIMAT0019205
hsa-miR-3146	MIMAT0015018
hsa-miR-3147	MIMAT0015019
hsa-miR-3148	MIMAT0015021
hsa-miR-3149	MIMAT0015022
hsa-miR-3150a-3p	MIMAT0015023
hsa-miR-3150a-5p	MIMAT0019206
hsa-miR-3150b-3p	MIMAT0018194
hsa-miR-3150b-5p	MIMAT0019226
hsa-miR-3151	MIMAT0015024
hsa-miR-3152-3p	MIMAT0015025
hsa-miR-3152-5p	MIMAT0019207
hsa-miR-3153	MIMAT0015026
hsa-miR-3154	MIMAT0015028	20.4319	24.2843	50.8578	21.7456
hsa-miR-3155	MIMAT0015029
hsa-miR-3155b	MIMAT0019012
hsa-miR-3156-3p	MIMAT0019209
hsa-miR-3156-5p	MIMAT0015030			16.9184
hsa-miR-3157-3p	MIMAT0019210				12.0787
hsa-miR-3157-5p	MIMAT0015031
hsa-miR-3158-3p	MIMAT0015032			10.59
hsa-miR-3158-5p	MIMAT0019211				15.6491
hsa-miR-3159	MIMAT0015033
hsa-miR-3160-3p	MIMAT0015034
hsa-miR-3160-5p	MIMAT0019212
hsa-miR-3161	MIMAT0015035
hsa-miR-3162-3p	MIMAT0019213
hsa-miR-3162-5p	MIMAT0015036
hsa-miR-3163	MIMAT0015037
hsa-miR-3164	MIMAT0015038		14.1306
hsa-miR-3165	MIMAT0015039
hsa-miR-3166	MIMAT0015040
hsa-miR-3167	MIMAT0015042
hsa-miR-3168	MIMAT0015043				10.3943
hsa-miR-3169	MIMAT0015044		11.9251
hsa-miR-3170	MIMAT0015045	13.0656
hsa-miR-3171	MIMAT0015046
hsa-miR-3173-3p	MIMAT0015048
hsa-miR-3173-5p	MIMAT0019214
hsa-miR-3174	MIMAT0015051
hsa-miR-3175	MIMAT0015052	85.2984	61.5034	151.24	43.3176
hsa-miR-3176	MIMAT0015053			49.6351
hsa-miR-3177-3p	MIMAT0015054
hsa-miR-3177-5p	MIMAT0019215
hsa-miR-3178	MIMAT0015055	53.4574	33.8612	49.0856	53.5412
hsa-miR-3179	MIMAT0015056
hsa-miR-3180	MIMAT0018178	30.4363	16.3921	14.1467	17.2041
hsa-miR-3180-3p	MIMAT0015058
hsa-miR-3180-5p	MIMAT0015057
hsa-miR-3181	MIMAT0015061
hsa-miR-3182	MIMAT0015062
hsa-miR-3183	MIMAT0015063
hsa-miR-3184	MIMAT0015064
hsa-miR-3185	MIMAT0015065				11.2297
hsa-miR-3186-3p	MIMAT0015068			17.7538	21.5743
hsa-miR-3186-5p	MIMAT0015067			18.1374
hsa-miR-3187-3p	MIMAT0015069
hsa-miR-3187-5p	MIMAT0019216
hsa-miR-3188	MIMAT0015070			16.9574
hsa-miR-3189-3p	MIMAT0015071
hsa-miR-3189-5p	MIMAT0019217
hsa-miR-3190	MIMAT0015073
hsa-miR-3191	MIMAT0015075
hsa-miR-3192	MIMAT0015076
hsa-miR-3193	MIMAT0015077
hsa-miR-3194-3p	MIMAT0019218
hsa-miR-3194-5p	MIMAT0015078	19.8036
hsa-miR-3195	MIMAT0015079		14.3933
hsa-miR-3196	MIMAT0015080	113.305	46.337	108.791	93.4449
hsa-miR-3197	MIMAT0015082	36.0345	26.6077	58.9918	10.2229
hsa-miR-3198	MIMAT0015083
hsa-miR-3199	MIMAT0015084
hsa-miR-32	MIMAT0000090
hsa-miR-32*	MIMAT0004505
hsa-miR-3200-3p	MIMAT0015085
hsa-miR-3200-5p	MIMAT0017392
hsa-miR-3201	MIMAT0015086
hsa-miR-3202	MIMAT0015089
hsa-miR-320a	MIMAT0000510		11.3541	28.739	15.9406
hsa-miR-320b	MIMAT0005792	17.0194	10.9316	21.4657
hsa-miR-320c	MIMAT0005793	10.9984		17.5759
hsa-miR-320d	MIMAT0006764		20.2169	13.9982
hsa-miR-320e	MIMAT0015072			20.2259	21.386
hsa-miR-323-3p	MIMAT0000755
hsa-miR-323-5p	MIMAT0004696
hsa-miR-323b-3p	MIMAT0015050				16.4751
hsa-miR-323b-5p	MIMAT0001630
hsa-miR-324-3p	MIMAT0000762	12.6059
hsa-miR-324-5p	MIMAT0000761
hsa-miR-325	MIMAT0000771
hsa-miR-326	MIMAT0000756
hsa-miR-328	MIMAT0000752
hsa-miR-329	MIMAT0001629
hsa-miR-330-3p	MIMAT0000751
hsa-miR-330-5p	MIMAT0004693
hsa-miR-331-3p	MIMAT0000760
hsa-miR-331-5p	MIMAT0004700
hsa-miR-335	MIMAT0000765	12.1805	18.094	127.875
hsa-miR-335*	MIMAT0004703			33.8561
hsa-miR-337-3p	MIMAT0000754
hsa-miR-337-5p	MIMAT0004695
hsa-miR-338-3p	MIMAT0000763
hsa-miR-338-5p	MIMAT0004701			11.2069
hsa-miR-339-3p	MIMAT0004702			15.1184
hsa-miR-339-5p	MIMAT0000764
hsa-miR-33a	MIMAT0000091
hsa-miR-33a*	MIMAT0004506
hsa-miR-33b	MIMAT0003301
hsa-miR-33b*	MIMAT0004811
hsa-miR-340	MIMAT0004692
hsa-miR-340*	MIMAT0000750
hsa-miR-342-3p	MIMAT0000753
hsa-miR-342-5p	MIMAT0004694
hsa-miR-345	MIMAT0000772
hsa-miR-346	MIMAT0000773				14.5866
hsa-miR-34a	MIMAT0000255		16.6409	54.0301
hsa-miR-34a*	MIMAT0004557
hsa-miR-34b	MIMAT0004676
hsa-miR-34b*	MIMAT0000685
hsa-miR-34c-3p	MIMAT0004677
hsa-miR-34c-5p	MIMAT0000686
hsa-miR-3529	MIMAT0019828
hsa-miR-3545-3p	MIMAT0019814
hsa-miR-3545-5p	MIMAT0019813
hsa-miR-3591-3p	MIMAT0019877
hsa-miR-3591-5p	MIMAT0019876
hsa-miR-3605-3p	MIMAT0017982
hsa-miR-3605-5p	MIMAT0017981
hsa-miR-3606	MIMAT0017983
hsa-miR-3607-3p	MIMAT0017985		11.8611	32.4123
hsa-miR-3607-5p	MIMAT0017984
hsa-miR-3609	MIMAT0017986
hsa-miR-361-3p	MIMAT0004682
hsa-miR-361-5p	MIMAT0000703			29.2309
hsa-miR-3610	MIMAT0017987
hsa-miR-3611	MIMAT0017988	10.8861	14.544
hsa-miR-3612	MIMAT0017989
hsa-miR-3613-3p	MIMAT0017991
hsa-miR-3613-5p	MIMAT0017990
hsa-miR-3614-3p	MIMAT0017993
hsa-miR-3614-5p	MIMAT0017992
hsa-miR-3615	MIMAT0017994
hsa-miR-3616-3p	MIMAT0017996
hsa-miR-3616-5p	MIMAT0017995
hsa-miR-3617	MIMAT0017997
hsa-miR-3618	MIMAT0017998
hsa-miR-3619-3p	MIMAT0019219	32.4856	32.3896	52.5666	17.8648
hsa-miR-3619-5p	MIMAT0017999
hsa-miR-362-3p	MIMAT0004683
hsa-miR-362-5p	MIMAT0000705
hsa-miR-3620	MIMAT0018001
hsa-miR-3621	MIMAT0018002	57.8711	28.4294	41.6383	28.5165
hsa-miR-3622a-3p	MIMAT0018004
hsa-miR-3622a-5p	MIMAT0018003				17.1552
hsa-miR-3622b-3p	MIMAT0018006
hsa-miR-3622b-5p	MIMAT0018005
hsa-miR-363	MIMAT0000707
hsa-miR-363*	MIMAT0003385
hsa-miR-3646	MIMAT0018065
hsa-miR-3647-3p	MIMAT0018067			21.1002
hsa-miR-3647-5p	MIMAT0018066
hsa-miR-3648	MIMAT0018068	303.517	343.725	470.052	225.242
hsa-miR-3649	MIMAT0018069
hsa-miR-365	MIMAT0000710	19.2523	12.3984	38.1745	10.1061
hsa-miR-365*	MIMAT0009199			14.3711
hsa-miR-3650	MIMAT0018070
hsa-miR-3651	MIMAT0018071			26.3073
hsa-miR-3652	MIMAT0018072	11.7519		13.9817
hsa-miR-3653	MIMAT0018073			10.8128
hsa-miR-3654	MIMAT0018074
hsa-miR-3655	MIMAT0018075
hsa-miR-3656	MIMAT0018076	63.2293	11.8439	85.204	41.9246
hsa-miR-3657	MIMAT0018077	12.8025
hsa-miR-3658	MIMAT0018078
hsa-miR-3659	MIMAT0018080				12.6751
hsa-miR-3660	MIMAT0018081
hsa-miR-3661	MIMAT0018082
hsa-miR-3662	MIMAT0018083
hsa-miR-3663-3p	MIMAT0018085	50.1216	25.5707	49.3744	39.5113
hsa-miR-3663-5p	MIMAT0018084
hsa-miR-3664-3p	MIMAT0019220
hsa-miR-3664-5p	MIMAT0018086
hsa-miR-3665	MIMAT0018087	239.914	55.7963	124.694	123.846
hsa-miR-3666	MIMAT0018088
hsa-miR-3667-3p	MIMAT0018090
hsa-miR-3667-5p	MIMAT0018089
hsa-miR-3668	MIMAT0018091
hsa-miR-3669	MIMAT0018092
hsa-miR-367	MIMAT0000719
hsa-miR-367*	MIMAT0004686
hsa-miR-3670	MIMAT0018093		11.8825
hsa-miR-3671	MIMAT0018094		15.5476		10.0804
hsa-miR-3672	MIMAT0018095
hsa-miR-3673	MIMAT0018096
hsa-miR-3674	MIMAT0018097
hsa-miR-3675-3p	MIMAT0018099
hsa-miR-3675-5p	MIMAT0018098
hsa-miR-3676	MIMAT0018100			29.6036
hsa-miR-3677-3p	MIMAT0018101
hsa-miR-3677-5p	MIMAT0019221
hsa-miR-3678-3p	MIMAT0018103
hsa-miR-3678-5p	MIMAT0018102
hsa-miR-3679-3p	MIMAT0018105	17.7263	22.5569
hsa-miR-3679-5p	MIMAT0018104
hsa-miR-3680	MIMAT0018106
hsa-miR-3680*	MIMAT0018107
hsa-miR-3681	MIMAT0018108
hsa-miR-3681*	MIMAT0018109
hsa-miR-3682-3p	MIMAT0018110			14.4394
hsa-miR-3682-5p	MIMAT0019222
hsa-miR-3683	MIMAT0018111
hsa-miR-3684	MIMAT0018112
hsa-miR-3685	MIMAT0018113
hsa-miR-3686	MIMAT0018114
hsa-miR-3687	MIMAT0018115
hsa-miR-3688-3p	MIMAT0018116
hsa-miR-3688-5p	MIMAT0019223
hsa-miR-3689a-3p	MIMAT0018118
hsa-miR-3689d	MIMAT0019008
hsa-miR-3689f	MIMAT0019010
hsa-miR-369-3p	MIMAT0000721
hsa-miR-369-5p	MIMAT0001621
hsa-miR-3690	MIMAT0018119
hsa-miR-3691-3p	MIMAT0019224
hsa-miR-3691-5p	MIMAT0018120
hsa-miR-3692	MIMAT0018122
hsa-miR-3692*	MIMAT0018121
hsa-miR-370	MIMAT0000722
hsa-miR-371-3p	MIMAT0000723
hsa-miR-371-5p	MIMAT0004687	16.4344	11.2699	12.7006	12.7562
hsa-miR-3713	MIMAT0018164
hsa-miR-3714	MIMAT0018165
hsa-miR-371b-3p	MIMAT0019893	10.822
hsa-miR-371b-5p	MIMAT0019892
hsa-miR-372	MIMAT0000724
hsa-miR-373	MIMAT0000726
hsa-miR-373*	MIMAT0000725
hsa-miR-374a	MIMAT0000727	13.1772		12.6817
hsa-miR-374a*	MIMAT0004688
hsa-miR-374b	MIMAT0004955
hsa-miR-374b*	MIMAT0004956
hsa-miR-374c	MIMAT0018443	25	14.0716	24.9603	23.4658
hsa-miR-375	MIMAT0000728
hsa-miR-376a	MIMAT0000729
hsa-miR-376a*	MIMAT0003386
hsa-miR-376b	MIMAT0002172
hsa-miR-376c	MIMAT0000720
hsa-miR-377	MIMAT0000730
hsa-miR-377*	MIMAT0004689
hsa-miR-378	MIMAT0000732
hsa-miR-378*	MIMAT0000731
hsa-miR-378b	MIMAT0014999
hsa-miR-378c	MIMAT0016847
hsa-miR-378d	MIMAT0018926
hsa-miR-378e	MIMAT0018927
hsa-miR-378f	MIMAT0018932	14.7896
hsa-miR-378g	MIMAT0018937			13.6176	13.8415
hsa-miR-378h	MIMAT0018984			18.8817
hsa-miR-378i	MIMAT0019074			14.5226
hsa-miR-379	MIMAT0000733
hsa-miR-379*	MIMAT0004690
hsa-miR-380	MIMAT0000735
hsa-miR-380*	MIMAT0000734
hsa-miR-381	MIMAT0000736
hsa-miR-382	MIMAT0000737
hsa-miR-383	MIMAT0000738
hsa-miR-384	MIMAT0001075
hsa-miR-3907	MIMAT0018179			19.8659
hsa-miR-3908	MIMAT0018182			12.2472
hsa-miR-3909	MIMAT0018183
hsa-miR-3910	MIMAT0018184
hsa-miR-3911	MIMAT0018185
hsa-miR-3912	MIMAT0018186
hsa-miR-3913-3p	MIMAT0019225
hsa-miR-3913-5p	MIMAT0018187
hsa-miR-3914	MIMAT0018188	11.155
hsa-miR-3915	MIMAT0018189
hsa-miR-3916	MIMAT0018190
hsa-miR-3917	MIMAT0018191				10.1224
hsa-miR-3918	MIMAT0018192			22.3026
hsa-miR-3919	MIMAT0018193
hsa-miR-3920	MIMAT0018195
hsa-miR-3921	MIMAT0018196
hsa-miR-3922-3p	MIMAT0018197
hsa-miR-3922-5p	MIMAT0019227
hsa-miR-3923	MIMAT0018198
hsa-miR-3924	MIMAT0018199
hsa-miR-3925-3p	MIMAT0019228
hsa-miR-3925-5p	MIMAT0018200
hsa-miR-3926	MIMAT0018201
hsa-miR-3927	MIMAT0018202
hsa-miR-3928	MIMAT0018205
hsa-miR-3929	MIMAT0018206
hsa-miR-3934	MIMAT0018349
hsa-miR-3935	MIMAT0018350		15.5741
hsa-miR-3936	MIMAT0018351
hsa-miR-3937	MIMAT0018352	21.4669		18.36
hsa-miR-3938	MIMAT0018353
hsa-miR-3939	MIMAT0018355
hsa-miR-3940-3p	MIMAT0018356
hsa-miR-3940-5p	MIMAT0019229	49.2661		37.7099	11.2173
hsa-miR-3941	MIMAT0018357
hsa-miR-3942-3p	MIMAT0019230
hsa-miR-3942-5p	MIMAT0018358
hsa-miR-3943	MIMAT0018359
hsa-miR-3944-3p	MIMAT0018360
hsa-miR-3944-5p	MIMAT0019231
hsa-miR-3945	MIMAT0018361
hsa-miR-3960	MIMAT0019337	573.119	197.481	422.058	200.074
hsa-miR-3972	MIMAT0019357
hsa-miR-3973	MIMAT0019358
hsa-miR-3974	MIMAT0019359
hsa-miR-3975	MIMAT0019360
hsa-miR-3976	MIMAT0019361
hsa-miR-3977	MIMAT0019362
hsa-miR-3978	MIMAT0019363
hsa-miR-409-3p	MIMAT0001639
hsa-miR-409-5p	MIMAT0001638
hsa-miR-410	MIMAT0002171
hsa-miR-411	MIMAT0003329
hsa-miR-411*	MIMAT0004813
hsa-miR-412	MIMAT0002170
hsa-miR-421	MIMAT0003339
hsa-miR-422a	MIMAT0001339				12.4839
hsa-miR-423-3p	MIMAT0001340			19.6901
hsa-miR-423-5p	MIMAT0004748	24.455		18.2511
hsa-miR-424	MIMAT0001341	28.9328			49.0223
hsa-miR-424*	MIMAT0004749
hsa-miR-425	MIMAT0003393			22.1398	19.4198
hsa-miR-425*	MIMAT0001343
hsa-miR-4251	MIMAT0016883
hsa-miR-4252	MIMAT0016886
hsa-miR-4253	MIMAT0016882
hsa-miR-4254	MIMAT0016884	10.7055		35.406
hsa-miR-4255	MIMAT0016885
hsa-miR-4256	MIMAT0016877
hsa-miR-4257	MIMAT0016878	14.238
hsa-miR-4258	MIMAT0016879	10.7058
hsa-miR-4259	MIMAT0016880			10.4917
hsa-miR-4260	MIMAT0016881
hsa-miR-4261	MIMAT0016890
hsa-miR-4262	MIMAT0016894
hsa-miR-4263	MIMAT0016898
hsa-miR-4264	MIMAT0016899
hsa-miR-4265	MIMAT0016891
hsa-miR-4266	MIMAT0016892
hsa-miR-4267	MIMAT0016893	14.5804
hsa-miR-4268	MIMAT0016896
hsa-miR-4269	MIMAT0016897
hsa-miR-4270	MIMAT0016900	15.09		14.4702
hsa-miR-4271	MIMAT0016901
hsa-miR-4272	MIMAT0016902
hsa-miR-4273	MIMAT0016903
hsa-miR-4274	MIMAT0016906				10.3328
hsa-miR-4275	MIMAT0016905
hsa-miR-4276	MIMAT0016904
hsa-miR-4277	MIMAT0016908
hsa-miR-4278	MIMAT0016910
hsa-miR-4279	MIMAT0016909
hsa-miR-4280	MIMAT0016911
hsa-miR-4281	MIMAT0016907	24.4986	15.6821	50.6252	25.7142
hsa-miR-4282	MIMAT0016912
hsa-miR-4283	MIMAT0016914
hsa-miR-4284	MIMAT0016915	666.152	498.008	1798.98	674.341
hsa-miR-4285	MIMAT0016913
hsa-miR-4286	MIMAT0016916	1034.26	1045.03	2250.58	1094.36
hsa-miR-4287	MIMAT0016917
hsa-miR-4288	MIMAT0016918			17.467
hsa-miR-4289	MIMAT0016920			27.1719
hsa-miR-429	MIMAT0001536
hsa-miR-4290	MIMAT0016921				14.2428
hsa-miR-4291	MIMAT0016922	11.8333
hsa-miR-4292	MIMAT0016919
hsa-miR-4293	MIMAT0016848
hsa-miR-4294	MIMAT0016849	14.3802		11.4515
hsa-miR-4295	MIMAT0016844
hsa-miR-4296	MIMAT0016845
hsa-miR-4297	MIMAT0016846			17.5135
hsa-miR-4298	MIMAT0016852				11.4279
hsa-miR-4299	MIMAT0016851	15.7227		33.671
hsa-miR-4300	MIMAT0016853
hsa-miR-4301	MIMAT0016850			12.2659
hsa-miR-4302	MIMAT0016855
hsa-miR-4303	MIMAT0016856
hsa-miR-4304	MIMAT0016854
hsa-miR-4305	MIMAT0016857		13.6493
hsa-miR-4306	MIMAT0016858
hsa-miR-4307	MIMAT0016860
hsa-miR-4308	MIMAT0016861	15.8829
hsa-miR-4309	MIMAT0016859
hsa-miR-431	MIMAT0001625			14.8191
hsa-miR-431*	MIMAT0004757		10.648	14.9459
hsa-miR-4310	MIMAT0016862
hsa-miR-4311	MIMAT0016863
hsa-miR-4312	MIMAT0016864
hsa-miR-4313	MIMAT0016865
hsa-miR-4314	MIMAT0016868
hsa-miR-4315	MIMAT0016866
hsa-miR-4316	MIMAT0016867
hsa-miR-4317	MIMAT0016872			21.288	13.3912
hsa-miR-4318	MIMAT0016869
hsa-miR-4319	MIMAT0016870
hsa-miR-432	MIMAT0002814
hsa-miR-432*	MIMAT0002815
hsa-miR-4320	MIMAT0016871
hsa-miR-4321	MIMAT0016874
hsa-miR-4322	MIMAT0016873
hsa-miR-4323	MIMAT0016875			10.4789
hsa-miR-4324	MIMAT0016876	49.0013	43.5598	86.0618	24.7748
hsa-miR-4325	MIMAT0016887		12.6636
hsa-miR-4326	MIMAT0016888
hsa-miR-4327	MIMAT0016889	11.8354			20.8706
hsa-miR-4328	MIMAT0016926
hsa-miR-4329	MIMAT0016923			20.8458
hsa-miR-433	MIMAT0001627
hsa-miR-4330	MIMAT0016924
hsa-miR-4417	MIMAT0018929	15.2734		30.539	13.6242
hsa-miR-4418	MIMAT0018930
hsa-miR-4419a	MIMAT0018931
hsa-miR-4419b	MIMAT0019034
hsa-miR-4420	MIMAT0018933
hsa-miR-4421	MIMAT0018934			10.5742
hsa-miR-4422	MIMAT0018935
hsa-miR-4423-3p	MIMAT0018936
hsa-miR-4423-5p	MIMAT0019232
hsa-miR-4424	MIMAT0018939
hsa-miR-4425	MIMAT0018940
hsa-miR-4426	MIMAT0018941
hsa-miR-4427	MIMAT0018942
hsa-miR-4428	MIMAT0018943	15.8444		22.8429	10.6181
hsa-miR-4429	MIMAT0018944	11.2764		21.4051
hsa-miR-4430	MIMAT0018945
hsa-miR-4431	MIMAT0018947
hsa-miR-4432	MIMAT0018948
hsa-miR-4433	MIMAT0018949
hsa-miR-4434	MIMAT0018950		11.2102
hsa-miR-4435	MIMAT0018951
hsa-miR-4436a	MIMAT0018952
hsa-miR-4436b-3p	MIMAT0019941
hsa-miR-4436b-5p	MIMAT0019940
hsa-miR-4437	MIMAT0018953
hsa-miR-4438	MIMAT0018956
hsa-miR-4439	MIMAT0018957
hsa-miR-4440	MIMAT0018958			14.618
hsa-miR-4441	MIMAT0018959
hsa-miR-4442	MIMAT0018960	21.7511		30.1959
hsa-miR-4443	MIMAT0018961	53.7592	60.4823	88.3433	54.8733
hsa-miR-4444	MIMAT0018962
hsa-miR-4445	MIMAT0018963
hsa-miR-4445*	MIMAT0018964
hsa-miR-4446-3p	MIMAT0018965	46.669
hsa-miR-4446-5p	MIMAT0019233
hsa-miR-4447	MIMAT0018966
hsa-miR-4448	MIMAT0018967
hsa-miR-4449	MIMAT0018968
hsa-miR-4450	MIMAT0018971
hsa-miR-4451	MIMAT0018973
hsa-miR-4452	MIMAT0018974
hsa-miR-4453	MIMAT0018975
hsa-miR-4454	MIMAT0018976	30400.4	28067.2	57812.9	26341.5
hsa-miR-4455	MIMAT0018977
hsa-miR-4456	MIMAT0018978
hsa-miR-4457	MIMAT0018979
hsa-miR-4458	MIMAT0018980			23.039
hsa-miR-4459	MIMAT0018981	32.2631	29.4039	63.1084	22.7106
hsa-miR-4460	MIMAT0018982
hsa-miR-4461	MIMAT0018983
hsa-miR-4462	MIMAT0018986
hsa-miR-4463	MIMAT0018987	66.6806	21.3147	41.793	15.4187
hsa-miR-4464	MIMAT0018988
hsa-miR-4465	MIMAT0018992
hsa-miR-4466	MIMAT0018993	71.234	33.2755	78.1227	43.4146
hsa-miR-4467	MIMAT0018994			26.6084
hsa-miR-4468	MIMAT0018995
hsa-miR-4469	MIMAT0018996
hsa-miR-4470	MIMAT0018997
hsa-miR-4471	MIMAT0018998
hsa-miR-4472	MIMAT0018999
hsa-miR-4473	MIMAT0019000
hsa-miR-4474-3p	MIMAT0019001
hsa-miR-4474-5p	MIMAT0019234
hsa-miR-4475	MIMAT0019002
hsa-miR-4476	MIMAT0019003
hsa-miR-4477a	MIMAT0019004
hsa-miR-4477b	MIMAT0019005
hsa-miR-4478	MIMAT0019006
hsa-miR-4479	MIMAT0019011
hsa-miR-448	MIMAT0001532
hsa-miR-4480	MIMAT0019014
hsa-miR-4481	MIMAT0019015				10.9096
hsa-miR-4482	MIMAT0019016
hsa-miR-4483	MIMAT0019017
hsa-miR-4484	MIMAT0019018	97.4407	60.6763	224.242	60.4249
hsa-miR-4485	MIMAT0019019	15.846		21.1612
hsa-miR-4486	MIMAT0019020
hsa-miR-4487	MIMAT0019021			18.7227
hsa-miR-4488	MIMAT0019022	153.159	48.0612	86.7886	67.9053
hsa-miR-4489	MIMAT0019023			24.2917
hsa-miR-4490	MIMAT0019025
hsa-miR-4491	MIMAT0019026
hsa-miR-4492	MIMAT0019027	21.4739	13.4748	28.8367	15.1402
hsa-miR-4493	MIMAT0019028
hsa-miR-4494	MIMAT0019029
hsa-miR-4495	MIMAT0019030
hsa-miR-4496	MIMAT0019031
hsa-miR-4497	MIMAT0019032	213.849	61.6311	235.117	119.329
hsa-miR-4498	MIMAT0019033
hsa-miR-4499	MIMAT0019035
hsa-miR-449a	MIMAT0001541
hsa-miR-449b	MIMAT0003327
hsa-miR-449b*	MIMAT0009203
hsa-miR-449c	MIMAT0010251
hsa-miR-449c*	MIMAT0013771
hsa-miR-4500	MIMAT0019036
hsa-miR-4501	MIMAT0019037
hsa-miR-4502	MIMAT0019038			23.6497
hsa-miR-4503	MIMAT0019039
hsa-miR-4504	MIMAT0019040
hsa-miR-4505	MIMAT0019041	73.2402	28.1981	55.8426	20.7062
hsa-miR-4506	MIMAT0019042	10.9786
hsa-miR-4507	MIMAT0019044		12.1914
hsa-miR-4508	MIMAT0019045	98.8711	51.4828	90.4934	54.6036
hsa-miR-4509	MIMAT0019046
hsa-miR-450a	MIMAT0001545
hsa-miR-450b-3p	MIMAT0004910
hsa-miR-450b-5p	MIMAT0004909
hsa-miR-451	MIMAT0001631			11.0238
hsa-miR-4510	MIMAT0019047
hsa-miR-4511	MIMAT0019048
hsa-miR-4512	MIMAT0019049
hsa-miR-4513	MIMAT0019050		12.1525
hsa-miR-4514	MIMAT0019051
hsa-miR-4515	MIMAT0019052			15.0355
hsa-miR-4516	MIMAT0019053	199.491	87.2608	202.687	74.0054
hsa-miR-4517	MIMAT0019054
hsa-miR-4518	MIMAT0019055
hsa-miR-4519	MIMAT0019056	16.2306	12.1513
hsa-miR-451b	MIMAT0019840
hsa-miR-452	MIMAT0001635
hsa-miR-452*	MIMAT0001636
hsa-miR-4520a-3p	MIMAT0019057
hsa-miR-4520b-3p	MIMAT0020300
hsa-miR-4521	MIMAT0019058			21.5538
hsa-miR-4522	MIMAT0019060
hsa-miR-4523	MIMAT0019061
hsa-miR-4524	MIMAT0019062
hsa-miR-4524*	MIMAT0019063
hsa-miR-4525	MIMAT0019064
hsa-miR-4526	MIMAT0019065
hsa-miR-4527	MIMAT0019066
hsa-miR-4528	MIMAT0019067
hsa-miR-4529-3p	MIMAT0019068				11.4412
hsa-miR-4529-5p	MIMAT0019236
hsa-miR-4530	MIMAT0019069	63.3108	21.1516	59.6897	65.0316
hsa-miR-4531	MIMAT0019070
hsa-miR-4532	MIMAT0019071	115.606	91.1835	169.651	96.5397
hsa-miR-4533	MIMAT0019072
hsa-miR-4534	MIMAT0019073
hsa-miR-4535	MIMAT0019075
hsa-miR-4536	MIMAT0019078
hsa-miR-4537	MIMAT0019080	11.6864
hsa-miR-4538	MIMAT0019081
hsa-miR-4539	MIMAT0019082
hsa-miR-454	MIMAT0003885
hsa-miR-454*	MIMAT0003884	11.4527
hsa-miR-4540	MIMAT0019083
hsa-miR-455-3p	MIMAT0004784
hsa-miR-455-5p	MIMAT0003150
hsa-miR-4632	MIMAT0019688
hsa-miR-4633-3p	MIMAT0019690
hsa-miR-4633-5p	MIMAT0019689
hsa-miR-4634	MIMAT0019691	21.7634	11.1593	33.4702	15.3154
hsa-miR-4635	MIMAT0019692
hsa-miR-4636	MIMAT0019693
hsa-miR-4637	MIMAT0019694
hsa-miR-4638-3p	MIMAT0019696
hsa-miR-4638-5p	MIMAT0019695	14.569		18.1343
hsa-miR-4639-3p	MIMAT0019698
hsa-miR-4639-5p	MIMAT0019697
hsa-miR-4640-3p	MIMAT0019700
hsa-miR-4640-5p	MIMAT0019699	12.034
hsa-miR-4641	MIMAT0019701
hsa-miR-4642	MIMAT0019702			10.6661
hsa-miR-4643	MIMAT0019703
hsa-miR-4644	MIMAT0019704
hsa-miR-4645-3p	MIMAT0019706		20.5251
hsa-miR-4645-5p	MIMAT0019705
hsa-miR-4646-3p	MIMAT0019708
hsa-miR-4646-5p	MIMAT0019707
hsa-miR-4647	MIMAT0019709
hsa-miR-4648	MIMAT0019710
hsa-miR-4649-3p	MIMAT0019712		17.5847
hsa-miR-4649-5p	MIMAT0019711	14.0111		13.4622
hsa-miR-4650-3p	MIMAT0019714
hsa-miR-4650-5p	MIMAT0019713
hsa-miR-4651	MIMAT0019715	20.5728	15.6266	44.4461	29.6602
hsa-miR-4652-3p	MIMAT0019717
hsa-miR-4652-5p	MIMAT0019716
hsa-miR-4653-3p	MIMAT0019719
hsa-miR-4653-5p	MIMAT0019718
hsa-miR-4654	MIMAT0019720	16.9851
hsa-miR-4655-3p	MIMAT0019722
hsa-miR-4655-5p	MIMAT0019721			12.2981
hsa-miR-4656	MIMAT0019723		13.9474	10.768
hsa-miR-4657	MIMAT0019724			18.2747	10.5658
hsa-miR-4658	MIMAT0019725
hsa-miR-4659a-3p	MIMAT0019727
hsa-miR-4659a-5p	MIMAT0019726
hsa-miR-4659b-3p	MIMAT0019734
hsa-miR-4659b-5p	MIMAT0019733
hsa-miR-466	MIMAT0015002			24.9437
hsa-miR-4660	MIMAT0019728
hsa-miR-4661-3p	MIMAT0019730
hsa-miR-4661-5p	MIMAT0019729
hsa-miR-4662a-3p	MIMAT0019732
hsa-miR-4662a-5p	MIMAT0019731	12.1835
hsa-miR-4662b	MIMAT0019736
hsa-miR-4663	MIMAT0019735
hsa-miR-4664-3p	MIMAT0019738
hsa-miR-4664-5p	MIMAT0019737	44.7331	47.7069	68.7593	30.8611
hsa-miR-4665-3p	MIMAT0019740
hsa-miR-4665-5p	MIMAT0019739
hsa-miR-4666-3p	MIMAT0019742
hsa-miR-4666-5p	MIMAT0019741			14.1961	11.1979
hsa-miR-4667-3p	MIMAT0019744			10.9606
hsa-miR-4667-5p	MIMAT0019743	49.061	32.5781	94.4885	41.0467
hsa-miR-4668-3p	MIMAT0019746
hsa-miR-4668-5p	MIMAT0019745
hsa-miR-4669	MIMAT0019749
hsa-miR-4670-3p	MIMAT0019751
hsa-miR-4670-5p	MIMAT0019750
hsa-miR-4671-3p	MIMAT0019753			14.1753
hsa-miR-4671-5p	MIMAT0019752
hsa-miR-4672	MIMAT0019754
hsa-miR-4673	MIMAT0019755
hsa-miR-4674	MIMAT0019756	14.9126
hsa-miR-4675	MIMAT0019757			10.5854
hsa-miR-4676-3p	MIMAT0019759
hsa-miR-4676-5p	MIMAT0019758
hsa-miR-4677-3p	MIMAT0019761
hsa-miR-4677-5p	MIMAT0019760	13.9349
hsa-miR-4678	MIMAT0019762
hsa-miR-4679	MIMAT0019763
hsa-miR-4680-3p	MIMAT0019765
hsa-miR-4680-5p	MIMAT0019764
hsa-miR-4681	MIMAT0019766
hsa-miR-4682	MIMAT0019767			12.7942
hsa-miR-4683	MIMAT0019768
hsa-miR-4684-3p	MIMAT0019770
hsa-miR-4684-5p	MIMAT0019769	21.9523
hsa-miR-4685-3p	MIMAT0019772
hsa-miR-4685-5p	MIMAT0019771
hsa-miR-4686	MIMAT0019773	10.6199	13.2818	13.3941
hsa-miR-4687-3p	MIMAT0019775	30.0964		62.7333	23.3038
hsa-miR-4687-5p	MIMAT0019774
hsa-miR-4688	MIMAT0019777	49.5499	18.2168	40.6814	22.591
hsa-miR-4689	MIMAT0019778	19.6325		17.7928
hsa-miR-4690-3p	MIMAT0019780		18.0582	25.1523
hsa-miR-4690-5p	MIMAT0019779
hsa-miR-4691-3p	MIMAT0019782
hsa-miR-4691-5p	MIMAT0019781			12.894
hsa-miR-4692	MIMAT0019783
hsa-miR-4693-3p	MIMAT0019785
hsa-miR-4693-5p	MIMAT0019784
hsa-miR-4694-3p	MIMAT0019787
hsa-miR-4694-5p	MIMAT0019786
hsa-miR-4695-3p	MIMAT0019789		15.2899	36.2706	19.8215
hsa-miR-4695-5p	MIMAT0019788	34.1492	14.8672	20.2514	24.3468
hsa-miR-4696	MIMAT0019790
hsa-miR-4697-3p	MIMAT0019792
hsa-miR-4697-5p	MIMAT0019791
hsa-miR-4698	MIMAT0019793
hsa-miR-4699-3p	MIMAT0019795
hsa-miR-4699-5p	MIMAT0019794
hsa-miR-4700-3p	MIMAT0019797
hsa-miR-4700-5p	MIMAT0019796
hsa-miR-4701-3p	MIMAT0019799
hsa-miR-4701-5p	MIMAT0019798
hsa-miR-4703-3p	MIMAT0019802
hsa-miR-4703-5p	MIMAT0019801
hsa-miR-4704-3p	MIMAT0019804
hsa-miR-4704-5p	MIMAT0019803
hsa-miR-4705	MIMAT0019805
hsa-miR-4706	MIMAT0019806
hsa-miR-4707-3p	MIMAT0019808
hsa-miR-4707-5p	MIMAT0019807
hsa-miR-4708-3p	MIMAT0019810				11.2884
hsa-miR-4708-5p	MIMAT0019809
hsa-miR-4709-3p	MIMAT0019812
hsa-miR-4709-5p	MIMAT0019811
hsa-miR-4710	MIMAT0019815
hsa-miR-4711-3p	MIMAT0019817
hsa-miR-4711-5p	MIMAT0019816
hsa-miR-4712-3p	MIMAT0019819
hsa-miR-4712-5p	MIMAT0019818
hsa-miR-4713-3p	MIMAT0019821
hsa-miR-4713-5p	MIMAT0019820	13.8116
hsa-miR-4714-3p	MIMAT0019823
hsa-miR-4714-5p	MIMAT0019822
hsa-miR-4715-3p	MIMAT0019825
hsa-miR-4715-5p	MIMAT0019824
hsa-miR-4716-3p	MIMAT0019827		12.3088
hsa-miR-4716-5p	MIMAT0019826
hsa-miR-4717-3p	MIMAT0019830
hsa-miR-4717-5p	MIMAT0019829
hsa-miR-4718	MIMAT0019831
hsa-miR-4719	MIMAT0019832			11.3632
hsa-miR-4720-3p	MIMAT0019834
hsa-miR-4720-5p	MIMAT0019833
hsa-miR-4721	MIMAT0019835				37.9072
hsa-miR-4722-3p	MIMAT0019837
hsa-miR-4722-5p	MIMAT0019836
hsa-miR-4723-3p	MIMAT0019839		14.1723
hsa-miR-4723-5p	MIMAT0019838	382.836	477.47	738.69	377.003
hsa-miR-4724-3p	MIMAT0019842
hsa-miR-4724-5p	MIMAT0019841
hsa-miR-4725-3p	MIMAT0019844	16.1964	15.8976	28.2648	13.9159
hsa-miR-4725-5p	MIMAT0019843
hsa-miR-4726-3p	MIMAT0019846
hsa-miR-4726-5p	MIMAT0019845
hsa-miR-4727-3p	MIMAT0019848	10.7431
hsa-miR-4727-5p	MIMAT0019847
hsa-miR-4728-3p	MIMAT0019850
hsa-miR-4728-5p	MIMAT0019849
hsa-miR-4729	MIMAT0019851
hsa-miR-4730	MIMAT0019852	53.0319	11.6224	43.4657	39.304
hsa-miR-4731-3p	MIMAT0019854
hsa-miR-4731-5p	MIMAT0019853	18.679		23.8855	11.8878
hsa-miR-4732-3p	MIMAT0019856
hsa-miR-4732-5p	MIMAT0019855	27.5485	51.1417	136.171	34.8721
hsa-miR-4733-3p	MIMAT0019858	13.1973	11.1269
hsa-miR-4733-5p	MIMAT0019857
hsa-miR-4734	MIMAT0019859	52.11	16.7124	56.7207	25.8567
hsa-miR-4735-3p	MIMAT0019861
hsa-miR-4735-5p	MIMAT0019860
hsa-miR-4736	MIMAT0019862
hsa-miR-4737	MIMAT0019863		11.852		10.4982
hsa-miR-4738-3p	MIMAT0019867
hsa-miR-4738-5p	MIMAT0019866
hsa-miR-4739	MIMAT0019868	92.8451	30.43	110.172	72.1487
hsa-miR-4740-3p	MIMAT0019870
hsa-miR-4740-5p	MIMAT0019869			12.7958
hsa-miR-4741	MIMAT0019871	19.6735		31.0388	25.8568
hsa-miR-4742-3p	MIMAT0019873
hsa-miR-4742-5p	MIMAT0019872
hsa-miR-4743	MIMAT0019874
hsa-miR-4744	MIMAT0019875
hsa-miR-4745-3p	MIMAT0019879
hsa-miR-4745-5p	MIMAT0019878	66.8885	21.8211	64.8797	49.2713
hsa-miR-4746-3p	MIMAT0019881
hsa-miR-4746-5p	MIMAT0019880
hsa-miR-4747-3p	MIMAT0019883	11.3946
hsa-miR-4747-5p	MIMAT0019882
hsa-miR-4748	MIMAT0019884
hsa-miR-4749-3p	MIMAT0019886
hsa-miR-4749-5p	MIMAT0019885	37.9769	23.7393	52.4195	17.2787
hsa-miR-4750	MIMAT0019887	13.8652		13.7354
hsa-miR-4751	MIMAT0019888
hsa-miR-4752	MIMAT0019889
hsa-miR-4753-3p	MIMAT0019891
hsa-miR-4753-5p	MIMAT0019890
hsa-miR-4754	MIMAT0019894
hsa-miR-4755-3p	MIMAT0019896
hsa-miR-4755-5p	MIMAT0019895
hsa-miR-4756-3p	MIMAT0019900
hsa-miR-4756-5p	MIMAT0019899
hsa-miR-4757-3p	MIMAT0019902
hsa-miR-4757-5p	MIMAT0019901
hsa-miR-4758-3p	MIMAT0019904	41.8022	62.3924	105.6	43.324
hsa-miR-4758-5p	MIMAT0019903	10.8821	14.3279		10.9324
hsa-miR-4759	MIMAT0019905
hsa-miR-4760-3p	MIMAT0019907
hsa-miR-4760-5p	MIMAT0019906
hsa-miR-4761-3p	MIMAT0019909
hsa-miR-4761-5p	MIMAT0019908
hsa-miR-4762-3p	MIMAT0019911
hsa-miR-4762-5p	MIMAT0019910
hsa-miR-4763-3p	MIMAT0019913	37.3238	18.3685	30.6582	34.4544
hsa-miR-4763-5p	MIMAT0019912
hsa-miR-4764-3p	MIMAT0019915
hsa-miR-4764-5p	MIMAT0019914
hsa-miR-4765	MIMAT0019916
hsa-miR-4766-3p	MIMAT0019918
hsa-miR-4766-5p	MIMAT0019917
hsa-miR-4767	MIMAT0019919	11.6881
hsa-miR-4768-3p	MIMAT0019921
hsa-miR-4768-5p	MIMAT0019920
hsa-miR-4769-3p	MIMAT0019923
hsa-miR-4769-5p	MIMAT0019922
hsa-miR-4770	MIMAT0019924
hsa-miR-4771	MIMAT0019925	15.7119
hsa-miR-4772-3p	MIMAT0019927
hsa-miR-4772-5p	MIMAT0019926
hsa-miR-4773	MIMAT0019928
hsa-miR-4774-3p	MIMAT0019930
hsa-miR-4774-5p	MIMAT0019929
hsa-miR-4775	MIMAT0019931		10.7475
hsa-miR-4776-3p	MIMAT0019933
hsa-miR-4776-5p	MIMAT0019932
hsa-miR-4777-3p	MIMAT0019935
hsa-miR-4777-5p	MIMAT0019934
hsa-miR-4778-3p	MIMAT0019937
hsa-miR-4778-5p	MIMAT0019936
hsa-miR-4779	MIMAT0019938
hsa-miR-4780	MIMAT0019939
hsa-miR-4781-3p	MIMAT0019943
hsa-miR-4781-5p	MIMAT0019942
hsa-miR-4782-3p	MIMAT0019945
hsa-miR-4782-5p	MIMAT0019944
hsa-miR-4783-3p	MIMAT0019947
hsa-miR-4783-5p	MIMAT0019946
hsa-miR-4784	MIMAT0019948
hsa-miR-4785	MIMAT0019949
hsa-miR-4786-3p	MIMAT0019955
hsa-miR-4786-5p	MIMAT0019954				12.1405
hsa-miR-4787-3p	MIMAT0019957
hsa-miR-4787-5p	MIMAT0019956	173.808	98.3334	162.976	153.875
hsa-miR-4788	MIMAT0019958
hsa-miR-4789-3p	MIMAT0019960
hsa-miR-4789-5p	MIMAT0019959
hsa-miR-4790-3p	MIMAT0019962
hsa-miR-4790-5p	MIMAT0019961
hsa-miR-4791	MIMAT0019963
hsa-miR-4792	MIMAT0019964				12.0791
hsa-miR-4793-3p	MIMAT0019966
hsa-miR-4793-5p	MIMAT0019965
hsa-miR-4794	MIMAT0019967
hsa-miR-4795-3p	MIMAT0019969			11.3638
hsa-miR-4795-5p	MIMAT0019968
hsa-miR-4796-3p	MIMAT0019971
hsa-miR-4796-5p	MIMAT0019970
hsa-miR-4797-3p	MIMAT0019973	13.7498
hsa-miR-4797-5p	MIMAT0019972
hsa-miR-4798-3p	MIMAT0019975
hsa-miR-4798-5p	MIMAT0019974
hsa-miR-4799-3p	MIMAT0019977			14.8776
hsa-miR-4799-5p	MIMAT0019976
hsa-miR-4800-3p	MIMAT0019979			10.6546
hsa-miR-4800-5p	MIMAT0019978			17.4459
hsa-miR-4801	MIMAT0019980
hsa-miR-4802-3p	MIMAT0019982	14.812
hsa-miR-4802-5p	MIMAT0019981				10.0632
hsa-miR-4803	MIMAT0019983
hsa-miR-4804-3p	MIMAT0019985
hsa-miR-4804-5p	MIMAT0019984
hsa-miR-483-3p	MIMAT0002173
hsa-miR-483-5p	MIMAT0004761			10.9871
hsa-miR-484	MIMAT0002174			13.521
hsa-miR-485-3p	MIMAT0002176
hsa-miR-485-5p	MIMAT0002175
hsa-miR-486-3p	MIMAT0004762
hsa-miR-486-5p	MIMAT0002177
hsa-miR-487a	MIMAT0002178
hsa-miR-487b	MIMAT0003180	33.1302	22.9147	53.3736	34.8075
hsa-miR-488	MIMAT0004763
hsa-miR-488*	MIMAT0002804
hsa-miR-489	MIMAT0002805
hsa-miR-490-3p	MIMAT0002806
hsa-miR-490-5p	MIMAT0004764
hsa-miR-491-3p	MIMAT0004765			10.5059
hsa-miR-491-5p	MIMAT0002807
hsa-miR-492	MIMAT0002812
hsa-miR-493	MIMAT0003161
hsa-miR-493*	MIMAT0002813
hsa-miR-494	MIMAT0002816	55.166	25.176	146.691	60.506
hsa-miR-495	MIMAT0002817
hsa-miR-496	MIMAT0002818
hsa-miR-497	MIMAT0002820
hsa-miR-497*	MIMAT0004768
hsa-miR-498	MIMAT0002824
hsa-miR-499-3p	MIMAT0004772
hsa-miR-499-5p	MIMAT0002870
hsa-miR-499a-3p	MIMAT0019898
hsa-miR-499a-5p	MIMAT0019897
hsa-miR-500a	MIMAT0004773
hsa-miR-500a*	MIMAT0002871
hsa-miR-500b	MIMAT0016925
hsa-miR-501-3p	MIMAT0004774
hsa-miR-501-5p	MIMAT0002872
hsa-miR-502-3p	MIMAT0004775
hsa-miR-502-5p	MIMAT0002873
hsa-miR-503	MIMAT0002874	11.1842
hsa-miR-504	MIMAT0002875			15.7304
hsa-miR-5047	MIMAT0020541
hsa-miR-505	MIMAT0002876
hsa-miR-505*	MIMAT0004776			18.6265
hsa-miR-506	MIMAT0002878		13.2881
hsa-miR-507	MIMAT0002879
hsa-miR-508-3p	MIMAT0002880
hsa-miR-508-5p	MIMAT0004778
hsa-miR-509-3-5p	MIMAT0004975
hsa-miR-509-3p	MIMAT0002881
hsa-miR-509-5p	MIMAT0004779
hsa-miR-5095	MIMAT0020600	17.7244
hsa-miR-5096	MIMAT0020603
hsa-miR-510	MIMAT0002882	13.0081
hsa-miR-511	MIMAT0002808
hsa-miR-512-3p	MIMAT0002823
hsa-miR-512-5p	MIMAT0002822
hsa-miR-513a-3p	MIMAT0004777
hsa-miR-513a-5p	MIMAT0002877			12.4785
hsa-miR-513b	MIMAT0005788
hsa-miR-513c	MIMAT0005789
hsa-miR-514	MIMAT0002883
hsa-miR-514b-3p	MIMAT0015088
hsa-miR-514b-5p	MIMAT0015087
hsa-miR-515-3p	MIMAT0002827
hsa-miR-515-5p	MIMAT0002826
hsa-miR-516a-5p	MIMAT0004770
hsa-miR-516b	MIMAT0002859
hsa-miR-517*	MIMAT0002851
hsa-miR-517a	MIMAT0002852
hsa-miR-517b	MIMAT0002857	12.7292
hsa-miR-517c	MIMAT0002866
hsa-miR-518a-3p	MIMAT0002863
hsa-miR-518b	MIMAT0002844
hsa-miR-518c	MIMAT0002848
hsa-miR-518c*	MIMAT0002847
hsa-miR-518d-3p	MIMAT0002864
hsa-miR-518e	MIMAT0002861
hsa-miR-518f	MIMAT0002842
hsa-miR-518f*	MIMAT0002841
hsa-miR-519a	MIMAT0002869
hsa-miR-519b-3p	MIMAT0002837
hsa-miR-519c-3p	MIMAT0002832	16.6055
hsa-miR-519d	MIMAT0002853	12.8601
hsa-miR-519e	MIMAT0002829
hsa-miR-519e*	MIMAT0002828
hsa-miR-520a-3p	MIMAT0002834
hsa-miR-520a-5p	MIMAT0002833
hsa-miR-520b	MIMAT0002843
hsa-miR-520c-3p	MIMAT0002846	10.6506
hsa-miR-520d-3p	MIMAT0002856
hsa-miR-520d-5p	MIMAT0002855
hsa-miR-520e	MIMAT0002825
hsa-miR-520f	MIMAT0002830
hsa-miR-520g	MIMAT0002858	15.2977
hsa-miR-520h	MIMAT0002867
hsa-miR-521	MIMAT0002854
hsa-miR-522	MIMAT0002868
hsa-miR-523	MIMAT0002840			10.7752
hsa-miR-524-3p	MIMAT0002850	14.53
hsa-miR-524-5p	MIMAT0002849
hsa-miR-525-3p	MIMAT0002839			10.5967
hsa-miR-525-5p	MIMAT0002838
hsa-miR-526b	MIMAT0002835
hsa-miR-526b*	MIMAT0002836				11.1263
hsa-miR-532-3p	MIMAT0004780
hsa-miR-532-5p	MIMAT0002888
hsa-miR-539	MIMAT0003163
hsa-miR-541	MIMAT0004920
hsa-miR-541*	MIMAT0004919
hsa-miR-542-3p	MIMAT0003389
hsa-miR-542-5p	MIMAT0003340
hsa-miR-543	MIMAT0004954
hsa-miR-544	MIMAT0003164
hsa-miR-544b	MIMAT0015004
hsa-miR-545	MIMAT0003165
hsa-miR-545*	MIMAT0004785
hsa-miR-548a-3p	MIMAT0003251
hsa-miR-548a-5p	MIMAT0004803
hsa-miR-548aa	MIMAT0018447
hsa-miR-548ab	MIMAT0018928
hsa-miR-548ac	MIMAT0018938
hsa-miR-548ad	MIMAT0018946
hsa-miR-548ae	MIMAT0018954
hsa-miR-548ag	MIMAT0018969
hsa-miR-548ah	MIMAT0018972
hsa-miR-548ai	MIMAT0018989
hsa-miR-548aj	MIMAT0018990
hsa-miR-548ak	MIMAT0019013
hsa-miR-548al	MIMAT0019024
hsa-miR-548am	MIMAT0019076			10.56
hsa-miR-548an	MIMAT0019079
hsa-miR-548b-3p	MIMAT0003254
hsa-miR-548b-5p	MIMAT0004798
hsa-miR-548c-3p	MIMAT0003285
hsa-miR-548c-5p	MIMAT0004806
hsa-miR-548d-3p	MIMAT0003323
hsa-miR-548d-5p	MIMAT0004812
hsa-miR-548e	MIMAT0005874
hsa-miR-548f	MIMAT0005895
hsa-miR-548g	MIMAT0005912
hsa-miR-548h	MIMAT0005928
hsa-miR-548i	MIMAT0005935
hsa-miR-548j	MIMAT0005875
hsa-miR-548k	MIMAT0005882
hsa-miR-548l	MIMAT0005889
hsa-miR-548m	MIMAT0005917
hsa-miR-548n	MIMAT0005916
hsa-miR-548o	MIMAT0005919
hsa-miR-548p	MIMAT0005934
hsa-miR-548q	MIMAT0011163
hsa-miR-548s	MIMAT0014987
hsa-miR-548t	MIMAT0015009
hsa-miR-548u	MIMAT0015013	20.7007
hsa-miR-548v	MIMAT0015020
hsa-miR-548w	MIMAT0015060
hsa-miR-548x	MIMAT0015081
hsa-miR-548y	MIMAT0018354
hsa-miR-548z	MIMAT0018446
hsa-miR-549	MIMAT0003333
hsa-miR-550a	MIMAT0004800			18.0124
hsa-miR-550a*	MIMAT0003257				11.3565
hsa-miR-550b	MIMAT0018445
hsa-miR-551a	MIMAT0003214
hsa-miR-551b	MIMAT0003233
hsa-miR-551b*	MIMAT0004794
hsa-miR-552	MIMAT0003215
hsa-miR-553	MIMAT0003216
hsa-miR-554	MIMAT0003217
hsa-miR-555	MIMAT0003219
hsa-miR-556-3p	MIMAT0004793
hsa-miR-556-5p	MIMAT0003220
hsa-miR-557	MIMAT0003221	11.859
hsa-miR-558	MIMAT0003222
hsa-miR-559	MIMAT0003223
hsa-miR-561	MIMAT0003225
hsa-miR-562	MIMAT0003226
hsa-miR-563	MIMAT0003227
hsa-miR-564	MIMAT0003228			10.8158	20.3011
hsa-miR-566	MIMAT0003230
hsa-miR-567	MIMAT0003231
hsa-miR-568	MIMAT0003232
hsa-miR-569	MIMAT0003234
hsa-miR-570	MIMAT0003235
hsa-miR-571	MIMAT0003236
hsa-miR-572	MIMAT0003237
hsa-miR-573	MIMAT0003238
hsa-miR-574-3p	MIMAT0003239			15.1944
hsa-miR-574-5p	MIMAT0004795			18.0989	12.0758
hsa-miR-575	MIMAT0003240
hsa-miR-576-3p	MIMAT0004796
hsa-miR-576-5p	MIMAT0003241
hsa-miR-577	MIMAT0003242
hsa-miR-578	MIMAT0003243
hsa-miR-579	MIMAT0003244
hsa-miR-580	MIMAT0003245
hsa-miR-581	MIMAT0003246
hsa-miR-582-3p	MIMAT0004797
hsa-miR-582-5p	MIMAT0003247			11.6579	10.2295
hsa-miR-583	MIMAT0003248			13.2528
hsa-miR-584	MIMAT0003249
hsa-miR-585	MIMAT0003250
hsa-miR-586	MIMAT0003252
hsa-miR-587	MIMAT0003253
hsa-miR-588	MIMAT0003255
hsa-miR-589	MIMAT0004799	16.6863
hsa-miR-589*	MIMAT0003256
hsa-miR-590-3p	MIMAT0004801	11.229
hsa-miR-590-5p	MIMAT0003258
hsa-miR-591	MIMAT0003259
hsa-miR-592	MIMAT0003260
hsa-miR-593	MIMAT0004802	11.2494
hsa-miR-593*	MIMAT0003261
hsa-miR-595	MIMAT0003263
hsa-miR-596	MIMAT0003264
hsa-miR-597	MIMAT0003265
hsa-miR-598	MIMAT0003266
hsa-miR-599	MIMAT0003267
hsa-miR-600	MIMAT0003268
hsa-miR-601	MIMAT0003269
hsa-miR-602	MIMAT0003270
hsa-miR-603	MIMAT0003271
hsa-miR-604	MIMAT0003272
hsa-miR-605	MIMAT0003273
hsa-miR-606	MIMAT0003274
hsa-miR-607	MIMAT0003275
hsa-miR-608	MIMAT0003276
hsa-miR-609	MIMAT0003277
hsa-miR-610	MIMAT0003278
hsa-miR-611	MIMAT0003279	10.6318
hsa-miR-612	MIMAT0003280
hsa-miR-613	MIMAT0003281
hsa-miR-614	MIMAT0003282		42.8883	42.2613	18.7591
hsa-miR-615-3p	MIMAT0003283
hsa-miR-615-5p	MIMAT0004804
hsa-miR-616	MIMAT0004805
hsa-miR-616*	MIMAT0003284
hsa-miR-617	MIMAT0003286
hsa-miR-618	MIMAT0003287
hsa-miR-619	MIMAT0003288
hsa-miR-620	MIMAT0003289
hsa-miR-621	MIMAT0003290				10.3417
hsa-miR-622	MIMAT0003291
hsa-miR-623	MIMAT0003292
hsa-miR-624	MIMAT0004807
hsa-miR-624*	MIMAT0003293
hsa-miR-625	MIMAT0003294
hsa-miR-625*	MIMAT0004808
hsa-miR-626	MIMAT0003295
hsa-miR-627	MIMAT0003296
hsa-miR-628-3p	MIMAT0003297
hsa-miR-628-5p	MIMAT0004809
hsa-miR-629	MIMAT0004810
hsa-miR-629*	MIMAT0003298
hsa-miR-630	MIMAT0003299
hsa-miR-631	MIMAT0003300
hsa-miR-632	MIMAT0003302				17.505
hsa-miR-633	MIMAT0003303				13.4751
hsa-miR-634	MIMAT0003304
hsa-miR-635	MIMAT0003305
hsa-miR-636	MIMAT0003306
hsa-miR-637	MIMAT0003307
hsa-miR-638	MIMAT0003308	69.5882	29.1854	84.9343	54.6525
hsa-miR-639	MIMAT0003309
hsa-miR-640	MIMAT0003310
hsa-miR-641	MIMAT0003311
hsa-miR-642a	MIMAT0003312
hsa-miR-642b	MIMAT0018444	17.0693			20.0319
hsa-miR-643	MIMAT0003313
hsa-miR-644	MIMAT0003314
hsa-miR-645	MIMAT0003315
hsa-miR-646	MIMAT0003316
hsa-miR-647	MIMAT0003317
hsa-miR-648	MIMAT0003318
hsa-miR-649	MIMAT0003319
hsa-miR-650	MIMAT0003320
hsa-miR-651	MIMAT0003321
hsa-miR-652	MIMAT0003322			10.4692
hsa-miR-653	MIMAT0003328
hsa-miR-654-3p	MIMAT0004814
hsa-miR-654-5p	MIMAT0003330
hsa-miR-655	MIMAT0003331
hsa-miR-656	MIMAT0003332
hsa-miR-657	MIMAT0003335			25.6656
hsa-miR-658	MIMAT0003336
hsa-miR-659	MIMAT0003337
hsa-miR-660	MIMAT0003338
hsa-miR-661	MIMAT0003324
hsa-miR-662	MIMAT0003325	12.1566
hsa-miR-663	MIMAT0003326	61.1968	22.1959	62.0268	42.6016
hsa-miR-663b	MIMAT0005867
hsa-miR-664	MIMAT0005949		15.2998	23.8427
hsa-miR-664*	MIMAT0005948	10.5625
hsa-miR-665	MIMAT0004952			11.7602
hsa-miR-668	MIMAT0003881
hsa-miR-670	MIMAT0010357
hsa-miR-671-3p	MIMAT0004819			12.7667
hsa-miR-671-5p	MIMAT0003880			14.7289
hsa-miR-675	MIMAT0004284	11.2598	24.3042	24.2465
hsa-miR-675*	MIMAT0006790
hsa-miR-676	MIMAT0018204
hsa-miR-676*	MIMAT0018203				10.0542
hsa-miR-7	MIMAT0000252			28.3608
hsa-miR-7-1*	MIMAT0004553
hsa-miR-7-2*	MIMAT0004554
hsa-miR-708	MIMAT0004926
hsa-miR-708*	MIMAT0004927
hsa-miR-711	MIMAT0012734
hsa-miR-718	MIMAT0012735				10.1414
hsa-miR-720	MIMAT0005954	1442.34	1184.79	2696.49	1307.6
hsa-miR-744	MIMAT0004945				11.6285
hsa-miR-744*	MIMAT0004946
hsa-miR-758	MIMAT0003879
hsa-miR-759	MIMAT0010497
hsa-miR-760	MIMAT0004957	15.287			18.0977
hsa-miR-761	MIMAT0010364
hsa-miR-762	MIMAT0010313	185.171	79.8666	155.429	86.9988
hsa-miR-764	MIMAT0010367		24.824
hsa-miR-765	MIMAT0003945
hsa-miR-766	MIMAT0003888
hsa-miR-767-3p	MIMAT0003883
hsa-miR-767-5p	MIMAT0003882
hsa-miR-769-3p	MIMAT0003887
hsa-miR-769-5p	MIMAT0003886			11.0893
hsa-miR-770-5p	MIMAT0003948
hsa-miR-802	MIMAT0004185
hsa-miR-873	MIMAT0004953
hsa-miR-874	MIMAT0004911
hsa-miR-875-3p	MIMAT0004923
hsa-miR-875-5p	MIMAT0004922
hsa-miR-876-3p	MIMAT0004925
hsa-miR-876-5p	MIMAT0004924			14.8733
hsa-miR-877	MIMAT0004949
hsa-miR-877*	MIMAT0004950
hsa-miR-885-3p	MIMAT0004948
hsa-miR-885-5p	MIMAT0004947			11.2618
hsa-miR-887	MIMAT0004951	19.7417	11.1388	24.768	14.0873
hsa-miR-888	MIMAT0004916
hsa-miR-888*	MIMAT0004917
hsa-miR-889	MIMAT0004921
hsa-miR-890	MIMAT0004912
hsa-miR-891a	MIMAT0004902
hsa-miR-891b	MIMAT0004913
hsa-miR-892a	MIMAT0004907
hsa-miR-892b	MIMAT0004918
hsa-miR-9	MIMAT0000441	12.7817
hsa-miR-9*	MIMAT0000442
hsa-miR-920	MIMAT0004970
hsa-miR-921	MIMAT0004971
hsa-miR-922	MIMAT0004972
hsa-miR-924	MIMAT0004974
hsa-miR-92a	MIMAT0000092	24.9121	25.2097	48.4522	12.7106
hsa-miR-92a-1*	MIMAT0004507	21.9932
hsa-miR-92a-2*	MIMAT0004508
hsa-miR-92b	MIMAT0003218	14.729	16.7285
hsa-miR-92b*	MIMAT0004792		11.8479	18.7646	16.8017
hsa-miR-93	MIMAT0000093	92.4369	36.7016	156.672	65.8803
hsa-miR-93*	MIMAT0004509			13.9004
hsa-miR-933	MIMAT0004976
hsa-miR-934	MIMAT0004977
hsa-miR-935	MIMAT0004978
hsa-miR-936	MIMAT0004979
hsa-miR-937	MIMAT0004980
hsa-miR-938	MIMAT0004981
hsa-miR-939	MIMAT0004982
hsa-miR-940	MIMAT0004983
hsa-miR-941	MIMAT0004984
hsa-miR-942	MIMAT0004985
hsa-miR-943	MIMAT0004986
hsa-miR-944	MIMAT0004987
hsa-miR-95	MIMAT0000094
hsa-miR-96	MIMAT0000095
hsa-miR-96*	MIMAT0004510
hsa-miR-98	MIMAT0000096	11.3821		20.0232
hsa-miR-99a	MIMAT0000097	47.7923	44.6044	182.79	45.3546
hsa-miR-99a*	MIMAT0004511
hsa-miR-99b	MIMAT0000689	19.457	27.9075	49.0912	23.9486
hsa-miR-99b*	MIMAT0004678
		231	176	312	212
