# Supplementary material for: p63 Attenuates Epithelial to Mesenchymal Potential in an Experimental Prostate Cell Model
Source: PLoS One. 2013 May 1;8(5):e62547. doi: 10.1371/journal.pone.0062547 (PMC3641034; doi:10.1371/journal.pone.0062547)
Supplement: Table S13 — RT-qPCR assays and catalog numbers (Applied Biosystems). (XLSX) [file pone.0062547.s017.xlsx]

## Sheet: Table S13
Gene	Applied biosystems Cat#
TP63 (TAp63γ & ΔNp63γ isoforms)	Hs00981026_m1
TP63 (TAp63α, β, & γ isoforms)	Hs00186613_m1
TP63 (TAp63α & ΔNp63α isoforms)	Hs00978338_m1
TP63 (all isoforms)	Hs00978343_m1*
ACTB	Hs99999903_m1 *
ITGB4	Hs00236216_m1 *
LAMC2	Hs01043711_m1 *
CDH3	Hs00999915_m1*
KRT5	Hs00361185_m1*
CDH1	Hs00170423_m1
ZEB1	Hs00232783_m1*
